# Supplementary material for: Bioinformatics Analysis of Small RNAs in Pima (Gossypium barbadense L.)
Source: PLoS One. 2015 Feb 13;10(2):e0116826. doi: 10.1371/journal.pone.0116826 (PMC4332481; doi:10.1371/journal.pone.0116826)
Supplement: S1 Table — (XLSX) [file pone.0116826.s001.xlsx]

## Sheet: Table S1 
				Table S1. Summary for the two small RNA libraries of Pima (G. barbadense)
					Root (GSM699074)			Fiber (GSM634228)				Pima sRNAs
					Total	Unique		Total	Unique			Total	Unique
				Raw reads	15599325	5266252		7764225	4863589			23363550
				Reads 18 to 26 nt in length	15273210	5199704		7735347	4850727			23008557	9518811
				Matching GNL*	11243932	2766860		4615847	2478220			15859779	4900867
				Matching A2 gemome	9571184	1855757		3333313	1614855			12904497	3236213
				Matching D5 gemome	8849783	1706718		3178786	1484949			12028569	2967552
				Matching cotton ESTs	5654298	392639		740461	192221			6394759	528032
				*:GNL consists of A2 (G. arboreum) and D5 (G. raimondii) genome, and Gossypium ESTs (detail see Methods)
