# Supplementary material for: Bioinformatics Analysis of Small RNAs in Pima (Gossypium barbadense L.)
Source: PLoS One. 2015 Feb 13;10(2):e0116826. doi: 10.1371/journal.pone.0116826 (PMC4332481; doi:10.1371/journal.pone.0116826)
Supplement: S2 Table — (XLSX) [file pone.0116826.s002.xlsx]

## Sheet: Table S2
Table S2. Pima miRNAs and their pre-miRNAs
		miRNAs								Pre-miRNA
miRNA	Chromosome	Beg	End	Seq. (5'->3')	Len (nt)	Reads		Beg	End	Seq. (5'->3')	Strand
miR1446a	D5-Chr7	3175723	3175743	AACTCTCTCCCTCAAAGGCTA	21	14		3175713	3175821	AACAATCACTAACTCTCTCCCTCAAAGGCTATTCTGGTATATGGATATGCAAATCCTTGTTAGTTGTTACTTGGAGTAGCCGTTGAGGTGAGAGCGTTATAGAATGTTG	+
miR1446b	A2-chr6	29131023	29131043	AACTCTCTCCCTCAAAGGCTA	21	14		29131013	29131116	AACAATCTTTAACTCTCTCCCTCAAAGGCTATTCTGGTATATGGGTATGCAAATCCTTGTTACTTGGAGTAGCCGTTGAGGTGAGAGCGTTATAGAATATTGGC	+
miR156a	D5-Chr10	12719483	12719503	TGACAGAAGAGAGGGAGCACA	21	651		12719473	12719589	AGCAGGAAGGTGACAGAAGAGAGGGAGCACACAGGGCTCTTTTCTTGCATGAGAGGGTCATGCTTGAAACCTTATGTGCTTCCTCTCTTCTGCCACGGACCTCTCTCTCTCTCTGCC	+
miR156aa	A2-chr1	84473813	84473833	TTGACAGAAGATAGAGAGCAC	21	936209		84473803	84473901	GGTGATGTTGTTGACAGAAGATAGAGAGCACAGATGATGGCATGCATGTAGTCTTTGCATTTCACTCCTTTGTGCTCTTTATTTTCTGTCATCACACCT	-
miR156ab	A2-chr6	120167839	120167859	TTGACAGAAGATAGAGAGCAC	21	936209		120167829	120167932	GTGATTGTTGTTGACAGAAGATAGAGAGCACAGATGATGGTGTTGCATATGTGCATGCATCCCACTCCTTTGTGCTCTCTATGCTTCTGTCATCATCACCTGTC	+
miR156ac	A2-chr8	97611344	97611364	TTGACAGAAGATAGAGAGCAC	21	936209		97611334	97611437	GTGAATGTTGTTGACAGAAGATAGAGAGCACAGATGATGGTTTGCAAGTACTTAATGCATTCCACTCCTTTGTGCTCTCTATGCTTCTGTCATCATCACCTTCA	-
miR156b	A2-chr8	12788629	12788649	TGACAGAAGAGAGGGAGCACA	21	651		12788619	12788743	AGCAGGAAGGTGACAGAAGAGAGGGAGCACACAGGGCTCTTTTCTTGCATGAGAGGGTCATGCTTGAAACCTTATGTGCTTCCTCTCTTCTGCCACGTAGCTCTCTCTCTCTCTCTCTCTCTGCC	+
miR156c	D5-Chr10	61366942	61366961	TGACAGAAGAGAGTGAGCAC	20	110925		61366932	61367031	ACAGAGAAATTGACAGAAGAGAGTGAGCACACAGAGGTATTTGTATAAAGCTTATACTAATGCTTTTGCGTGCTCACTCCTCTTTCCGTCAGCTTCCAGT	+
miR156d	D5-Chr10	17116341	17116360	TGACAGAAGAGAGTGAGCAC	20	110925		17116331	17116440	GTAAGGGAGGTGACAGAAGAGAGTGAGCACCCAGGGTGTTCTCTTGCATGCTTGGGCTTTCATGCTTGAAGCTTTGAGTGCTCACTCTCTATCTGTCATCCACTTCTCTC	-
miR156e	D5-Chr13	53682054	53682073	TGACAGAAGAGAGTGAGCAC	20	110925		53682044	53682147	AAAGAGAGATTGACAGAAGAGAGTGAGCACTCACAGGCAATTGTATGCAAAAGGCATACCTTTATCCGTGGTTGCTTACTTCTCTTCTGTCGGCTATTTTATTC	-
miR156f	D5-Chr1	2950457	2950476	TGACAGAAGAGAGTGAGCAC	20	110925		2950447	2950551	AGGAGAGGTCTGACAGAAGAGAGTGAGCACACGCAGGCAGATTGTATGAAAGACCATACCTTTGCCCGCCGTGTGCTCACTTCTCTTCTGTCAGCTTAACAATTC	+
miR156g	D5-Chr1	3455261	3455280	TGACAGAAGAGAGTGAGCAC	20	110925		3455251	3455351	ACATAGAAATTGACAGAAGAGAGTGAGCACACAAAGGCACATGTATAAGCGCATACTTTGCTTTTGCGTGCTCACTTCTCTTTCTGTCAGCTTCCAGTGCC	+
miR156h	D5-Chr9	4453025	4453044	TGACAGAAGAGAGTGAGCAC	20	110925		4453015	4453117	ACATAGAAATTGACAGAAGAGAGTGAGCACACAGAGGCACTTGTATAAGGCTATACTTTTGCTTTTGCGTGCTCACTTCTCTTTCTGTCAGTTTCCAGTGCCG	+
miR156i	D5-Chr9	3144272	3144291	TGACAGAAGAGAGTGAGCAC	20	110925		3144262	3144372	GTAAGGGAGGTGACAGAAGAGAGTGAGCACACAGGGTACTTTCTTGCATGCTTGAGCCTTTCATGCTTGAAGCTCTGCGTGCTCACCCTCTATCTGTCATCCACTTTTCTC	-
miR156j	EST_TC275383	223	242	TGACAGAAGAGAGTGAGCAC	20	110925		213	317	AGGAGAGGTTTGACAGAAGAGAGTGAGCACACGCAGGCAGATTGTATGAAAGGCCATACCTTTGCCCGCCGTGTGCTCACTTCTCTTCTGTCAGCTTAACAATTC	-
miR156k	A2-chr13	48610461	48610480	TGACAGAAGAGAGTGAGCAC	20	110925		48610451	48610553	AAAGAGAGATTGACAGAAGAGAGTGAGCACTCACAGGCAATTGTATGCAAAAGGCATACCTTTTCCGTGGTTGCTTACTTCTCTTCTGTCGGCTATTTTCTTC	+
miR156l	A2-chr1	48483002	48483021	TGACAGAAGAGAGTGAGCAC	20	110925		48482992	48483096	AGGAGAGGTCTGACAGAAGAGAGTGAGCACACGCAGGCAGATTGTATGAAAGGCCATACCTTTGCCCGCCGTGTGCTCACTTCTCTTCTGTCAGCTTAACAATTC	-
miR156m	A2-chr1	123712456	123712475	TGACAGAAGAGAGTGAGCAC	20	110925		123712446	123712556	GTAAGGGAGGTGACAGAAGAGAGTGAGCACACAGGGTTCTTTCTTGCATGCTTGAGCCTTTCATGCTTGAAGCTCTGCGTGCTCACTCTCTATCTGTCATCCACTTCTCTC	-
miR156n	A2-chr1	49371485	49371504	TGACAGAAGAGAGTGAGCAC	20	110925		49371475	49371576	ACATAGAAATTGACAGAAGAGAGTGAGCACACAAAGGCACATGTATAAGCCTATACTTTTGCTTTTGCGTGCTCACTTCTCTTTCTGTCAGCTTCCAGTGCC	-
miR156o	A2-chr4	33390925	33390944	TGACAGAAGAGAGTGAGCAC	20	110925		33390915	33391017	ACATAGAAATTGACAGAAGAGAGTGAGCACACAGAGGCACTTGTATAAGGCTATACTTCTGCTTTTGCGTGCTCACTTCTCTTTCTGTCAGTTTCCAGTGCCG	+
miR156p	A2-chr6	34045950	34045969	TGACAGAAGAGAGTGAGCAC	20	110925		34045940	34046049	GTAACGGAGGTGACAGAAGAGAGTGAGCACCCAGGGTGTTTTCTTGCATGCTTGGGCTTTCATGCTTGAAGCTTTGAGTGCTCACTCTCTATCTGTCATCCACTTCTCTC	+
miR156q	A2-chr3	25711284	25711304	TGGGCAGAAGATAGAGAGCAC	21	261		25711274	25711780	GGTAATGGTTTGGGCAGAAGATAGAGAGCACCAAGCAGGCTTGCTAATTAGCCTGAGGTGAGGCAACCTACGCAGGTGTATTCTACTCAACATCGTGAGGATAGAAACACCCCTAATTTGATTATGGGTACAATCATTATTTTTTATGTACCTTTTACTGCTTTGTTGATATAGGGTCAACACACTCCTATATAGCTAGTTCTGTCCTTGGTAATTTAGGGATTCCTGCTGAAAGTATTTTCGATGAGATTTTTGTATTGAGTCCATTGGGTCAATCGGTTCGGGTAAACAGACTGTATAAGAATGTACCATTGGAAGTACAAGGGGTTGTGTTTCCGGAAAATTTGATCGAGTTACCGTTTGGGGAGTTTGATTTGATTTTGGGCATGGACTAGCTAA…	+
miR156r	D5-Chr13	41669882	41669902	TTGACAGAAGAGAGAGAGCAC	21	2662		41669872	41669976	TATATATATGTTGACAGAAGAGAGAGAGCACAAGCCAGGATCTGCAAAAAGAGTGTTTGCTTTTGTTGGGAGTGTGCTTTCTCTTCTTCTGTCACCATTTCTCTA	+
miR156s	A2-chr13	126568139	126568159	TTGACAGAAGAGAGAGAGCAC	21	2662		126568129	126568233	TATATATATGTTGACAGAAGAGAGAGAGCACAAGCCAGGATCTGCAAAAAGAGTGTTTGCTTTTGTTGGAAGTGTGCTTTCTCTTCTTCTGTCACCATTTCTCTA	-
miR156t	A2-chr11	68334949	68334969	TTGACAGAAGATAGAGAGCAC	21	936209		68334939	68335052	GTGATTGTTGTTGACAGAAGATAGAGAGCACAGATGATGGTGTGCAATTAGGAGTCTTGAAGCAATGCATCCCACTCCTTTGTGCTCTCTATGCTTCTGTCATCACCTTCAAGC	+
miR156u	D5-Chr1	8904537	8904557	TTGACAGAAGATAGAGAGCAC	21	936209		8904527	8904656	GGCGATGTTGTTGACAGAAGATAGAGAGCACAGATGATGGCATGCATGTAGTCTTTGCATTTCACTCCTTTGTGCTCTTTATTTTCTGTCATCACACCTTTCATCCTCTTAATTTATTATTAACGTTGAA	+
miR156v	D5-Chr1	6830167	6830187	TTGACAGAAGATAGAGAGCAC	21	936209		6830157	6830260	GTGAATGTTGTTGACAGAAGATAGAGAGCACAGATGATGGTTTGCAAGTACTTAATGCATTCCACTCCTTTGTGCTCTCTATGCTTCTGTCATCATCACCTTCA	+
miR156w	D5-Chr6	21468808	21468828	TTGACAGAAGATAGAGAGCAC	21	936209		21468798	21468911	GTGATTGTTGTTGACAGAAGATAGAGAGCACAGATGATGGTGTGCAATTAGGAGTCTTGAAGCAATGCATCCCACTCCTTTGTGCTCTTTATGCTTCTGTCATCACCTTCAAGC	-
miR156x	D5-Chr8	56322716	56322736	TTGACAGAAGATAGAGAGCAC	21	936209		56322706	56322809	GTGATTGTTGTTGACAGAAGATAGAGAGCACAGATGATGGTGTTGCCTATGTGCATGCATCCCACTCCTTTGTGCTCTCTATGCTTCTGTCATCATCACCTTTC	-
miR156y	EST_TC258549	870	890	TTGACAGAAGATAGAGAGCAC	21	936209		860	973	GTGATTGTTGTTGACAGAAGATAGAGAGCACAGATGATGGTGTGCAATTAGGAGTCTTGAAGCAATGCATCCCACTCCTTTGTGCTCTTTATGCTTCTGTCATCACCTTCAAGC	-
miR156z	EST_TC271335	1068	1088	TTGACAGAAGATAGAGAGCAC	21	936209		1058	1161	GTGATTGTTGTTGACAGAAGATAGAGAGCACAGATGATGGTGTTGCCTATGTGCATGCATCCCACTCCTTTGTGCTCTCTATGCTTCTGTCATCATCACCTTTC	-
miR159a	D5-Chr4	43629547	43629567	TGGTATTGGAGTGAAGGGAGC	21	933		43629537	43629606	TTCATCTTTTTGGTATTGGAGTGAAGGGAGCTCCGTTTTCTTCTTCCATATACGAGTAAGAAACTTGAAA	-
miR159b	D5-Chr8	56357675	56357695	TTTGGATTGAAGGGAGCTCTA	21	2605		56357506	56357716	CAAAGGGGTGGAGCTCCTTGAAGTCCAATAGAGGGTCTTGCAGGGTATATAGAGCTGCTGAGCTATGGATCCCTAAAGCTCTATCCCATATATATAACTTTTAAAAGAAGGGATAGACTTTTGGCTTGCATATCTCAGGAGCTGCATTACCAAAAATGTCAGATCCTTGTTTGGATTGAAGGGAGCTCTACACTTAGTCACTGATCTTTGT	+
miR159c	A2-chr6	120132989	120133009	TTTGGATTGAAGGGAGCTCTA	21	2605		120132820	120133030	CAAAGGGGTGGAGCTCCTTGAAGTCCAATAGAGGGTCTTGCAGGGTATATAGAGCTGCTGAGCTATGGATCCCTAAAGCTCTATCCCTTATATATAACTTTTAAAAGAAGGGATAGACTTTTGGCTTGCATATCTCAGGAGCTGCATTACCAAAAATGTCAGATCCTTGTTTGGATTGAAGGGAGCTCTACACTTAGTCACTGATCTTTGT	-
miR160a	D5-Chr5	52089509	52089530	GCATCAGAGGAGTCAAGCAGGT	22	10		52089431	52089540	GAAGGTGATGATGATCTGCCTGGCTCCCTGGATGCCAACTAAGGATGGTGTTGATAAAGAATTGGCCCTTCCTAGTTGGCATCAGAGGAGTCAAGCAGGTCCATATGTTG	-
miR160b	A2-chr1	75438118	75438139	GCATCAGAGGAGTCAAGCAGGT	22	10		75438041	75438149	AAGGTGATGATGATCTGCCTGGCTCCCTGGATGCCAACTAAGGATGGTGTTGATAAGGAATTGGCCCTTCCTAGTTGGCATCAGAGGAGTCAAGCAGGTCCATTTGTTG	-
miR160c	A2-chr4	52452438	52452459	GCATCAGAGGAGTCAAGCAGGT	22	10		52452347	52452469	AACGATGAGGTTTGTAATCTAATCTGATCTGCCTGGCTCCCTGCATGCCAACTATGGATGCTGTCAAAAATGGATTGGCCCTTCCTAGTTGGCATCAGAGGAGTCAAGCAGGTCCTCATTTAT	+
miR160d	A2-chr10	107081705	107081725	GCGTATGAGGAGCCATGCATG	21	5348		107081635	107081735	TGTATGTATGTGCCTGGCTCCCTGTATGCCATTTGCAGAGCCCATTGAACTTCGATAGCCTCCGTGAATGGCGTATGAGGAGCCATGCATGTATTCTATGT	+
miR160e	D5-Chr9	29520480	29520500	GCGTATGAGGAGCCATGCATG	21	5348		29520410	29520510	TGTATGTATGTGCCTGGCTCCCTGTATGCCATTTGCAGAGCCCATTGAACTTCGATAGCCTCCGTGAATGGCGTATGAGGAGCCATGCATGTATTCTATGT	-
miR160f	D5-Chr9	5557576	5557596	TGCCTGGCTCCCTGAATGCCA	21	36		5557566	5557669	TTGGTGAATCTGCCTGGCTCCCTGAATGCCATCTAAGAAGCTTTGTCAAGCACGGTTGGCTGCCTTCTTACATGGCATGAGGGGAGTCATGCAGGTTTAACTGT	+
miR160g	A2-chr10	21489796	21489816	TGCCTGGCTCCCTGAATGCCA	21	36		21489786	21489889	TTGGTGAATCTGCCTGGCTCCCTGAATGCCATCTAAGAAGCTTTGTCAAGCACGGTTGGCTGCCTTCTTACATGGCATGAGGGGAGTCATGCAGGTTTAACTGT	+
miR160h	A2-chr9	91334462	91334482	TGCCTGGCTCCCTGTATGCCA	21	1373		91334452	91334552	ATCATGTATGTGCCTGGCTCCCTGTATGCCATCCGCAGAACCTATCGAACAACGATGGCATCTGTGAATGGCGTATGAGGAGTCAAGCATATATTTCTACA	-
miR160i	A2-scaffold2640	127180	127200	TGCCTGGCTCCCTGTATGCCA	21	1373		127170	127270	ATAATGTATGTGCCTGGCTCCCTGTATGCCATCCGCAGAACCTATCGAACAACGATGGCATTTGTGAATGGCGTATGAGGAGTCAAGCATATATTTCTACA	+
miR160j	D5-Chr11	56602044	56602064	TGCCTGGCTCCCTGTATGCCA	21	1373		56602034	56602134	ATCATGTATGTGCCTGGCTCCCTGTATGCCATCCGCAGAACCTATCGAACAACGATGGCATCTGTGAATGGCGTATGAGGAGTCAAGCATATATTTCTATT	-
miR160k	D5-Chr12	529726	529746	TGCCTGGCTCCCTGTATGCCA	21	1373		529716	529816	TATATGTATATGCCTGGCTCCCTGTATGCCATTTGCAGAACCCATCGAACATCGATGGCCTCCGTGGATGGCGTATGAGGAGCCAAGCATATATTCCATGT	+
miR160l	A2-chr12	94793425	94793445	TGCCTGGCTCCCTGTATGCCA	21	1373		94793415	94793515	TATATGTATATGCCTGGCTCCCTGTATGCCATTTGCAGAACCCATCGAACATCGATGGCCTCCGTGGATGGCGTATGAGGAGCCAAGCATATATTCCATGT	-
miR160m	D5-Chr4	761330	761350	TGCCTGGCTCCCTGTATGCCA	21	1373		761320	761420	ATCATGTATGTGCCTGGCTCCCTGTATGCCATCCGCAGAACCTATCGAACAACGATGGCATCTGTGAATGGCGTATGAGGAGTCAAGCATATATTTCTATA	+
miR160n	D5-Chr6	42686492	42686512	TGCCTGGCTCCCTGTATGCCA	21	1373		42686482	42686585	ATATTTTGCATGCCTGGCTCCCTGTATGCCATTTGCAAAGCTCATCAAGAGTCTGGTGGCCTTCGCGTATGGCGTGCGAGGAGCCATGCATGCATTCTGATGTC	+
miR160o	EST_EST46Contig_31618	103	123	TGCCTGGCTCCCTGTATGCCA	21	1373		93	191	ATCATGTATGTGCCTGGCTCCCTGTATGCCATCCGCAGAACCTATCGAACAACGATGGCATCTGTGAATGGCGTATGAGGAGTCAAGCATATATTTCTA	+
miR162a	D5-Chr3	32585706	32585726	TCGATAAACCTCTGCATCCAG	21	644		32585627	32585736	GTAAAGACACTGGAGGCAGCGGTTCATCGATCTCTTCCTGAGAATTTTGTTGTGAGAATAACACAAATACATGAATCGATCGATAAACCTCTGCATCCAGCGCCTTAACT	-
miR162b	EST_PUT-165a-Gossypium_hirsutum-17880	275	295	TCGATAAACCTCTGCATCCAG	21	644		196	305	GTAAAGACACTGGAGGCAGCGGTTCATCGATCTCTTCCTGAGAATTTTGTTGTGAGAATAACACAAATACATGAATCGATCGATAAACCTCTGCATCCAGCGCCTTAACT	+
miR162c	A2-chr5	40339233	40339253	TCGATAAACCTCTGCATCCAG	21	644		40339154	40339263	GTAAAGACACTGGAGGCAGCGGTTCATCGATCTCTTCCTGAGAATTTTGTTGTGAGAATAACACAAATACATGAATCGATCGATAAACCTCTGCATCCAGCGCCTTAACT	-
miR164a	A2-chr9	64742931	64742951	TGGAGAAGCAGGGCACATGCT	21	226		64742921	64743015	TAAGCCATGCTGGAGAAGCAGGGCACATGCTAAATCTATTAGGCAAAAATAGTCTTTTATTTTGCATGTGCCTTGGCTCTCCATCTTGGAAAGTC	-
miR164b	D5-Chr11	4583747	4583767	TGGAGAAGCAGGGCACATGCT	21	226		4583737	4583833	TAAGCCATGCTGGAGAAGCAGGGCACATGCTAAATCTATTAGGCAAAAATATTGTCTTTTATTTTGCATGTGCCTTGGCTCTCCATCTTGGAAACTC	-
miR164c	D5-Chr13	32793347	32793367	TGGAGAAGCAGGGCACGTGCA	21	23917		32793337	32793421	TATCTCTTGTTGGAGAAGCAGGGCACGTGCAAGTTCCTATGTTTAAGTGAACTTTGCACGTGCTCCCCTTCTCCACCGTGAGTCT	+
miR164d	D5-Chr4	12325043	12325063	TGGAGAAGCAGGGCACGTGCA	21	23917		12325033	12325122	AGCTACTTGTTGGAGAAGCAGGGCACGTGCAAAAGTGTAATTTCTCTTCTCTTCCGTTTTGCACGTGCTCCCCTTTTCCACCATGGGTTC	-
miR164e	A2-chr12	97237151	97237171	TGGAGAAGCAGGGCACGTGCA	21	23917		97237141	97237231	AGCTCCTTGTTGGAGAAGCAGGGCACGTGCAAAAGTGTAGTTTCTCCTTATCTTTCACTTTGCACGTGCTCCCCTTCTCCACCATGGGTTT	+
miR164f	D5-Chr7	51360513	51360533	TGGAGAAGCAGGGCACGTGCA	21	23917		51360503	51360610	TAGCTCTTGTTGGAGAAGCAGGGCACGTGCAAGTTGTACATTCTATGTAAGCTTTGGTACATGTCAAAAATGAACTTTGCACGTGCTCCCCTTCTCCACCATGAGTTC	-
miR164g	D5-Chr7	10196401	10196421	TGGAGAAGCAGGGCACGTGCA	21	23917		10196391	10196501	AGCTCCTTGTTGGAGAAGCAGGGCACGTGCAGAAAGTGCTTGAATTGGTGCCACATATATCATATATATATATCACCTTCTGCACGTGCTCCCTTTCTCCAACATGGGTTC	+
miR164h	D5-Chr8	39741871	39741891	TGGAGAAGCAGGGCACGTGCA	21	23917		39741861	39741980	TAGGTCTTGTTGGAGAAGCAGGGCACGTGCAAAAGAGTGCCTTATTCCCCATTTGGCTTCAATACATATATATATATATGTGCGTTGTTGCACGTGCTCCCCTTCTCCAACTGGGGTTAC	+
miR164i	EST_PUT-165a-Gossypium_hirsutum-4079	248	268	TGGAGAAGCAGGGCACGTGCA	21	23917		238	322	TATCTCTTGTTGGAGAAGCAGGGCACGTGCAAGTTCCTATGTTTAAGTGAACTTTGCACGTGCTCCCCTTCTCCACCGTGAGTTT	-
miR164j	A2-chr2	45891995	45892015	TGGAGAAGCAGGGCACGTGCA	21	23917		45891985	45892069	TATCTCTTGTTGGAGAAGCAGGGCACGTGCAAGTTCCTATGTTTAAGTGAACTTTGCACGTGCTCCCCTTCTCCACCGTGAGTTT	+
miR164k	A2-chr4	27182815	27182835	TGGAGAAGCAGGGCACGTGCA	21	23917		27182805	27182917	AGCTCCTTGTTGGAGAAGCAGGGCACGTGCAGAAAGTGCTTGAATTGGTGCCACATATATCATATGTATATATATCACCTTCTGCACGTGCTCCCTTTCTCCAACATGGGTTC	-
miR164l	A2-chr4	112341391	112341411	TGGAGAAGCAGGGCACGTGCA	21	23917		112341381	112341491	TAGGTCTTGTTGGAGAAGCAGGGCACGTGCAAGTTGTACATTCTATGTAAGCTTTGGTACATGTCAAAAATGAAATTTGCACGTGCTCCCCTTCTCCACCATGAGTTCCTC	+
miR164m	A2-chr6	48000327	48000347	TGGAGAAGCAGGGCACGTGCA	21	23917		48000317	48000434	TAGGTCTTGTTGGAGAAGCAGGGCACGTGCAAAAGAGTGCCTTAATCCCCATTTGGCTTCAATACATATATATGTATGTGCGTTGTTGCACGTGCTCCCCTTCTCCAACTGGGGTTAC	-
miR166a	A2-chr11	34684047	34684067	TCGGACCAGGCTTCATTCCCC	21	238310		34683971	34684077	CAACAGTTGAGGGGAATGCTGTCTGGTTCGAGACCATTCGTTCCGAAGGTCTTGGAAGACTCGGATTCGAATGATCTCGGACCAGGCTTCATTCCCCCTAACTCCGA	-
miR166aa	D5-Chr4	32099212	32099232	TTGGACCAGGCTTCATTCCCC	21	5192		32099140	32099242	TTCTTGTTGAGGGGAATGTTGCCTGGTTCAAGGACACCTTTTCTTGCTAACCCTAAATTTCCATCTGTGCTCTTGGACCAGGCTTCATTCCCCTTAATTACTG	+
miR166ab	A2-chr7	11272122	11272142	TTGGACCAGGCTTCATTCCCC	21	5192		11272050	11272152	TTCTTGTTGAGGGGAATGTTGCCTGGTTCAAGGACACCTTTTCTTGCTAACCCTAAACTTCCATCTGTGCTCTTGGACCAGGCTTCATTCCCCTTAATTACTG	-
miR166b	D5-Chr1	21226040	21226060	TCGGACCAGGCTTCATTCCCC	21	238310		21225924	21226070	CAATTTGAGGGGAATGTTGTCTGGCTCGAGGACACTTGTTTTTAATCCATTTCTTGCATTACAATTCATTTATGGATCTGGTTATTGCTGTAATGGATTGAGGCTGTACAAGGTCGTCGGACCAGGCTTCATTCCCCCTAATGCTTG	-
miR166c	D5-Chr3	18882251	18882271	TCGGACCAGGCTTCATTCCCC	21	238310		18882133	18882281	TCTTTTGAGGGGAATGTTGTCTGGCTCGAGGCCATCAACTAGATCTATGGATTTCTTTTTCATATATCAAAATTTGAGAGATGATGATGATTTAATCATTAATCATAGGTTAATGACGTCGGACCAGGCTTCATTCCCCCCAATTATTT	+
miR166d	D5-Chr4	55320590	55320610	TCGGACCAGGCTTCATTCCCC	21	238310		55320514	55320620	ACGAAATCGTTGCGGGGAATGTTGTCTGGTTCGATGTCATTCATGTGAATGTTTTAAACGACCTTTGTGAATGATTTCGGACCAGGCTTCATTCCCCCCAACTTTTG	-
miR166e	D5-Chr4	8126599	8126619	TCGGACCAGGCTTCATTCCCC	21	238310		8126533	8126629	CTGTTGCGGGGAATGTTGTCTGGTTCGAAGTCATTCATATGAAACTTAATTGTCTTTTGAATGATTTCGGACCAGGCTTCATTCCCCCCAACTTGGT	+
miR166f	D5-Chr5	63621038	63621058	TCGGACCAGGCTTCATTCCCC	21	238310		63620960	63621068	TTGTCTTTGAGAGGAATGTTGGCTGGCTCGATGCGACAGCTTTGAGATTGTAAAGTGTGATCAAAGTAAAAGGTATCATCGGACCAGGCTTCATTCCCCTCAAACATTT	+
miR166g	D5-Chr6	49158138	49158158	TCGGACCAGGCTTCATTCCCC	21	238310		49158062	49158168	CAACAGTTGAGGGGAATGCTGTCTGGTTCGAGACCATTCATCCCGAAGGTCTTGGAAGACTCGGTTTCGAATGATCTCGGACCAGGCTTCATTCCCCCTAACTCCGG	-
miR166h	D5-Chr7	11947364	11947384	TCGGACCAGGCTTCATTCCCC	21	238310		11947294	11947394	CTGTTGCGGGGAATGCTGACTGGTTCGAGACCATTCATTCATATGGACCTTAAATGTGTTTTGAATGATTTCGGACCAGGCTTCATTCCCCTCAACTTGGT	-
miR166i	D5-Chr8	36971003	36971023	TCGGACCAGGCTTCATTCCCC	21	238310		36970869	36971033	CATTCTGAGGGGAATGTTGTCTGGACCGGGGACACTTGTGTTTCTAATCCGTTTTCCCTGCAATATTGTTCTGATTACCGTGGGGATCTTTATATTGCTTATTTTTGTAATGGATTAAGGTTATACTAGTGTCGTCGGACCAGGCTTCATTCCCCCCAATCATTG	+
miR166j	EST_EST32contig06943	513	533	TCGGACCAGGCTTCATTCCCC	21	238310		396	543	TCTTTTGAGGGGAATGTTGTCTGGCTCGAGGCCATCAACTAGATCTATGGATTTTTTTTCATATATCAAAGTTTGAGAGATGATGATGATTTAATCATTAATCATAGGTTAATGACGTCGGACCAGGCTTCATTCCCCCCAATTATTT	-
miR166k	EST_EST46Contig_34379	466	486	TCGGACCAGGCTTCATTCCCC	21	238310		349	496	TCTTTTGAGGGGAATGTTGTCTGGCTCGAGGCCATCAACTAGATCTATGGATTTTTTTTCATATATCAAAGTTTGAGAGATGATGATGATTTAATCATTAATCATAGGTTAATGACGTCGGACCAGGCTTCATTCCCCCCAACTTATT	-
miR166l	EST_EST46Contig_51732	152	172	TCGGACCAGGCTTCATTCCCC	21	238310		34	182	TTTTTGAGGGGGAATGTTGTCTGGCTCGAGGCCATCAACTAGATCTATGGATTTCTTTTTCATATATCAAAATTTGAGAGATGATGATGATTTAATCATTAATCATAGGTTAATGACGTCGGACCAGGCTTCATTCCCCCCAATTATTT	+
miR166m	EST_gnl_UG_Ghi#S62208537	456	476	TCGGACCAGGCTTCATTCCCC	21	238310		378	486	TTGTCTTTGAGAGGAATGTTGGCTGGCTCGATGCGACAGCTTTGAGATTGTAAAGTGTAATCAAAGTAAAAGGTATCATCGGACCAGGCTTCATTCCCCTCAAACATTT	-
miR166n	EST_PUT-165a-Gossypium_hirsutum-2037	324	344	TCGGACCAGGCTTCATTCCCC	21	238310		190	354	CATTCTGAGGGGAATGTTGTCTGGACCGGGGACACTTGTGTTTCTAATCCGTTTTCCCTGCAATATTGTTCTGATTAACGTGGGGATCTTTATATTGCTTATTTTTGTAATGGATTAAGGTTGTACTAGTGTCGTCGGACCAGGCTTCATTCCCCCCAATCATTG	+
miR166o	EST_gnl_UG_Ghi#S62216069	437	457	TCGGACCAGGCTTCATTCCCC	21	238310		359	467	TTGTCTTTGAGAGGAATGTTGGCTGGCTCGATGCGACAGCTTTGAGATTGTAAAGTGTGATCAAAGTAAAAGGTATCATCGGACCAGGCTTCATTCCCCTCAAACATTT	-
miR166p	A2-chr1	18940667	18940687	TCGGACCAGGCTTCATTCCCC	21	238310		18940551	18940697	CAATTTGAGGGGAATGTTGTCTGGCTCGAGGACACTTGTTTTTAATCCATTTCTTGCATTACAATTCATTTATGGATCTGATTATTGCTGTAATGGATTGAGGCTGTACAAGGTCGTCGGACCAGGCTTCATTCCCCCTAATGCTTG	-
miR166q	A2-chr3	2061390	2061410	TCGGACCAGGCTTCATTCCCC	21	238310		2061320	2061420	TCGTTGCGGGGAATGTTGTCTGGTTCGAAGTCATTCATGTGAATGTTTTAAACGACCTTTGTGAATGATTTCGGACCAGGCTTCATTCCCCCCAACTTTTG	+
miR166r	A2-chr3	64019581	64019601	TCGGACCAGGCTTCATTCCCC	21	238310		64019515	64019611	CTGTTGCGGGGAATGTTGTCTGGTTCGAAGTCATTCATATGAAACTTAATTGTCTTTTGAATGATTTCGGACCAGGCTTCATTCCCCCCAACTTGGT	-
miR166s	A2-chr4	23316718	23316738	TCGGACCAGGCTTCATTCCCC	21	238310		23316648	23316748	CTGTTGCGGGGAATGCTGACTGGTTCGAGACCATTCATTCATATGGACCTTAAATGTGTTTTGAATGATTTCGGACCAGGCTTCATTCCCCTCAACTTGGT	+
miR166t	A2-chr4	100845233	100845253	TCGGACCAGGCTTCATTCCCC	21	238310		100845115	100845263	TCTTTTGAGGGGAATGTTGTCTGGCTCGAGGCCATCAACTAGATCTATGGATTTTTTTTTCATATATCAAAGTTTGAGAGATGATGATGATTTAATCATTAATCATAGGTTAATGACGTCGGACCAGGCTTCATTCCCCCCAATTATTT	-
miR166u	A2-chr5	9072985	9073005	TCGGACCAGGCTTCATTCCCC	21	238310		9072907	9073015	TTGTCTTTGAGAGGAATGTTGGCTGGCTCGATGCGACAGCTTTGAGATTGTAAAGTGTGATCAAAGTAAAAGGTATCATCGGACCAGGCTTCATTCCCCTCAAACATTT	+
miR166v	A2-chr6	45938935	45938955	TCGGACCAGGCTTCATTCCCC	21	238310		45938804	45938965	CATTCTGAGGGGAATGTTGTCTGGACCGGGGACACTTGTGTTTCTAATCCATTTTCCCTGCAATATTGTTCTGGCCATGGGGATCTTTATATTGCTTATTTTTGTAATGGATTAAGGTTGTACTAGTGTCGTCGGACCAGGCTTCATTCCCCCCAATCATTG	+
miR166w	D5-Chr13	49567353	49567373	TCTCGGACCAGGCTTCATTCC	21	83685		49567267	49567383	GGGTGTAAGGAATGAAGTTTGATCCAAGATCCATCCCTCCGTAATGGTCTTTTCATCATTTTATAACTTGATGGTTCATGGATGGATCTCGGACCAGGCTTCATTCCTCACGCCATG	-
miR166x	D5-Chr7	42597572	42597592	TCTCGGACCAGGCTTCATTCC	21	83685		42597489	42597602	GAGGGTGTATGGAATGAAGTTTGATCCAAGATCCATCAATCATCTCTCTTTTTTAAGTCATGAATTATGATGATACTAATGGATCTCGGACCAGGCTTCATTCCTCACACCATG	+
miR166y	A2-chr13	107557964	107557984	TCTCGGACCAGGCTTCATTCC	21	83685		107557878	107557994	GGGTGTAAGGAATGAAGTTTGATCCAAGATCAATCCCTCCGTAATGGTCTTTTCATCATTTTATAACTTGATGGTTCATGGATGGATCTCGGACCAGGCTTCATTCCTCACGCCATG	+
miR166z	A2-chr4	63439235	63439255	TCTCGGACCAGGCTTCATTCC	21	83685		63439145	63439265	GAGGGTGTATGGAATGAAGTTTGATCCAAGATCCAAGATCCATCAATCATCTTTCTTTTCTAAGTCATGAATTACGATGATATTAATGGATCTCGGACCAGGCTTCATTCCTCACACCATG	-
miR167a	D5-Chr10	48919858	48919877	TGAAGCTGCCAGCATGATCT	20	3856		48919848	48920191	TTTGAGAGGTTGAAGCTGCCAGCATGATCTGGTAATGAATTTAGACATCACTCTTTTCTTTTCCTTCTTTATGTGATATTCTTTAACCAGTCTTGATATAGATGTAGTGTGTAGCGGAGGTGAGAGATACCCGCAGTTAAGTAGATTGTATAGGACCAGTTTGGATCAAAATTCTCTGGTGGAAGAGGAGTTATTTATGTGCTGAAAGCATTTTGAGGATAGGGGTATTGTCATTAATTTGTTAAGGGAATTAATTTAGATGTCTTAAGTAAAGAATCCTGCTTGGACTTAGCTTCATAGATATGGTTCAGCATCAGGTCATCTTGCAGCTTCAATCACTCACT	-
miR167b	A2-chr10	16106292	16106311	TGAAGCTGCCAGCATGATCT	20	3856		16106282	16106625	TTTGAGAGGTTGAAGCTGCCAGCATGATCTGGTAATGGACCTAGTTATCACCCTTTTTTTATTTTTGTATTCTTAGGCCTCTTTTATAGTTTTTGTACAGGTATGTTAAGTTAGATTGTTTATGACCGGTTTTAGATCAAAATTCTTTTTGAGTCCAAGATGAGTTTTTTTCCTTTTTTTTTTTTTTCTTTCAGGAGAAGTTTATCAATCATTTGATTATGGGCTTTTAGAGTCTTAGATTACCAGGCAACTTAGATTTGTTTATAAAGAACCCTGCCTGTACTTAAGCTTCATAGGTTGTCGGTTCATACTATCAGGTCATCTTGCAGCTTCAATCACTCACT	-
miR167c	A2-chr8	34078581	34078600	TGAAGCTGCCAGCATGATCT	20	3856		34078571	34078908	TTTGAGAGGTTGAAGCTGCCAGCATGATCTGGTAATGAATCTAGACATCACTCTTTTCTTTTCCTTCTTTATGTAACATTCTTTAACCAGTCTTGATATAGATGTAGTGTGTAGCGGAGGTGAGAGATACCCGCAGTTAAGTAGATTGTATAGGACCAGTTTGGATCAAAATTCTCGAGTGGAAGAGGAATTATTTATGTGCTGAAAGCATTTTGAGGATAGGGGTATTGTCATTAATTTGGAATTAATTTAGATGTCTTAAGTAAAGAACCCTGCTTGGACTTAGCTTCATAGATATGGTTCAGCATCAGGTCATCTTGCAGCTTCAATCACTCACT	+
miR167d	D5-Chr7	11589665	11589685	TGAAGCTGCCAGCATGATCTA	21	5546		11589655	11589742	TACAAGCAGTTGAAGCTGCCAGCATGATCTAAACTTCCTTCTCTGTTGAGGGATAGATGGGATCATGTGGTAGCTTCACCTGTTGTTG	+
miR167e	D5-Chr8	367681	367701	TGAAGCTGCCAGCATGATCTA	21	5546		367671	367777	AGGGAAAAAGTGAAGCTGCCAGCATGATCTATCTTCCGTTAGTAAGATGCGGATGCTATATTGCTAACCCTAGCTAGGTCATGCTGCGACAGCCTCACTCCTTCCTA	-
miR167f	EST_EST46Contig_35365	394	414	TGAAGCTGCCAGCATGATCTA	21	5546		384	490	AGGGAAAAAGTGAAGCTGCCAGCATGATCTATCTTCCGTTAGTAAGATGCGGATGCTATATTGCTAACCCTAGCTAGGTCATGCTGCGACAGCCTCACTCCTTCCTA	+
miR167g	EST_EST46Contig_25220	315	335	TGAAGCTGCCAGCATGATCTA	21	5546		305	411	AGGGAAAAAGTGAAGCTGCCAGCATGATCTATCTTCGGTTAGTAAGATGCGGATGCTATATTGCTAACCCTAGCTAGGTCATGCTGCGACAGCCTCACTCCTTCCTA	-
miR167h	A2-chr1	140189264	140189284	TGAAGCTGCCAGCATGATCTA	21	5546		140189254	140189345	CACTGGCTGTTGAAGCTGCCAGCATGATCTAAACTTCCTTCTCTGTTTTAAGGATGGTTCAGATCATGTGGTAGCTTCACCTGCTGTTGGTA	-
miR167i	A2-chr4	26791491	26791511	TGAAGCTGCCAGCATGATCTA	21	5546		26791481	26791568	TACAAGCAGTTGAAGCTGCCAGCATGATCTAAACTTCCTTCTCTGTTGAGGGATAGATGGGATCATGTGGTAGCTTCACCTGTTGTTG	+
miR167j	A2-chr6	25134455	25134475	TGAAGCTGCCAGCATGATCTA	21	5546		25134445	25134551	AGGGAAAAAGTGAAGCTGCCAGCATGATCTATCTTCGGTTAGTAAGATGCGGATGCTATATTGCTAACCCTAGCTAGGTCATGCTGCGACAGCCTCACTCCTTCCTA	+
miR167k	D5-Chr13	30659957	30659978	TGAAGCTGCCAGCATGATCTAG	22	8730		30659947	30660051	CACAGAGAGTTGAAGCTGCCAGCATGATCTAGTTAACCACCCCTCCATTTTTAAACCTTTCAGGGAGAGAGACTAGATCATGTGGCAGCTTCATCTGTCCATGGC	-
miR167l	D5-Chr7	47550216	47550237	TGAAGCTGCCAGCATGATCTAG	22	8730		47550206	47550308	CACTGATAGTTGAAGCTGCCAGCATGATCTAGCTATCCATCCCTCCTTTAGTTTATCTTTCAGGGAGAAAACTAGATCATATGGCAGTTTCGTCTGTCCATGG	-
miR167m	A2-chr13	64820112	64820133	TGAAGCTGCCAGCATGATCTAG	22	8730		64820102	64820206	CACAGAGAGTTGAAGCTGCCAGCATGATCTAGTTAACCACCCCTCCATTTTTAAACCTTTCAGGGAGAGAGACTAGATCATGTGACAGCTTCATCTGTCCATGGC	-
miR167n	A2-chr4	127424730	127424751	TGAAGCTGCCAGCATGATCTAG	22	8730		127424720	127424822	CACTGATAGTTGAAGCTGCCAGCATGATCTAGCTATCCATCCCTCCTTTAGTTTATCTTTCAGGGAGAAAACTAGATCATATGGCAGCTTCATCTGTCCATGG	-
miR167o	D5-Chr1	48189591	48189611	TGAAGCTGCCAGCATGATCTT	21	219384		48189581	48189672	CACTGGCTGTTGAAGCTGCCAGCATGATCTTAACTTCCTTCTCTGTTTTAAGGACGGTTCAGATCATGTGGTAGCTTCACCTGCTGTTGGTA	+
miR167p	D5-Chr6	48890383	48890403	TGAAGCTGCCAGCATGATCTT	21	219384		48890373	48890466	CATCATCAGATGAAGCTGCCAGCATGATCTTAATTTCCCTCTGTTTTATCGAGGAAAAATCAGATCATGTGGCAGTTTCACCTGTTGCTGCTTG	+
miR167q	A2-chr10	5363201	5363221	TGAAGCTGCCAGCATGATCTT	21	219384		5363191	5363284	CATCATCAGATGAAGCTGCCAGCATGATCTTAATTTCCCTCTGTTTTATCGAGGAAAAATCAGATCATGTGGCAGTTTCACCTGTTGCTGCTTG	-
miR168a	D5-Chr4	48092618	48092638	TCGCTTGGTGCAGGTCGGGAA	21	34886		48092608	48092757	GGTCTCTAATTCGCTTGGTGCAGGTCGGGAACTGATTGGCTGTTCCTTAATATTGGATTGAATTTTATTTTGATTTAAGCCAGATGGCGGGGCGTGATTGGAGGAAGCGCGAATCGGATCCCGCCTTGCATCAACTGAATCGGAGACCGC	-
miR168b	A2-chr3	85742729	85742749	TCGCTTGGTGCAGGTCGGGAA	21	34886		85742719	85742868	GGTCTCTAATTCGCTTGGTGCAGGTCGGGAACTGATTAGCTGTTCCTTAATATTGGATTGATTTTGATTTTGATTTAAGCCAGATGGCTGGGCGTGATTGGAGGAAGCGCGAATCGGATCCCGCCTTGCATCAACTGAATCGGAGACCGC	-
miR169a	D5-Chr6	3108758	3108778	CAGCCAAGGATGACTTGCCGA	21	111		3108748	3108919	GGCAATGTTTCAGCCAAGGATGACTTGCCGACCTATTTTTCTTTTAACATTCCAATGTAAATCCATGGCATATATATATGGTTGTATATCATATTGAAGTCCAGATCTAGAACATTATAATAAATGTTATATAGGGTTTATCGGCAAGTCATCATTGGCTATATCATTGTCT	-
miR169b	A2-chr11	25443307	25443327	CAGCCAAGGATGACTTGCCGA	21	111		25443297	25443468	GGCAATGTTTCAGCCAAGGATGACTTGCCGACCTATTTTTCTTTTAACATTCCAATGTAAATCCATGGCATATATATATGGTTGTATATCATATTGAAGTCCAGATCTAGAACATTATAATAAATGTTATAAAGGGTTTATCGGCAAGTCATCTTTGGCTATATCATTGTCT	-
miR169c	D5-Chr12	35358137	35358157	CAGCCAAGGATGACTTGCCGG	21	238		35358127	35358305	TACAGTACTGCAGCCAAGGATGACTTGCCGGCCGGCTAAGCTATCTCTTCCATATATTCTGTTATTATGTTCATTTTATTGCCAAAGATTTGAACAAGACTGTAATACATAAATGAAACAAAAACCTTTGGAGGAGATAACATCGATCCGGCAAGTTGTCCTCGGCTACAATTCTGTCT	-
miR169d	D5-Chr7	5670480	5670500	CAGCCAAGGATGACTTGCCGG	21	238		5670470	5670644	ATATGTGATACAGCCAAGGATGACTTGCCGGCTCACTTCTACTTAACATAAATCATGCTCTCTACATAAGCAGCTAAAAGTTAGAGCACTAAGCTAAAACCTGTATATGTTGTCATCAATTAATTTATAATAAATGTTAATTGATCGGCAAGTCATCCGTGGCTATATCATTGTC	+
miR169e	EST_EST32contig04165	264	284	CAGCCAAGGATGACTTGCCGG	21	238		254	428	ATATGTGATACAGCCAAGGATGACTTGCCGGCTCACTTCCACTTAACATAAATCATGCTCTCTAAATAAGCAGCTAAAAGTTAGATCACAAAGCTAAAACCTATATATGTTGTCATCAATTAATTTATAATAAATGTTAATTGATCGGCAAGTCATCTGTGGCTATATCATTGTC	+
miR169f	EST_EST46Contig_4267	186	206	CAGCCAAGGATGACTTGCCGG	21	238		176	350	ATATGTGATACAGCCAAGGATGACTTGCCGGCTCACTTCTACTTAACATAAATCATGCTCTCTACATAAGCAGCTAAAAGTTAGAGCACTAAGCTAAAACCTGTATATGTTGTCATCAATTAATTTATAATAAATGTTAATTGATCGGCAAGTCATCTGTGGCTATATCATTGTC	+
miR169g	EST_EST46Contig_14596	112	132	CAGCCAAGGATGACTTGCCGG	21	238		102	280	TACAGTACTGCAGCCAAGGATGACTTGCCGGCCGGCTAAGCTATCTCTTCCATATATTCTGTTATTATGTTCATTTTATTGCCAAAGATTTGAACAAGACTGTAATACATAAATGAAACAAAAACCTTTGGAGGAGATAACATCGATCCGGCAAGTTGTCCTCGGCTACAATTCTGTCT	+
miR169h	A2-chr4	57239519	57239539	CAGCCAAGGATGACTTGCCGG	21	238		57239509	57239683	ATATGTGATACAGCCAAGGATGACTTGCCGGCTCACTTCCACTTAACATAAATCATGCTCTCTAAATAAGCAGCTAAAAGTTAGATCACAAAGCTAAAACCTATATATGTTGTCATCAATTAATTTATAATAAATGTTAATTGATCGGCAAGTCATCTGTGGCTATATCATTGTC	+
miR169i	A2-chr7	106024734	106024754	CAGCCAAGGATGACTTGCCGG	21	238		106024724	106024904	TACAGTACTGCAGCCAAGGATGACTTGCCGGCCGGCTAAGCTATCTCTTCCATATTATATTCTGTTATTATGTTCATTTTATTGCCAAAGATTTGAACAAGACTGTAATACATAAATGAAACAAAACCTTTGGAGGAGATAACATCGATCCGGCAAGTTGTCCTCGGCTACAATTCTGTCT	+
miR169j	D5-Chr13	13296485	13296505	CAGCCAAGGATGATTTGCCGG	21	144		13296475	13296684	TAAAGTAGTGCAGCCAAGGATGATTTGCCGGCTAGGCTTTCTCTTCCACTTATCTGAGTTGTTTTTTGATACTCGTTAATTACTCAAAACTATTTATGTTAATGGTTTGAACTGTTCATGGGAACGGGAAGTTAATTATTTAATACATAAATGAATCAAACCTTTGTTGGAGGAGATAATCGGCAAGTTGTCTTTGGCTACGTTTCTTTC	+
miR169k	D5-Chr5	56859364	56859382	GGCAGTCTCCTTGGCTAAC	19	78		56859222	56859392	CCCTGTATTGTAGCCAAGGATGACTTGCCTGTGGCCTGGCAAGGGCAAGCAGCAGTTTGAAAACTGAAATGGAATGCGACGGCTCCATCGCTTCCCATCGGGATTATGATGAAAGGTAAAAGTAAGTCTTTAGTGGCACACAGGCAGTCTCCTTGGCTAACGAAACAGGCT	+
miR169l	A2-chr8	20457561	20457579	GGCAGTCTCCTTGGCTAAC	19	78		20457419	20457589	CCCTGTATTGTAGCCAAGGATGACTTGCCTGTGGCCTGGCAAGAGCAAGCAGCAGTTTGAAAACTGAAATGGAATGCGACGGCTCCATCGCTTCCCAACGGGATTTTGATGAAAGGTAAAAGTAAGTCTTTAGTGGCACACAGGCAGTCTCCTTGGCTAACGAAACAGGCT	-
miR169m	D5-Chr1	55142300	55142319	TAGCCAAGAATGACTTGCCT	20	207		55142114	55142329	ATTGGGTCCCAGGCAGTCACCTTGGCTAACTAGACAGGCTGTTTTCGTTCATGCTAGGCCTTATCTTCCGCCCCATTGGATATACATCAAGTTAAAGCCGAGTAATGATGGAGAATCATGCATGCATAAGACTTAAGACTTACGGGGAAGAGAAGGTCTTCCATGAAGATAAAGAGTCTTGTTTGGTAGCCAAGAATGACTTGCCTGCAGCTCATG	-
miR169n	D5-Chr7	5099166	5099185	TAGCCAAGAATGACTTGCCT	20	207		5099156	5099273	TTGAGTTGGGTAGCCAAGAATGACTTGCCTGCTGCTCCTTTCAAAGAGGTTTCAAAAAATTTTCTTTGAGAACCCCTTGTTGGGTACCAGGCAGTCATCTTGGCTAACTTGACAGGCT	+
miR169o	D5-Chr9	5756963	5756982	TAGCCAAGAATGACTTGCCT	20	207		5756953	5757053	CCTTGTTTCATAGCCAAGAATGACTTGCCTACCCATCTCTCATTATTGGCTGGGAAGCTCACAAGCAAGCAGGCAAGCCAGTCTTGGCTAACTTGACAGGC	+
miR169p	A2-chr10	21696638	21696657	TAGCCAAGAATGACTTGCCT	20	207		21696628	21696727	CCTTGTTTCATAGCCAAGAATGACTTGCCTACTCATCTCTCATCATTGGCTGGGAACTCACAAGCAAGCAGGCAAGCCAATCTTGGCTAACTTGACAGTC	+
miR169q	A2-chr1	99209949	99209968	TAGCCAAGAATGACTTGCCT	20	207		99209763	99209978	GTTGGGTCCCAGGCAGTCACCTTGGCTAACTAGACAGGCTGTTTTCATTCATGCTAGGCCTCATCTTCCGCCCCATTGGATATACATCAAGTTAAAGCCAAGTAATGATGGAGAAACATGCATGCATAAGACTTAAGACTTACGGGGAAGAGTAGGTCTTCCATGAAGATAAAGAGTCTTGTTTGGTAGCCAAGAATGACTTGCCTGCAGCTCATG	+
miR169r	A2-chr4	54561673	54561692	TAGCCAAGAATGACTTGCCT	20	207		54561663	54561779	TTGAGTTGGGTAGCCAAGAATGACTTGCCTGCTGCTCCTTTCAAAGAGGTTTCAAAAAACTTCTTTGAAAACCTTTTGTTGGCTACCAGGCAGTCATCTTGGCTAACTTGACAAGCT	-
miR169s	A2-chr11	33252018	33252037	TAGCCAAGGATGACTTGCCT	20	26		33252008	33252166	TCTTGTTGGGTAGCCAAGGATGACTTGCCTATATCCAAACAAGGATTTTGTGGAGAAGGAAGGTCAGTTTCATCTCTCTTGAGACTCCCACTTCACTTGCACGTAATTATAGTCCTTCTAATGCTTAGTGGCCAGTCACCTTTGGCTATCCTGACTGCC	+
miR169t	D5-Chr6	50912798	50912817	TAGCCAAGGATGACTTGCCT	20	26		50912788	50912943	TCTTGTTGGGTAGCCAAGGATGACTTGCCTATATCCAAACAAGGATTTTGTGGAGAAGGAAGGTCAGTTTCATCTCTCTTGAGACTCCCACTTCACTTGCACGTCATTATAGTCCTAATGCTTAGTGGGCAGTCACCTTTGGCTATCCTGACTGCC	+
miR169u	D5-Chr8	49501241	49501260	TAGCCAAGGATGACTTGCCT	20	26		49501231	49501348	TCTTGTTTGGTAGCCAAGGATGACTTGCCTAAACCCAAACTAGAGGAATGTTATATATGTATATATAATAATCCTTTTACTGGTTTGTAGGCAGTCTCCTTTGGCTATCCTGACTGCC	+
miR169v	D5-Chr3	16706849	16706869	TAGCCAAGGATGACTTGCCTG	21	76		16706839	16706947	TCTTGTTTGGTAGCCAAGGATGACTTGCCTGTAGCTCACAAGAAGTTTCACCAAGTTTAATTTCTTGGTTGGATTCCAGGCAATTATCCTTGGTTAAGCTGACAGGTTC	-
miR169w	D5-Chr7	5099426	5099446	TAGCCAAGGATGACTTGCCTG	21	76		5099234	5099456	GTTGGGTACCAGGCAGTCATCTTGGCTAACTTGACAGGCTCTTTTCTTTCATGTTAGTCCTTGTCTTCCCCATCTTGGCTTAACATTTGGATAAGGAATTGTTGGGGATCACAATGGGAGCATGCATGCATGCATACATAAGCATATGATCGAGGAAGAGAGGTCTTCCATGAAGATAAGAACCTAGTTTGGTAGCCAAGGATGACTTGCCTGCACCTCACGA	+
miR169x	A2-chr4	54561672	54561692	TAGCCAAGGATGACTTGCCTG	21	76		54561480	54561702	GTTGGCTACCAGGCAGTCATCTTGGCTAACTTGACAAGCTCTTTTCTTTCATGTTAGTCCTTGTCTTCCCCATCTTGGCTGAACATTTGGATAAGGAATTGTTGGGGATCACAATGGGAGCATGCATGCATGCATACATAAGCATATGATCGAGGAAGAGAGGTCTTCCATGAAGATAAGAACCTAGTTTGGTAGCCAAGGATGACTTGCCTGCACCCCACGA	-
miR170a	A2-chr9	74955912	74955932	TGATTGAGCCGTGCCAATATC	21	4024		74955827	74955942	TGCGATCGAGATATTGGTGCGGTTCAATCAGATAGAACTTCACTCTTTAAAAAAAAAAAAGGAAACAATAGAGTTGTGTTTTATTTGATTGAGCCGTGCCAATATCACGCACAGTA	-
miR170b	A2-scaffold4710	116	136	TGATTGAGCCGTGCCAATATC	21	4024		13	146	CGGGACTGTGTATTTGTGGTTCATCTGCTTGATATTGAGTTGAAATTTTTATGTTGGCACGGTGTAGTCAGATCAAATCTCTAAATGGCTGAGTCGTTTAGTCTGATTGAGCCGTGCCAATATCACCTTGACCC	+
miR170c	D5-Chr10	52647214	52647234	TGATTGAGCCGTGCCAATATC	21	4024		52647148	52647244	TGTTAACGAGATATTGGTGCGGTTCAATTTAAGAGCATCACTCTAAAGGTTAAGAGTTATGTTATTTGATTGAGCCGTGCCAATATCACGTAATAAT	-
miR170d	A2-chr10	16355389	16355409	TGATTGAGCCGTGCCAATATC	21	4024		16355304	16355419	TAGTCACTGCGATGTTGGCTCGGTTCACTCAGACAATAATCAAGTTCTACGCTTTAGATATAACTCTGCGTAGCTTGCTGTGCTTTGATTGAGCCGTGCCAATATCCTAGTGCCGT	-
miR170e	D5-Chr11	954663	954683	TGATTGAGCCGTGCCAATATC	21	4024		954583	954693	TGCGATCGAGATATTGGTGCGGTTCAATCAGATAGAGCTTCACTCTTAAAAAACAGGAGATAGTAGAGTTGTGTTTTATTTGATTGAGCCGTGCCAATATCACGCACAGTA	+
miR170f	D5-Chr12	14563023	14563043	TGATTGAGCCGTGCCAATATC	21	4024		14562957	14563053	GAAAATTTGATGTTGGCACGGTTCAATCGGATCAAATCTCTCAGTGACTGGCTGAGTCCTTTAATCTGATTGAGCCGTGCCAATATCAGAGTTAGTC	-
miR170g	D5-Chr1	54983744	54983764	TGATTGAGCCGTGCCAATATC	21	4024		54983676	54983774	TGAGTTGAGATTTTTATGTTGGCACGGTTCAGTCAGATCAAATCTCTCGGTGGCTGAGGCGTTTAGTCTGATTGAGCCGTGCCAATATCACCTTGACTC	+
miR170h	D5-Chr3	284368	284388	TGATTGAGCCGTGCCAATATC	21	4024		284286	284398	ATAGTGACTTTGATATTGGCCTGGTTCACTCAGACATGAAACATAAAAGGCACTTTCTCTCTTCTTTATTATTATTTTGGTCTGATTGAGCCGTGCCAATATCTTAGTGCTCT	-
miR170i	A2-chr12	141957847	141957867	TGATTGAGCCGTGCCAATATC	21	4024		141957781	141957877	GAAAATTTGATGTTGGCACGGTTCAATCAGATCAAATCTCTCAGTGACTGGCTGAGTCCTTTAATCTGATTGAGCCGTGCCAATATCAGAGTTAGTC	+
miR170j	D5-Chr8	9804962	9804982	TGATTGAGCCGTGCCAATATC	21	4024		9804868	9804992	ATAGTAACTGTGATATTGGCCTGGTTCACTCAGACATGAAACAAGGAGCAGTTTTTGATCTCTCAGAAGAGTTGAAGCATCAGTGGTTTTGGTCTGATTGAGCCGTGCCAATATCTTAAGTACTG	-
miR170k	D5-Chr9	14660657	14660677	TGATTGAGCCGTGCCAATATC	21	4024		14660572	14660687	TAGTCACTGCGATGTTGGCTCGGTTCACTCAGACAATAATCAAGCTCTACGCTTTAGATATAACTCTGCGTAGCTTACTGTGCTTTGATTGAGCCGTGCCAATATCCTAGTGCCGT	+
miR170l	A2-chr1	134873839	134873859	TGATTGAGCCGTGCCAATATC	21	4024		134873757	134873869	ATAGTGACTTTGATATTGGCCTGGTTCACTCAGACATGAAACATAAAAGACACTTTCTCTCTTTTTTATTATTATTTTGGTCTGATTGAGCCGTGCCAATATCTTAGTGCTCT	-
miR170m	A2-chr6	77543266	77543286	TGATTGAGCCGTGCCAATATC	21	4024		77543172	77543296	ATAGTAACTGTGATATTGGCCTGGTTCACTCAGACATGAAACAAGGCGCAGTTTTTGATCTCTCAGAAGAGTTGAAGCATCAGTGGTTTTGGTCTGATTGAGCCGTGCCAATATCTTAAGTACTG	+
miR170n	A2-chr8	123548789	123548809	TGATTGAGCCGTGCCAATATC	21	4024		123548723	123548819	TGTTAACGAGATATTGGTGCGGTTCAATTTAAGAGCATCACTCTAAAGGTTAAGAGTTATGTTATTTGATTGAGCCGTGCCAATATCACGTAATAAT	+
miR171a	A2-chr9	49402239	49402259	TGATTGAGTCGTGCCAATATC	21	274		49402146	49402269	ATGGGATGATGGTACAGTTTCAAAGGTGGTGTACGATGGATGTTGGCACGGATCAATCGGATCAAATCTCTCAGTGGACTGAGTCCTTTAATCTGATTGAGTCGTGCCAATATCAATCTCCCTC	+
miR171b	D5-Chr8	49217739	49217759	TGTTGGAATGGCTCAATCAAA	21	7410		49217727	49217825	TAAAACTGGGGATGTTGGAATGGCTCAATCAAATCAAATTTCCTTGAGTTTTAGTGGGTCTTTTAATTTGATTGAGCCGTGCCAATATCACCAGCTTTC	+
miR171c	A2-chr6	114980726	114980746	TGTTGGAATGGCTCAATCAAA	21	7410		114980714	114980812	TAAAACTGGGGATGTTGGAATGGCTCAATCAAATCAAATTTCCTTGAGTTTTATTGGGTCTTTTAATTTGATTGAGCCGTGCCAATATCACCAGCTTTC	+
miR171d	D5-Chr1	4191474	4191494	TTGAGCCGCGCCAATATCACT	21	213		4191406	4191504	AAAATAAAAGCGATGTTGGTGAGGTTCAATCCGAAAACGAATTTACAATCGTAAAATACGATATCAGATTGAGCCGCGCCAATATCACTTTCCGCAAGT	+
miR171e	A2-chr10	69415895	69415915	TTGAGCCGCGCCAATATCACT	21	213		69415817	69415925	GAAAAGAAAGCGATGTTGGTGAGGTTCAATCCGAAGACGGATTTACGAATTGATTCAGTCGTAAAATACGATCTCAGATTGAGCCGCGCCAATATCACTTTCCACATCC	+
miR171f	D5-Chr9	1258452	1258472	TTGAGCCGCGCCAATATCACT	21	213		1258374	1258482	TAAAAGAAAGCGATGTTGGTGAGGTTCAATCCGAAGACGGATTTACGAATTGATTCAGTCGTAAAATACGATCTCAGATTGAGCCGCGCCAATATCACTTTCCACATCC	-
miR171g	EST_DW507416	193	213	TTGAGCCGCGCCAATATCACT	21	213		115	223	GAAAAGAAAGCGATGTTGGTGAGGTTCAATCCGAAGACGGATTTACGAATTGATTCAGTCGTAAAATACGATCTCAGATTGAGCCGCGCCAATATCACTTTCCACATCC	+
miR171h	A2-chr1	66051981	66052001	TTGAGCCGCGCCAATATCACT	21	213		66051913	66052011	AAAATAAAAGCGATGTTGGTGCGGTTCAATCCGAAAACGAATTTACAATCGTAAAATACGATATCAGATTGAGCCGCGCCAATATCACTTTCCGCAAGT	+
miR171i	A2-chr1	66053282	66053302	TTGAGCCGCGCCAATATCACT	21	213		66053214	66053312	AAAATAAAAGCGATGTTGGTGCGGTTCAATCCGAAAACGAATTTACAATCGTAAAATACGATATCAGATTGAGCCGCGCCAATATCACTTTCCGCAAGT	+
miR172a	A2-chr9	80456595	80456615	AGAATCCTGATGATGCTGCAG	21	9237		80456503	80456625	CTGTTTGCTGCTGCAGCATTATCAAGATTCACAAGAAGCATTTTAGGGTCTTTTTTGACTGATTGATCAATCAATAAGCCCTTTTATGATTGAGAATCCTGATGATGCTGCAGTGGCAATAAG	+
miR172b	A2-chr9	80452027	80452047	AGAATCCTGATGATGCTGCAG	21	9237		80451945	80452057	GTTTGCTGTTGGAGCATCATCAAGATTCACAATTTTAGGGTTCTTTTTTGATTGATTTGATCAATCAGCCTTTTTATGATTGAGAATCCTGATGATGCTGCAGTGGCAATAAG	+
miR172c	D5-Chr11	59822183	59822203	AGAATCCTGATGATGCTGCAG	21	9237		59822113	59822213	GTTTGCTGTTGGAGCATCATCAAGATTCACAATTTTAGGGTTCTTTTTTGATTGAGCCTTTTTATGATTGAGAATCCTGATGATGCTGCAGTGGCAATAAG	+
miR172d	EST_TC274900	694	714	AGAATCCTGATGATGCTGCAG	21	9237		612	724	GTTTGCTGTTGGAGCATCATCAAGATTCACAATTTTAGGGTTCTTTTTTGATTGATTTGATCAATCAGCCTTTTTATGATTGAGAATCCTGATGATGCTGCAGTGGCAATAAG	-
miR172e	A2-chr9	80449245	80449265	AGAATCTTGATGATGCTGCAG	21	4228		80449152	80449275	GTTTTCTGTTGGAGCATCATCAAGATTCACAAAAAGCATTTTAAGGTTTTTTTAATTGAATTGATCAATCAGCGCTTTATGAATATGTTTTTGAGAATCTTGATGATGCTGCAGTGGCAATAAA	+
miR172f	D5-Chr11	59826654	59826674	AGAATCTTGATGATGCTGCAG	21	4228		59826562	59826684	CTGTTTGCTGCTGCAGCATTATCAAGATTCACAAGAGGCGTTTTAGGGTCTTTTTTGATTGATTGATCAATCAATAAGCCCTTTTATGATTGAGAATCTTGATGATGCTGCAGTGGCAATAAG	+
miR172g	D5-Chr11	59816118	59816138	AGAATCTTGATGATGCTGCAG	21	4228		59816023	59816148	GTTTTCTGTTGGAGCATCATCAAGATTCACAAAAAGCATTTTAAGGTTTTTTTTGAATTGAATTGATCAATCAGCGCTTTATGAATATGTTTTTGAGAATCTTGATGATGCTGCAGTGGCAATAAA	+
miR172h	D5-Chr13	1501399	1501419	AGAATCTTGATGATGCTGCAG	21	4228		1501278	1501429	GTTTGCGGATGGAGCATCATCAAGATTCACGTATCATTCTTAGGGCAATCCAAAATTAATGGTGAAGATCATCCTTTTTGCTTCGCTATACATGTACCAATTAGTCCTTTGAATATATATGAGAATCTTGATGATGCTGCAGCGGCAATAAA	+
miR172i	A2-chr13	74204858	74204878	AGAATCTTGATGATGCTGCAG	21	4228		74204737	74204888	GTTTGCGGATGGAGCATCATCAAGATTCACGTATCATTCTTAGGGCAATCGAATATTAATGGTGAAGATCATCCTTTTTGCTTCACCATACATGTACCAATTAGTCCCTTGGATATATATGAGAATCTTGATGATGCTGCAGCGGCAATAAA	-
miR172j	D5-Chr3	40973112	40973132	AGAATCTTGATGATGCTGCAT	21	13814		40973045	40973142	TTGTTTGCAGGAGTAGCATCATCAAGATTCACATGCAAATTACATTGCTAAAAGTTCTTTGAAACTGAGAATCTTGATGATGCTGCATCGGCAATAAA	-
miR172k	D5-Chr4	56694981	56695001	AGAATCTTGATGATGCTGCAT	21	13814		56694843	56695011	TTGTTTGCAGGTGTAGCATCTTCAAGATTCACATGCAAATGCACGGTGGTGAATGGTAATTATAGTAACGTACTCTCTTCAACCCCCCGCTCCCCTTTCTTCTCTTCCTAATTTCATTCCCAAAGTTCCTTGAAAGTGAGAATCTTGATGATGCTGCATCGGCAATAAA	-
miR172l	D5-Chr9	63824777	63824797	AGAATCTTGATGATGCTGCAT	21	13814		63824697	63824807	GTTTGCAAATGTAGCATCATCAAGATTCACATGCAACGTCGTATGTATGTATATATATATATATGTATAGTTTGGGCCTGAGAATCTTGATGATGCTGCATTGGCAATGAA	+
miR172m	D5-Chr9	8043983	8044003	AGAATCTTGATGATGCTGCAT	21	13814		8043850	8044013	GTTTGCGGGAGTAGCATCATCAAGATTCACATGCAACTGCACGGTGGCGATGATAATAATACTAACTCTCTTTCCTCTTTCTCCTTTCTTCCCTCCCTGTCCTAAATTTTATTGCCAAACATCTTTGAAAGTGAGAATCTTGATGATGCTGCATCGGCAATAAA	-
miR172n	A2-chr12	33330217	33330237	AGAATCTTGATGATGCTGCAT	21	13814		33330141	33330247	GTTTGCAAATGTAGCATCATCAAGATTCACATGCAACGTTGTATGTATGTATATATATATGTATAGTTTGGGTCTGAGAATCTTGATGATGCTGCATTGGCAATGAA	-
miR172o	A2-chr1	49914623	49914643	AGAATCTTGATGATGCTGCAT	21	13814		49914545	49914653	TTTTTTGCTGATGCAGCATCTTCAAGATTCACATGCAAAGTATAGTACGGCCAGGCCATAGCTTTTGTTTGAAGCATGAGAATCTTGATGATGCTGCATCGGCCATTAA	-
miR172p	A2-chr3	88907769	88907789	AGAATCTTGATGATGCTGCAT	21	13814		88907647	88907799	TTGTTTGCAGGTGTAGCATCTTCAAGATTCACATGCAAATGCACGGTGGTGAATGGTGATTATAGTAACGTACTCCCCCTTTCTTCTCTTCCTAATTTCATTCCCAAAGTTCCTTGCAAGTGAGAATCTTGATGATGCTGCATCGGCAATAAA	+
miR172q	A2-chr7	79079856	79079876	AGAATCTTGATGATGCTGCAT	21	13814		79079789	79079886	TTGTTTGCAGGTGTAGCATCATCAAGATTCACATGCAAATTATATTGCTAAAAGTTCTTTGAAACTGAGAATCTTGATGATGCTGCATCGGCAATAAA	+
miR172r	A2-chr8	81862292	81862312	AGAATCTTGATGATGCTGCAT	21	13814		81862159	81862322	GTTTGCGGGAGTAGCATCATCAAGATTCACATGCAACTGCACGGTGGCGATGATAATAATACTAACTCTTTTTCCTCTTTCTCCTTTCTTCCCTCCCTGTCCTAAATTTTATTGCCAAACATCTTTGAAAGTGAGAATCTTGATGATGCTGCATCGGCAATAAA	-
miR172s	D5-Chr3	38291932	38291952	GCGGCATTATCAAGATTCACA	21	1167		38291922	38292084	GTTTGCAGATGCGGCATTATCAAGATTCACAAACTTAGTACAGGGTTTCATTGGAGAGCCAAAGGGTGTGGTTTAGTGGTACCCCTCCACAAAATCACCTCCTTTTACTTCAAAGTTTTCCTTTCAAATATGGGAATCTTGATGATGCTGCATCAGCAAACAT	-
miR172t	A2-chr7	112328193	112328213	GCGGCATTATCAAGATTCACA	21	1167		112328183	112328345	GTTTGCAGATGCGGCATTATCAAGATTCACAAACTTAGTAAAGGGTTTCATTGGAGAGCCAAAGGTTGTGGTTTAGTGGTACCCCTCCACAAAATCACCTCCTTTTACTTCAAAGTTTTCCTTTCAAATATGGGAATCTTGATGATGCTGCATCAGCAAACAT	-
miR172u	D5-Chr13	57698964	57698984	TGAATCTTGATGATGCTGCAT	21	893		57698886	57698994	AGTGTTTGCAAATGCGGCATCATCAAGATTCATAGAAAATTTTCCTAAGAGCCTGTTTGGATGCCTAGAAAGTTTTCTTGAATCTTGATGATGCTGCATCTGCAATTAT	-
miR172v	A2-chr10	88839865	88839885	TGAATCTTGATGATGCTGCAT	21	893		88839779	88839895	CGCGTTTGCAGGTGCGGCATCATCAAGATTCGCAAGCTTTGGTAAGGGCTTCTCTCTTCTTCCAAGTGTCCTTTCAAATGGAATCTTGAATCTTGATGATGCTGCATCAGCGAACGT	+
miR172w	D5-Chr9	7067570	7067590	TGAATCTTGATGATGCTGCAT	21	893		7067484	7067600	CGCGTTTGCAGGTGCGGCATCATCAAGATTCGCAAGCTTTGGTAAGGGCTTCTCTCTTCTTCGAAGTGTCCTTTCAAATGGAATCTTGAATCTTGATGATGCTGCATCAGCGAATGT	-
miR172x	A2-chr8	81271666	81271686	TGAATCTTGATGATGCTGCAT	21	893		81271588	81271696	AGTGTTTGCAAATGCGGCATCGTCAAGATTCATAGAAAATTTTCCTAAGAGCCTGTTTGGATGCCTTGAAAGTTTTCTTGAATCTTGATGATGCTGCATCTGCAATTAT	+
miR1877a	A2-scaffold6107	275	298	AACCATGTGACTGATATGACGCCA	24	11		265	478	GCAACAGTACAACCATGTGACTGATATGACGCCACACAGGATCACACTTCAAAACATGGAGAAAAAGCCTAATGAAATTTTTAGGCAATATGCACAACGATGAAGGGAGGTGGCAATACAAGTACAACCACCATTGTTGGAAAAGGAGGCCACCATGTTATTTATCAACACTTTGAAGGCGCCATTCATCACTCACATGATTGGAAGCACTACG	+
miR1877b	A2-chr1	92127571	92127594	AACCATGTGACTGATATGACGCCA	24	11		92127561	92127774	GCAACAGTACAACCATGTGACTGATATGACGCCAGACAGGATCACACTTCAAAACATGGAGAAAAAGCATAATGAAAGTTTTAGGAAATACGCACAACGATGGAGGGAGATGGCAATGCAAGTACAACCACCACTATTAGAAAAGGAGACCGCCATGTTATTTATCAACACTTTGAAGGCGTCGCTCATCACTCACATGATTGGAAGCACCACG	-
miR1877c	A2-chr3	18607017	18607040	AACCATGTGACTGATATGACGCCA	24	11		18607007	18607228	GCAACAGTACAACCATGTGACTGATATGACGCCAGACAAGATCACACTTCAAAACATGGAGAAAAAGCCTAATGAAAGTTTTAGGCAATATGCATAACGATGGAGGGAGGTGGCAATGCAAGTGCAACCACCACTGTTAGAAAAGGAGACCACCATGTTATTTATCAACACTCTGAAGGCGCCATTCATCACTCATATGGTTGGAAGCACCAACGCTGTAAG	-
miR1877d	A2-chr5	10748510	10748533	AACCATGTGACTGATATGACGCCA	24	11		10748500	10748712	GCAACAGTACAACCATGTGACTGATATGACGCCAGACAAGATCACACTTCAAAATATGGAGAAGAAGCCTAATGAAAATTTTAGGCAATACGCACAATGATGGAGGGAAGTAGCAATGCAAGTACAGCCACCACTGTTGGAAAAGGAGACCACCATGTATTTATCAACACTCTGAAGGCGCCATTCATCACTCACATGATTGGAAGCACCACG	-
miR1877e	A2-chr6	83580396	83580419	AACCATGTGACTGATATGACGCCA	24	11		83580386	83580599	GCAACAGTACAACCATGTGACTGATATGACGCCAAACAGGATCACGCTTCAAAACATGGAGAAAAAGCCTAATGAAAGTTTTAGGCAATACGAACAACGATGGAGGGAGGTGGCAATGCAAGTACAACCACCACTGTTAGAAAAGGAGACCACCATGTTATTTATCAACACTTTGAAGGTGTCGTTCATCACTCACATGATTGGAAGCACCATG	-
miR1877f	A2-chr6	31060766	31060789	AACCATGTGACTGATATGACGCCA	24	11		31060756	31060969	GCAACAGTACAACCATGTGACTGATATGACGCCAGACATGATCACACTTCAAAACATGGAGAAAAAGCCTAATGAAAGTTTTAAGCAATATGCACAACAATGGAGGGAGGTGGCAATGCAAGTACAACCACCACTGTTAGAAAAGGAGACCACCATGTTATTTATCAACACTCTGAAGGCGCCATTCATCACTCATATGATTGGAAGCACCACA	-
miR1877g	A2-chr7	29987004	29987027	AACCATGTGACTGATATGACGCCA	24	11		29986994	29987207	GCAACAGTACAACCATGTGACTGATATGACGCCAGACAGGATCATGCTTCAAAACATGGAGAAGAAGCCTAATGAAAATTTTAGGCAATACGCACAATGATGGAGGGAAGTAGCAATGCAAGTACAGCCACCACTGTTAGAAAAGAAGACCACCATGTTATTTATCAACACTCTGAAGGCGCCATTCATCATTCACATGATTGGAAGCACCACG	-
miR2111a	D5-Chr6	42952745	42952765	TAATCTGCATCCTGAGGTTTA	21	61		42952735	42952822	GAGGACCGGGTAATCTGCATCCTGAGGTTTATATCAACATGTTTGTTTGTTGAATCTAGTCCTTGGGGTGCAGATTACCTCTTCCTCA	+
miR2111b	A2-chr11	77256637	77256657	TAATCTGCATCCTGAGGTTTA	21	61		77256627	77256714	GAGGACCGGGTAATCTGCATCCTGAGGTTTATATCAACATGTTTGTTTGTTGAATCTAGTCCTTGGGGTGCAGATTACCTCTTCCTCA	+
miR2947a	EST_TC260378	110	127	TATACCGTGCCCATGACT	18	149612		38	137	AAGCGAAGTTACGTTATGGGCATGGTATGGATTGCTGTTTTTGATGATTTGTTGCTTTCATTAACAGCAAATTATACCGTGCCCATGACTGTAGCATCAC	+
miR2947b	A2-chr7	107734612	107734629	TATACCGTGCCCATGACT	18	149612		107734540	107734639	AAGCGAAGTTACGTTATGGGCATGGTATGGATTGCTGTTTTTGATGATTTGTTGCTTTCATTAACAGCAAATTATACCGTGCCCATGACTGTAGCATCAC	-
miR2948a	D5-Chr9	40350418	40350439	TGTGGGAGAGTTGGGCAAGAAT	22	4956		40350408	40350501	GAGTTGGAGGTGTGGGAGAGTTGGGCAAGAATTATGACCTTTGTTCAATCCAAAGGGGCAATTCTTACCAACCCCTCCCATACCCTTGATTTCC	-
miR2948b	EST_EST46Contig_26449	344	365	TGTGGGAGAGTTGGGCAAGAAT	22	4956		334	427	GAGTTGGAGGTGTGGGAGAGTTGGGCAAGAATTATGACCTTTGTTCAATCCAAAGGGGCAATTCTTACCAACCCCTCCCATACCCTTGATTTCC	-
miR2948c	EST_EST32contig68639	19	40	TGTGGGAGAGTTGGGCAAGAAT	22	4956		9	102	GGGTTGGAGGTGTGGGAGAGTTGGGCAAGAATTATGACCTTTGTTCAATCCAAAGGGGTAATTCTTACCAACCCCTCCCATACCCTTAATTTCC	+
miR2948d	A2-chr10	100943942	100943963	TGTGGGAGAGTTGGGCAAGAAT	22	4956		100943932	100944025	GGGTTGGAGGTGTGGGAGAGTTGGGCAAGAATTATGACCTTTGTTCAATCCAAAGGGGTAATTCTTACCAACCCCTCCCATACCCTTAATTTCC	-
miR2949a	EST_AI054573	123	144	ACTTTTGAACTGGATTTGCCGA	22	5421		113	213	TTGCGTCTTGACTTTTGAACTGGATTTGCCGACTTGAACTGCGTTGTTGATGGTTTCCAAAACCCGAGCCTGCAAATCCAGTCAAAAGTTAAAACCGGGCT	+
miR2949b	EST_EST46Contig_54954	389	409	CTTTTGAACTGGATTTGCCGA	21	95		379	478	TGCGTCTTGTCTTTTGAACTGGATTTGCCGACTTGAACTGCGTTGTTGAAGGTTTACAAAACCCGAGCCTGCAAATCCAGTCAAAAGTTAAAACCGGGCT	-
miR2949c	EST_EST46Contig_26242	241	261	CTTTTGAACTGGATTTGCCGA	21	95		231	330	TGCGTCTTGTCTTTTGAACTGGATTTGCCGACTTGAACTGCGTTGTTGAAGGTTTNCAAAACCCGAGCCTGCAAATCCAGTCAAAAGTTAAAACCGGGCT	+
miR2949d	EST_gnl_UG_Ghi#S33800522	375	395	CTTTTGAACTGGATTTGCCGA	21	95		365	464	TGCGTCTTGTCTTTTGAACTGGATTTGCCGACTTGAACTGCGTTGTTGAAGGTTTACAAAACCCGAGCCTGCAAATCCAGTCAAAAGTTAAACCGGGCTG	-
miR2950a	D5-Chr7	22183501	22183521	TGGTGTGCAGGGGGTGGAATA	21	1392		22183451	22183531	TTATGTTATATTCCATCTCTTGCACACTGGACAAGTGCTGGGCTTCAGGCTGGTGTGCAGGGGGTGGAATATATCATTGAA	-
miR2950b	D5-Chr8	12520528	12520548	TGGTGTGCAGGGGGTGGAATA	21	1392		12520464	12520558	TTATGTTATATTCCATCTCTTGCACACTGGACTAGCCAGCTTTTTGTTGGCTTCAGCTTCAGGTTGGTGTGCAGGGGGTGGAATACATCATTGAT	-
miR2950c	EST_PUT-165a-Gossypium_hirsutum-63283	161	181	TGGTGTGCAGGGGGTGGAATA	21	1392		97	191	TTATGTTATATTCCATCTCTTGCACACTGGACTAGCCAGCTTTTTGTTGGCTTCAGCTTCAGGTTGGTGTGCAGGGGGTGGAATACATCATTGAT	+
miR2950d	A2-chr6	18262447	18262467	TGGTGTGCAGGGGGTGGAATA	21	1392		18262383	18262477	TTATGTTATATTCCATCTCTTGCACACTGGACTAGCCAGCTTTTTGTTGGCTTCAGCTTCAGGTTGGTGTGCAGGGGGTGGAATACATCATTGAT	-
miR2950e	A2-chr8	49779929	49779949	TTCCATCTCTTGCACACTGGA	21	1315		49779919	49779999	TTATGTTATATTCCATCTCTTGCACACTGGACAAGTGCTGGGCTTTAGGCTGGTGTGCAAGGGGTGGAATATATCATTGAA	-
miR3267a	A2-chr11	99404017	99404036	CTGTCGCAGGGGAGATGGCT	20	11		99404007	99404138	AGGTGGGCTCCTGTCGCAGGGGAGATGGCTCGTCCATGTATGTCTAAGCATCCACCCGTAGGTCACTGTGGCTAGCCTAGCCTAGCCATGCCATGCATGTATAGGCCATCTTGCCGCGACAGGACTCCATCC	+
miR3267b	D5-Chr6	6581170	6581189	CTGTCGCAGGGGAGATGGCT	20	11		6581160	6581300	AGTTGGGCGCCTGTCGCAGGGGAGATGGCTCGTCCATGTATGTCTAAGCATCCACCCGTAGGTCACTGTGGCTAGCCTAGCCTAGCCTAGCCATGCCATGCATGTATAAGCCATCTTGCCGCGGCAGGACTCCATCCAACC	+
miR3267c	A2-chr11	26464354	26464375	TCTGTCGCAGGGGAGATGGCTG	22	2007		26464344	26464444	CATGTGGGGTTCTGTCGCAGGGGAGATGGCTGGTCCATTCATGCCTATGCTATGCCATGCATGTATGCATCAACCATCTCATTGTGACAGAACTCCATCCA	+
miR3267d	D5-Chr6	6562319	6562340	TCTGTCGCAGGGGAGATGGCTG	22	2007		6562309	6562409	CAGGTGGGGTTCTGTCGCAGGGGAGATGGCTGGTCCATTCATGCCTATGCTATGCCAATTATGTATGCATCAGCCATCTCACCGCGCCAGAACTCCATCCA	-
miR3476a	D5-Chr3	44555158	44555178	TCGGACTGGATTTGTTGACAA	21	236		44555148	44555253	GTGTCTTGGATCGGACTGGATTTGTTGACAAATGCATTTTTGAAGCAGATAACAAATCTAAAAATGCTTTTCCAGTCAACAAATACCAGTTTGAGCTGAGATTGGG	-
miR3476b	D5-Chr3	44612238	44612258	TCGGACTGGATTTGTTGACAA	21	236		44612228	44612333	GTGTCTTGGATCGGACTGGATTTGTTGACAAATGCATTTTTGAAGCAGATAACAACAAATCTAAAAATGCTTTTCCAGTCAACAAATTCAGTTTGAGCCGAGATTG	-
miR3476c	EST_EST32contig31651	135	155	TCGGACTGGATTTGTTGACAA	21	236		125	230	GTGTCTTGGATCGGACTGGATTTGTTGACAAATGCATTTTTGAAGCAGATAACAACAAATCTAAAAATGCTTTTCCAGTCAACAAATTCAGTTTGAGCCGAGATTG	+
miR3476d	D5-Chr3	44628171	44628191	TGAACTGGGTTTGTTGGCTGC	21	17491		44628161	44628275	TATCTTGATTTGAACTGGGTTTGTTGGCTGCTGATCTGCTTTTTTGAAGCAGATATCAAATCTAGTTAATAAAAACACTTTTCAGGAGCCAACAACATCAGTTCTAACCAGGACT	-
miR3476e	EST_PUT-165a-Gossypium_hirsutum-98337	132	152	TGAACTGGGTTTGTTGGCTGC	21	17491		122	235	TATCTTGATTTGAACTGGGTTTGTTGGCTGCTGATCTGCTTTTTTGAAGCAGATATCAAATCTAGTTAATAAAACACTTTTCAGGAGCCAACAACATCAGTTCTAACCAGGACT	+
miR3476f	EST_CO119151	203	223	TGAACTGGGTTTGTTGGCTGC	21	17491		193	307	TATCTTGATTTGAACTGGGTTTGTTGGCTGCTGATCTGCTTTTTTGAAGCAGATATCAAATCTAGTTAATAAAAACACTTTTCAGGAGCCAACAACATCAGTTCTAACCAGGACT	+
miR3476g	A2-chr7	67000406	67000426	TGAACTGGGTTTGTTGGCTGC	21	17491		67000396	67000512	TATCTTGATTTGAACTGGGTTTGTTGGCTGCTGATTTGCTTTTTTGAAGCAGATATCAAATCTAGTTAATAAAAACACTTTTCAGGAGCCAACAAATACAGTTCCAACCAGGACTGG	-
miR3627a	D5-Chr7	5561636	5561657	TGTCGCAGGAGCGATGGCACTG	22	64		5561626	5561725	GGGGGAATCTTGTCGCAGGAGCGATGGCACTGCCTTTTGTTTTTGTTTTCCTTGTATAGCAACACAGGACAGTGCCTTCGGCCTGCGACAAGGTACCCTG	+
miR3627b	A2-chr4	56158045	56158066	TGTCGCAGGAGCGATGGCACTG	22	64		56158035	56158137	GGGGGAATCTTGTCGCAGGAGCGATGGCACTGCCTTTTGTTTTTGTTTTCCTTGTATAGCAACACAGCACAGTGCCATCGGCCTGCGACAAGGTACCCTGCAA	-
miR390a	D5-Chr2	62574612	62574632	AAGCTCAGGAGGGATAGCGCC	21	5103		62574602	62574719	AGAATCTGTTAAGCTCAGGAGGGATAGCGCCATGGATGATCCATCTTTCAAGCTTTCATGCATGTATGTTATTTGATCCTCATATAGCGCTATCCATCCTGAGTTTCATCGGTTCTTC	+
miR390b	D5-Chr3	41735681	41735701	AAGCTCAGGAGGGATAGCGCC	21	5103		41735671	41735757	ATAACCTGTAAAGCTCAGGAGGGATAGCGCCATCTCAAATAAAAACCTATATATGGCGCTATCTATCCTGAGTTTCATGGGTTCTTC	+
miR390c	D5-Chr4	57185656	57185676	AAGCTCAGGAGGGATAGCGCC	21	5103		57185646	57185755	AGAATCTGTAAAGCTCAGGAGGGATAGCGCCTAAGCTATTTCTTTCTTTCTTTCTTTTTTGCAGAAATATCATCTGCGGCGCTATCTATCCTGAGTTTCATGGGTTCTTC	+
miR390d	D5-Chr6	44230740	44230760	AAGCTCAGGAGGGATAGCGCC	21	5103		44230730	44230820	AGAATCTGTTAAGCTCAGGAGGGATAGCGCCATGGATGATCTTCAGCCTGATCCTCATTAGCGCTATCCATCCTGAGTTACATGGCTTCTT	+
miR390e	EST_EST46Contig_8794	956	976	AAGCTCAGGAGGGATAGCGCC	21	5103		946	1063	AGAATCTGTTAAGCTCAGGAGGGATAGCGCCATGGATGATCCATCTTTCAAGCTTTCATGCATGTATTTTATTTGATCCTCATATAGCGCTATCCATCCTGAGTTTCATCGGTTCTTC	-
miR390f	EST_gnl_UG_Ghi#S33823904	72	92	AAGCTCAGGAGGGATAGCGCC	21	5103		62	179	AGAATCTGTTAAGCTCAGGAGGGATAGCGCCATGGATGATCCATCTTTCAAGCTTTCATGCATGTATGTTATTTGATCCTCATATAGCGCTATCCATCCTGAGTTTCATCGGTTCTTC	+
miR390g	A2-chr13	89199111	89199131	AAGCTCAGGAGGGATAGCGCC	21	5103		89199101	89199206	AGAATCTGTAAAGCTCAGGAGGGATAGCGCCTAAGCTATTTCTTTCTTTCTTTTTTGCAGAAATATCATCTGCGGCGCTATCTATCCTGAGTTTCATGGGTTCTTC	-
miR390h	A2-chr10	112849238	112849258	AAGCTCAGGAGGGATAGCGCC	21	5103		112849228	112849318	AGAATCTGTTAAGCTCAGGAGGGATAGCGCCATGGATGATCTTCAGCCTGATCCTCATTAGCGCTATCTATCCTGAGTTACATGGCTTCTT	+
miR390i	A2-chr2	70389013	70389033	AAGCTCAGGAGGGATAGCGCC	21	5103		70389003	70389120	AGAATCTGTTAAGCTCAGGAGGGATAGCGCCATGGATGATCCATCTTTCAAGCTTTCATGCATGTATTTTATTTGATCCTCATATAGCGCTATCCATCCTGAGTTTCATCGGTTCTTC	+
miR390j	EST_EST46Contig_32668	114	134	CGCTATCCATCCTGAGTTTCA	21	209		21	144	GGAAGAATCTGTTAAGCTCAGGGAGGGGATAGCCGCCATGGATGATCCATCTTTCAAGCTTTCATGCATGTATGTTATTTGATCCTCATATAGCGCTATCCATCCTGAGTTTCATCGGTTCTTC	+
miR390k	A2-chr7	78062902	78062922	CGCTATCTATCCTGAGTTTCA	21	176		78062837	78062932	ATAACCTGTAAAGCTCAGGAGGGATAGCCCCATCTCAAAAAAAAAAAAAAAAACCCTATATATGGCGCTATCTATCCTGAGTTTCATGGGTTCTTC	-
miR393a	D5-Chr6	16566902	16566922	ATCATGCGATCCCTTCGGAAT	21	438		16566805	16566932	GGAGAGCTCCAAAGGGATCGCATTGATCTAATGTTGATATGGATTGTTGAATCAAGTGTCATGGTATGGTCATTTGTTGATTCAGTTTGCTCATTGGATCATGCGATCCCTTCGGAATTTTCCATCAA	+
miR393b	D5-Chr8	55463903	55463923	ATCATGCGATCCCTTCGGAAT	21	438		55463796	55463933	GGAGAGCTCCAAAGGGATCGCATTGATCTAATGTCGATGATGGGCTTCCTTGAAAACCTTGACGAATTGATTATTGATTTTTGTTGATTCAGTTCAGTACTCATTGGATCATGCGATCCCTTCGGAATTTTCCATCGC	+
miR393c	EST_gnl_UG_Ghi#S30016957	164	184	ATCATGCGATCCCTTCGGAAT	21	438		57	194	GGAGAGCTCCAAAGGGATCGCATTGATCTAATGTTGATGATGGGCTTCCTTGAAAACCTTAACGAATTAATTATTGATTTTTGTTGATTCAGTTCAGTACCCATTGGATCATGCGATCCCTTCGGAATTTTCCATCGC	+
miR393d	EST_EST32contig10720	839	859	ATCATGCGATCCCTTCGGAAT	21	438		731	869	GGAGAGCTCCAAAGGGATCGCATTGATCTAATGTTGATGATGGGCTTCCTTGAAAACCTTAACGAATTAATTATTGATTTTTGTTGATTCAGTTCAGGTACCCATTGGATCATGCGATCCCTTCGGAATTTTCCATCGC	-
miR393e	A2-chr6	121101052	121101072	ATCATGCGATCCCTTCGGAAT	21	438		121100945	121101082	GGAGAGCTCCAAAGGGATCGCATTGATCTAATGTTGATGATGGGCTTCCTTGAAAACCTTAACGAATTAATTATTGATTTTTGTTGATTCAGTTCAGTACCCATTGGATCATGCGATCCCTTCGGAATTTTCCATCGC	-
miR393f	D5-Chr12	11312167	11312187	ATCATGCTATCCCTTCGGATT	21	43		11312108	11312197	AGAGGAGGCATCCAAAGGGATCGCATTGATCCTTTATTTTTCTTCCTTCACAATTTTGGATCATGCTATCCCTTCGGATTTTTCCTTTGG	+
miR393g	A2-chr12	18659203	18659223	ATCATGCTATCCCTTCGGATT	21	43		18659144	18659233	AGAGGAGGCATCCAAAGGGATCGCATTGATCCTTTATTTTTCTTCATTCACAATTTTGGATCATGCTATCCCTTCGGATTTTTCCTTTGG	+
miR393h	D5-Chr11	61083220	61083240	ATCATGCTATCCCTTTGGATT	21	224		61083112	61083250	TGAGAAGGCATCCAAAGGGATCGCATTGATCCTTTATTTTTTTTCAACCCTATATTTTCTTTTTCTTTTCAATTCTCCCCCTCCCCCAAAACAAATTCACAATTTTGGATCATGCTATCCCTTTGGATTCCTCCTTTGG	+
miR393i	D5-Chr13	1408684	1408704	ATCATGCTATCCCTTTGGATT	21	224		1408613	1408714	AGAGGAGGGATCCAAAGGGATCGCATTGATCCTTTATATTTATTTTTAAAAAGATTTTACCCTAATTTTGGATCATGCTATCCCTTTGGATTCCTCCTTTGG	-
miR393j	A2-chr13	74402367	74402387	ATCATGCTATCCCTTTGGATT	21	224		74402296	74402397	AGAGGAGGGATCCAAAGGGATCGCATTGATCCTTTATTTTTCTTTTTAAAAAAAATTTACCCTAATTTTGGATCATGCTATCCCTTTGGATTCCTCCTTTGG	+
miR393k	A2-chr10	96619884	96619904	ATCATGCTATCCCTTTGGATT	21	224		96619778	96619914	TGAGAAGGCATCCAAAGGGATCGCATTGATCCTTTATTTTTTTTCAACCCTTTATTTTTTTTTCTTTTCAATTCCCCCCTCCCCCAAAACAAATTCACAATTTTGGATCATGCTATCCCTTTGGATTCCTCCTTTGG	-
miR394a	D5-Chr2	55648687	55648706	TTGGCATTCTGTCCACCTCC	20	38		55648677	55648794	CAGAGCCAATTTGGCATTCTGTCCACCTCCATTGATGTACTTCTTCTTACCTACCCAACTTATAAAATGATTTGTCTTTGAAGTAATGGAGGCGGCCAGTATGTCAAATAGACTCTGT	-
miR394b	D5-Chr2	17245952	17245971	TTGGCATTCTGTCCACCTCC	20	38		17245942	17246057	ACAGAGTTTATTGGCATTCTGTCCACCTCCAATCATGGAAACAAAAAAACCCTTTTCTTTTTGCTCTCTGATCTCATCTTTCATGGAGGTGGGCAAACTGCCAACTGGGCTCTGTT	-
miR394c	D5-Chr2	77585	77604	TTGGCATTCTGTCCACCTCC	20	38		77575	77653	CAGAGCCAATTTGGCATTCTGTCCACCTCCACCAATAATTCTTGGTAGTGGAGGTGGCCAGTATGTCAAACAGGCAGTG	+
miR394d	D5-Chr9	14608150	14608169	TTGGCATTCTGTCCACCTCC	20	38		14608140	14608244	ACAGAGTTTATTGGCATTCTGTCCACCTCCCCATCATGGAAAAAGTCCGTATTTTTCCCCTCTGGTTTTTCATGGAGGTGGGCATACTGCCAACTGTGCTCTGTT	-
miR394e	EST_ES802173	457	476	TTGGCATTCTGTCCACCTCC	20	38		447	551	ACAGAGTTTATTGGCATTCTGTCCACCTCCCCATCATGGAAAAAGTCCGTATTTTTCCCCTCTGGTTTTTCATGGAGGTGGGCATACTGCCAACTGTGCTCTGTT	+
miR394f	EST_DW517361	113	132	TTGGCATTCTGTCCACCTCC	20	38		103	220	CAGAGCCAATTTGGCATTCTGTCCACCTCCATTGATGTACTTCTTCTTACCTACCCAACTTATAAAATGATTTGTCTTTGAAGTAATGGAGGCGGCCAGTATGTCAAATAGACTCTGT	+
miR394g	A2-chr2	32274854	32274873	TTGGCATTCTGTCCACCTCC	20	38		32274844	32274961	CAGAGCCAATTTGGCATTCTGTCCACCTCCATTGATGTACTTCTTCTTACCTACCCAACTTATAAAATGATTTGTCTTTGAAGTAATGGAGGCGGCCAGTATGTCAAATAGACTCTGT	+
miR394h	A2-chr10	16456858	16456877	TTGGCATTCTGTCCACCTCC	20	38		16456848	16456952	ACAGAGTTTATTGGCATTCTGTCCACCTCCCCATCATGGAAAAAGTCCGTATTTTTCCCCTCTGGTTTTTCATGGAGGTGGGCATACTGCCAACTGGGCTCTGTT	+
miR394i	A2-chr3	41979696	41979715	TTGGCATTCTGTCCACCTCC	20	38		41979686	41979774	CAGAGCCAATTTGGCATTCTGTCCACCTCCACTAATACTTGTTACCTAGCTTGGAAATGGAGGTGGCCAGTATGTCAAACAGGCTCTGT	-
miR394j	A2-chr7	59511071	59511090	TTGGCATTCTGTCCACCTCC	20	38		59511061	59511176	ACAGAGTTTATTGGCATTCTGTCCACCTCCAATCATGGAAACAAAAAAACCCTTTTCTTTTTGCTCTCTGATCTCATCTTTCATGGAGGTGGGCATACTGCCAACTGGGCTCTGTT	+
miR394k	A2-chr7	39268996	39269015	TTGGCATTCTGTCCACCTCC	20	38		39268986	39269064	CAGAGCCAATTTGGCATTCTGTCCACCTCCACCAATAATTCTTGGTAGTGGAGGTGGCCAGTATGTCAAACAGGCAGTG	-
miR395a	A2-chr9	15373064	15373084	CTGAAGTGTTTGGGGGAACTC	21	61		15372966	15373094	GAGTCAGCTGTCCTCTTGAGTTCCCTAGATCACTTCACTGGGGTTATGGGGTCTGCTCTTGCCAGAGCCTAGATAAACGGGAGGTCCCTGATGACCTACTGAAGTGTTTGGGGGAACTCTGGTTGGCAC	-
miR395b	D5-Chr13	12485176	12485196	CTGAAGTGTTTGGGGGAACTC	21	61		12485078	12485206	GAGTCAGCTGTCCTCTTGAGTTCCCCTGATCACTTCACTGGGGTTATGGGGTCTGGTCTTCTCAGAGCCTTGTTAAAGGGGAGGTCCCTGATGACCTACTGAAGTGTTTGGGGGAACTCTGGCTGGCAC	+
miR395c	D5-Chr13	12663481	12663501	CTGAAGTGTTTGGGGGAACTC	21	61		12663402	12663511	GAGTCAGGTGCGTACTCCTGATCACTTCACTGGGGTTTCTTGGACCCATTGATAAAAGGGAAGTCCATAATGACCCCTACTGAAGTGTTTGGGGGAACTCTGGATGGCGT	+
miR395d	D5-Chr13	11500773	11500793	CTGAAGTGTTTGGGGGAACTC	21	61		11500678	11500803	GAGTCAGATGTCCTCTAGAGTTCCCCTGTTCACTTCACTGGGGTTATGGGGTCTGCTCTTCTTGGACCCTTAATATAAGGGAGGTCACTGACCTACTGAAGTGTTTGGGGGAACTCTGGCTGCCAC	-
miR395e	D5-Chr13	12637423	12637443	CTGAAGTGTTTGGGGGAACTC	21	61		12637349	12637453	GCTGTTCCCTGGAGTTCCTCTGATCACTTCATTGGGGCTATTTTACGACTCTTGACACCGGGAATTTGGTCCTACTGAAGTGTTTGGGGGAACTCTGGTAGACAG	-
miR395f	D5-Chr13	11402433	11402453	CTGAAGTGTTTGGGGGAACTC	21	61		11402335	11402463	GAGTCAGCTGTCCTCTTGAGTTCCCTAGATCACTTCACTGGGGTTATGGGGTCTGCTCTTGGCAGAGCCTAGATAAAAGGGAGGTCCCTAATGACCTACTGAAGTGTTTGGGGGAACTCTGGCTGGCAC	-
miR395g	D5-Chr13	12483848	12483868	CTGAAGTGTTTGGGGGAACTC	21	61		12483774	12483878	GCTGTTCCCTGGAGTTCCCCTGATCACTTCATCGGGGATATTTTACAACCCTAGACACAGGGAATTTGATCCTACTGAAGTGTTTGGGGGAACTCTGGGAGATAG	-
miR395h	D5-Chr2	61688892	61688912	CTGAAGTGTTTGGGGGAACTC	21	61		61688829	61688922	CAGGTGCCCACTAGAGTTCCCTCATGCACTTCAGTTTATTTGTCAAAACTTCTTTGCTGTTTACTGAAGTGTTTGGGGGAACTCCGGTTGCCAT	-
miR395i	EST_DW501342	123	143	CTGAAGTGTTTGGGGGAACTC	21	61		25	153	GAGTCAGCTGTCCTCTTGAGTTCCCCTGATCACTTCACTGGGGTTATGGGGTCTGCTCTTCTCAGAGCCTTGTTAAAGGGGAGGTCCCTGATGACCTACTGAAGTGTTTGGGGGAACTCTGGCTGCCAC	+
miR395j	A2-chr13	58403196	58403216	CTGAAGTGTTTGGGGGAACTC	21	61		58403093	58403226	GAGTCAGCTGTCCTCTTGAGTTCCCCTGATCACTTCACCGGGGTTATGGGGTCTGCTCTTCTCTTCTCAGAGCCTTGTTAAAAGGGAGGTCCCTAATGACCTACTGAAGTGTTTGGGGGAACTCTGGCTGCCAC	+
miR395k	A2-chr13	115496658	115496678	CTGAAGTGTTTGGGGGAACTC	21	61		115496565	115496688	GAGTCAGATGTCCTCTAGAGTTCCCCTGTTCACTTCACTGGGGTTATGTTGTCTGCTCTTCTTGGACCCTTATTAAGGGAGGTCCCTGACCTACTGAAGTGTTTGGGGGAACTCTGGCTGCCAC	+
miR395l	A2-chr1	6567772	6567792	CTGAAGTGTTTGGGGGAACTC	21	61		6567676	6567802	CTGTCCTCTTGAGTTCCCCTGATCACTTCACTGGGGTTATGGGGTCTGCTCTTCTCTTCTCAGAGCCTTGTTAAAAGGGAGGTCTCCGATGACCTACTGAAGTGTTTGGGGGAACTCTGGCTGGCAT	+
miR395m	A2-chr5	14690947	14690967	CTGAAGTGTTTGGGGGAACTC	21	61		14690853	14690977	CAGCTGTCCTCTTGAGTTCCCCTGATCACTTCACTGGGGTTATGGGGTCTGCTCTTCTTAGAGCCTTGTTAAAGGGGAGGTCCCTGATGACCCACTGAAGTGTTTGGGGGAACTCTGGCTAGCAC	-
miR395n	A2-chr2	69350121	69350141	GTTCCCTCCGGCACTTCAGTT	21	79		69350111	69350199	GCCCACTAGAGTTCCCTCCGGCACTTCAGTTTATTTGTCAAAACTTCTTTGCTGTTTACTGAAGTGTTTGGGGGAACTCCGGTTGCCAT	-
miR3954a	A2-chr11	34695387	34695408	TTGGACAGAGTAATCACGGTCG	22	788986		34695377	34695499	GTTCCTTTGTTTGGACAGAGTAATCACGGTCGATTTTCTCTTAATCTATGTTTGAATTATTCTCTCTTTTTTAAACAGATTTTGTTGAATCAACCGTGTTACTCTGTCTAATCAGATGTATTG	-
miR3954b	D5-Chr5	4448181	4448202	TTGGACAGAGTAATCACGGTCG	22	788986		4448171	4448260	GTCCATTTGCTTGGACAGAGTAATCACGGTCGATTTAGCAAAACAGGTTTCGTTTAAATCAATCGTGTTACTCCGTCCAAACAGATGTTT	-
miR3954c	D5-Chr6	49174891	49174912	TTGGACAGAGTAATCACGGTCG	22	788986		49174881	49175003	GTTCCTTTGTTTGGACAGAGTAATCACGGTCGATTTTCTCTTAATCTATGTTTGAATTATTCTCTCTTTTTTAAACAGATTTTGTTGAATCAACCGTGTTACTCTGTCTAATCAGATGTATTG	-
miR3954d	A2-chr5	57492039	57492060	TTGGACAGAGTAATCACGGTCG	22	788986		57492029	57492137	GTCCATTTGCTTGGACAGAGTAATCACGGTCGATTAAATACTCTTAATTCTGTTTAGCAAAACAGGTTTCGTTTAAATCAATCGTGTTACTCTGTCCAAACAGATGGTT	+
miR396a	D5-Chr1	4243605	4243627	AAGCTGTGGGAAAACATGATGGC	23	1935		4243486	4243637	AGTCCTGGTCATGCTTTTCCACAGCTTTCTTGAACTTTCTTTGAGTACTAACTCCGTCTTAAGGGAGAAAGAAAAAGAAAAAAACATAACATTTGCTAGCGCACCATGGAAGCTCAAGAAAGCTGTGGGAAAACATGATGGCAATTCAGGAC	+
miR396b	A2-chr1	66149953	66149975	AAGCTGTGGGAAAACATGATGGC	23	1935		66149840	66149985	AGTCCTGGTCATGCTTTTCCACAGCTTTCTTGAACTTTCTTTGAGTACTAACTCCGTCCTAAGGGAGAAAGAAAAAAAAAAACCATTTGCTAGCACACCATGGAAGCTCAAGAAAGCTGTGGGAAAACATGATGGCAATTCAGGAC	+
miR396c	D5-Chr13	55312263	55312280	TTCCACAGCTTTCTTGAA	18	3429		55312253	55312390	GATCATGCTTTTCCACAGCTTTCTTGAACTTTCTTTGTTTTCCATCATAAAAGAATTAGCTAATAGCTAGATACATGTATATATATGTGTATGTATATACCATGGAAGCTCAAGAAAGCTGTGGGAGAACATGATGAC	+
miR396d	D5-Chr4	60967920	60967937	TTCCACAGCTTTCTTGAA	18	3429		60967910	60968037	GGCCATGCTTTTCCACAGCTTTCTTGAACTTTCTTTGTGTACTTGTTTGCATGTATGTATGAAGCTACCAAAGGTTTAGATAGAGGACACCATGGGAGCTCAAGAAAGCTGTGGGAGAAGATGGCAAC	-
miR396e	D5-Chr8	40496585	40496602	TTCCACAGCTTTCTTGAA	18	3429		40496575	40496714	TTGCATGCTTTTCCACAGCTTTCTTGAACTTGGCTACTCTCTCTGGCTCTGCATGCCTTCTCTTCTCTATTCCTACTGGAAGCATTAATCCTCAGTCAGTGTATATGAAGCTCAAGAAAGCTGTGGGAAATCATGGACGC	-
miR396f	A2-chr13	82154134	82154151	TTCCACAGCTTTCTTGAA	18	3429		82154124	82154263	GATCATGCTTTTCCACAGCTTTCTTGAACTTTCTTTGTTTTCCATCATAAAAGAATTAGCTAATAGCTAGATATACGTATATATATATGTGTATGTATATACCATGGAAGCTCAAGAAAGCTGTGGGAGAACATGATAAC	-
miR396g	A2-chr3	23709920	23709937	TTCCACAGCTTTCTTGAA	18	3429		23709910	23710037	GGCCATGCTTTTCCACAGCTTTCTTGAACTTTCTTTGTGTACTTGTTTGTATGTATGTATGAAGCTAACAAAGGTTTAGATAGAGGACACCATGGGAGCTCAAGAAAGCTGTGGGAGAAGATGGCAAC	+
miR396h	A2-chr6	108808151	108808168	TTCCACAGCTTTCTTGAA	18	3429		108808141	108808280	TTGCATGCTTTTCCACAGCTTTCTTGAACTTGGCTACTCTCTCTGGCTCTGCATGCCTTCTCTTCTCTATTCCTACTGGAAGCATTAATCCTCAGTCAGTGGATATGAAGCTCAAGAAAGCTGTGGGAAATCATGGACGC	+
miR396i	D5-Chr10	7617637	7617657	TTCCACAGCTTTCTTGAACTG	21	5557		7617627	7617764	CTTTGTATTCTTCCACAGCTTTCTTGAACTGCAACTTCGTCTTACTTTCCTTGTTATTTTGTGTTGCTTATATAGGCGGTATATGGGTATGTATGTATGTCGTTGCGGTTCAATAAAGCTGTGGGAAGATACGGACAG	+
miR396j	D5-Chr13	55319181	55319201	TTCCACAGCTTTCTTGAACTG	21	5557		55319171	55319307	CTTCGTATTCTTCCACAGCTTTCTTGAACTGCAATTTCATGTAATCAGATCATTCATTCATTCATTGTCGTTGATGGTGCTGCATACATACGAGCACGTTGTTGCGGTTCAATAAAGCTGTGGGAAGATACAAACAG	-
miR396k	D5-Chr1	4251758	4251778	TTCCACAGCTTTCTTGAACTG	21	5557		4251748	4251889	CTTGGTATTCTTCCACAGCTTTCTTGAACTGCAACTTCGTCTTAGATCGTTGGTTGCCTGTTGTTGATAATGGTGCATCCTTGTGGGCGGTATACTGTTATTTTTGTTGCGGTTCAATAAAGCTGTGGGAAGATACACACAG	-
miR396l	D5-Chr1	3166053	3166073	TTCCACAGCTTTCTTGAACTG	21	5557		3166043	3166159	CTTTGTGGTTTTCCACAGCTTTCTTGAACTGTATCAAGAAAAAAAGCTAAAGCATTTCACCATGCAACAGTACTGAAATCAAACACAGTTCAAAAAATCTGTGGAAAATTACTGAGA	-
miR396m	D5-Chr4	60947060	60947080	TTCCACAGCTTTCTTGAACTG	21	5557		60947050	60947160	CTTTGTATTCTTCCACAGCTTTCTTGAACTGCAACTACGTCTTAGATGATGCATGTGAGCGGTTTTAAGTATCAATTGCGGTTCAATAAAGCTGTGGGAAGATACAAATAG	+
miR396n	D5-Chr5	7800985	7801005	TTCCACAGCTTTCTTGAACTG	21	5557		7800975	7801110	ATTCGTATTCTTCCACAGCTTTCTTGAACTGCAAATTCGTGTAATCAGATAACCTTTTAGTTGTTGTCGTTGACGGCGCTGCATACATACGAGTACATTGTTGCAGTTCAATAAAGCTGTGGGAAGATACAAACAG	-
miR396o	EST_PUT-165a-Gossypium_hirsutum-820101080	47	67	TTCCACAGCTTTCTTGAACTG	21	5557		37	173	CTTCGTATTCTTCCACAGCTTTCTTGAACTGCAATTTCATGTAATCAGATCATTCATTCATTCGTTGTCGTTGATGGTGCTGCATATATACGAGTACGTTGTTGCGGTTCAATAAAGCTGTGGGAAGATACAAACAG	+
miR396p	EST_PUT-165a-Gossypium_hirsutum-820101079	195	215	TTCCACAGCTTTCTTGAACTG	21	5557		185	321	CTTCGTATTCTTCCACAGCTTTCTTGAACTGCAATTTCATGTAATCAGATCATTCATTCATTCATTGTCGTTGATGGTGTTGCATACATACGAGTACGTTGTTGCGGTTCAATAAAGCTGTGGGAAGATACAAACAG	+
miR396q	EST_EST46Contig_47487	17	37	TTCCACAGCTTTCTTGAACTG	21	5557		7	143	CTTCGTATTCTTCCACAGCTTTCTTGAACTGCAATTTCATGTAATCAGATCATTCATTCATTCGTTGTCGTTGATGGTGCTGCATATATACGAGTACTTTGTTGCGGTTCAATAAAGCTGTGGGAAGATACAAACAG	+
miR396r	EST_TC275676	195	215	TTCCACAGCTTTCTTGAACTG	21	5557		185	321	CTTCGTATTCTTCCACAGCTTTCTTGAACTGCAATTTCATGTAATCAGATCATTCATTCATTCATTGTCGTTGATGGTGCTGCATACATACGAGTACGTTGTTGCGGTTCAATAAAGCTGTGGGAAGATACAAACAG	+
miR396s	A2-chr13	82146907	82146927	TTCCACAGCTTTCTTGAACTG	21	5557		82146897	82147033	CTTCGTATTCTTCCACAGCTTTCTTGAACTGCAATTTCATGTAATCAGATCATTCATTCATTCGTTGTCGTTGATGGTGCTGCATACATACGAGTACGTTGTTGCGGTTCAATAAAGCTGTGGGAAGATACAAACAG	+
miR396t	A2-chr1	66170343	66170363	TTCCACAGCTTTCTTGAACTG	21	5557		66170333	66170474	CTTGGTATTCTTCCACAGCTTTCTTGAACTGCAACTTCGTCATAGATCGTTGGTTGCCTGTTGTTGTTAATGGTGCATCCATGTGGGCGGTATACGGCTATTTTTTTTGCGGTTCAATAAAGCTGTGGGAAGATACACACAG	-
miR396u	A2-chr1	48235737	48235757	TTCCACAGCTTTCTTGAACTG	21	5557		48235727	48235843	CTTTGTGGTTTTCCACAGCTTTCTTGAACTGTATCAAGAAAAAAAGCTAAAGCCTTTCACCATGCAACAGTACTGAAATCAAACACAGTTCAAAAAATCTGTGGAAAATTACTGAGA	+
miR396v	A2-chr1	48028784	48028804	TTCCACAGCTTTCTTGAACTG	21	5557		48028774	48028914	CTTTGTATTCTTCCACAGCTTTCTTGAACTGCAACTTCGTCTTACATTTTTCCTTGTTATTTTGTGTTGCTTATATAGGCGGTATGTGAGTATGTATGTATGTCGTTGCGGTTCAATAAAGCTGTGGGAAGATACGGACAG	+
miR396w	A2-chr3	23713391	23713411	TTCCACAGCTTTCTTGAACTG	21	5557		23713381	23713491	CTTTGTATTCTTCCACAGCTTTCTTGAACTGCAACTACGTCTTAGATGATGCATGTGAGCGGTTTTAAGTATCAATTGCGGTTCAATAAAGCTGTGGGAAGATACAAATAG	-
miR396x	A2-chr5	51340694	51340714	TTCCACAGCTTTCTTGAACTG	21	5557		51340684	51340819	ATTCGTATTCTTCCACAGCTTTCTTGAACTGCAATTTCGTGTAATCAGATAACCTGTTCGTTGCTGTCGTTGACGGCGCTTCATACATACGAGTACATTGTTGCAGTTCAATAAAGCTGTGGGAAGATACAAACAG	-
miR396y	A2-chr8	28419438	28419458	TTCCACAGCTTTCTTGAACTG	21	5557		28419428	28419568	CTTTGTATTCTTCCACAGCTTTCTTGAACTGCAACTTCGTCTTACATTTTTCCTTGTTATTTTGTGTTGCTTATATAGGCGGTATGTGAGTATGTATGTATGTCGTTGCGGTTCAATAAAGCTGTGGGAAGATACGGACAG	-
miR397a	D5-Chr9	13477628	13477648	TCATTGAGTGCAGCGTTGATG	21	1365		13477618	13477706	GGAAGAAACATCATTGAGTGCAGCGTTGATGAAATTTCTCAATTTCTGAGATGAATTCGTCAGCGCTGCTCTCAATCATGTTTTTTTCC	-
miR397b	A2-chr10	20553352	20553372	TCATTGAGTGCAGCGTTGATG	21	1365		20553342	20553430	GGAAGAAACATCATTGAGTGCAGCGTTGATGAAATTTCTCAATTTCTGAGATGAATTCGTCAGCGCTGCTCTCAATCATGTTTTTTTCC	+
miR399a	A2-chr3	42037095	42037118	AAAAGCAATGAAGAATACATATCA	24	24		42037028	42037128	TTCACTTCGGGTGTGTTCTCCATTGTTTTTAGAATGAACTTTTTCTAAAAAAAAGTGCTTTTCTCTTAAAAGCAATGAAGAATACATATCATTGGAGCAAC	+
miR399b	A2-chr7	61967559	61967582	AAAAGCAATGAAGAATACATATCA	24	24		61967487	61967592	GCAGCATCACTTCGGGTGTGTTCTCCGTTGCTTTTGGGATGAACTTTTGCTAAAATAAAGTGCTTTTCTCTTAAAAGCAATGAAGAATACATATCATTGGGGCAAC	-
miR399c	D5-Chr4	53803895	53803915	CGCCAAAGGAGAGTTGCCCTT	21	32		53803816	53803925	TGAACTAGTTGTAGGGCTTCTCTCCTTTGGCAGGTTAATGGTCGTGGATGATAAATCTGGATCTAGTTCAACGAGAACCCGCCAAAGGAGAGTTGCCCTTTAACTGATTC	-
miR399d	A2-chr1	56270260	56270280	CGCCAAAGGAGAGTTGCCCTT	21	32		56270190	56270290	TGAAGTAGTTGCAGGGCTTTTTTCCTCTGGCGGGTTTAAAGCTTGAAGAAATAATATTCAAAAGGAAGCTCGCCAAAGGAGAGTTGCCCTTTAACTGATTC	+
miR399e	A2-chr3	14565540	14565560	CGCCAAAGGAGAGTTGCCCTT	21	32		14565461	14565570	TGAACTAGTTGTAGGGCTTCTCTCCTTTGGCAGGTTCATGGTCGTGGATGATAAATCTGGATCTAGTTCAACGAGAACCCGCCAAAGGAGAGTTGCCCTTTAACTGATTC	+
miR399f	D5-Chr8	55810650	55810670	TGCCAAAGGAGAGTTGCCCTG	21	38		55810581	55810680	AAACCAGTCTTAGGGCACCTCTCACTTAGGCAGGTAATGGTGCATATTATGGCATTTGTTCCCATGACTTGCCAAAGGAGAGTTGCCCTGTGACTGCTTC	+
miR399g	D5-Chr8	55813257	55813277	TGCCAAAGGAGAGTTGCCCTG	21	38		55813152	55813287	AAACCAGTCAAAGGGCGCCTCTTACTTGGCAGGTAAGTACAGTATTTTGTGCTGTAATTAAGTATATTCAAGGGCTGGGTTCCCAACACTTAGTTTACACTGACTTGCCAAAGGAGAGTTGCCCTGTGACTGATTC	+
miR399h	A2-chr6	120723523	120723543	TGCCAAAGGAGAGTTGCCCTG	21	38		120723418	120723553	AAACCAGTCAAAGGGCGCCTCTTACTTGGCAGGTAAGTACAGTATTTTGTGCTGTAATTAAGTACATTCAAGGGCTGGTTTCCCAACACTTGGTTTTCACTGACTTGCCAAAGGAGAGTTGCCCTGTGACTGATTC	-
miR399i	A2-chr6	120726111	120726131	TGCCAAAGGAGAGTTGCCCTG	21	38		120726048	120726141	AAACCAGTCTTAGGGCACCTCTCACTTAGGCAGGTAATGGTGCATATATTTGTTCCCATGACTTGCCAAAGGAGAGTTGCCCTGTGACTGCTTC	-
miR399j	D5-Chr9	12363826	12363846	TGCCAAAGGAGATTTGCCCGG	21	565		12363727	12363856	GCAAATATTACAGGGCAACATCTCCATTGGCAGGCGGCCACTTACACAGGCATTCCTAGTCCAACTACAAACTCAAATGCATTAGTACAGTGTGCTCTCTGCCAAAGGAGATTTGCCCGGTAATTCTTTT	+
miR399k	A2-chr2	26754659	26754679	TGCCAAAGGAGATTTGCCCGG	21	565		26754569	26754689	AACTGGATTACAGGGCAAAGTCTCCATTGGCAGGCAGACAACCACTTTAAACGTGCATTTAAAGCTCATGCTTTGATGTAGTGTGCTCTCTGCCAAAGGAGATTTGCCCGGCAATTCTTTT	-
miR399l	D5-Chr11	2828179	2828199	TGCCAAAGGAGATTTGCCCTG	21	13		2828114	2828209	TGAGGAATTACAGAGCATGTCTCCTTTAGCAGAAATGTTTATGCTCTTGCATATGAATTCGATTTTGCCAAAGGAGATTTGCCCTGCCATTCACTC	-
miR399m	A2-chr10	52525361	52525381	TGCCAAAGGAGATTTGCCCTG	21	13		52525295	52525391	TGAGGAATTACAGGGCAACTCTCCTTAAGCAAAAATGGATGTGCTTTTCTTTGCATAATTCGATTTTGCCAAAGGAGATTTGCCCTGCCATTCACTC	-
miR399n	D5-Chr9	12374173	12374193	TGCCAAAGGAGATTTGCCCTG	21	13		12374107	12374203	TGAGGAATTACAGGGCAACTCTCCTTAAGCAAAAATGGATGTGCTTTTCTTTGCATAATTCGATTTTGCCAAAGGAGATTTGCCCTGCCATTCACTC	-
miR399o	EST_PUT-165a-Gossypium_hirsutum-29273	114	134	TGCCAAAGGAGATTTGCCCTG	21	13		48	144	TGAGGAATTACAGGGCAACTCTCCTTAAGCAAAAATGGATGTGCTTTTCTTTGCATAATTCGATTTTGCCAAAGGAGATTTGCCCTGCCATTCACTC	+
miR399p	D5-Chr10	45849951	45849971	TGCCAAAGGAGATTTGTCCGG	21	120		45849830	45849981	TTAAGGTGCAACTGCATTACAGGGCAATTTCTCCATTGGCAGAATGTCACTTTAAAGCTCATTCTTTTTTTTTTTTGGTGAAATTTAAAGCTCATTCTTTGATGTAGTGTAGTGTGCACTCTGCCAAAGGAGATTTGTCCGGCTATTCTTTT	-
miR399q	A2-chr2	26767874	26767894	TGCCAAAGGAGATTTGTCCGG	21	120		26767751	26767904	TTAAGGTGCAACTGCATTACAGGGCAATTTCTCCATTGGCAGAATGTCACTTTAAAGCTCATTCTATTTTTTTTTTTTGGTGAAATTTAACGCTCATTCTTTGATGTAGTGTAGTATGCACTCTGCCAAAGGAGATTTGTCCGGCTATTCTTTT	-
miR403a	D5-Chr8	38812517	38812535	TTAGATTCACGCACAAACT	19	1926		38812444	38812545	CCATATTTCGAGTTTTGTGCGTGAATCTAATAAAACTGTAATCCACACACAAAAAATGTGGATTTGTTTCATGTTAGATTCACGCACAAACTCGTAATCTGT	-
miR403b	EST_EST46Contig_21079	96	114	TTAGATTCACGCACAAACT	19	1926		23	124	CCATATTTCGAGTTTTGTGCGTGAATCTAATAAAACTGTAATCCACACACAAAAAATGTGGATTTGTTTCATGTTAGATTCACGCACAAACTCGTAATCTGT	+
miR477a	D5-Chr8	53684342	53684360	ACTCTCCCTCAAGGGCTTC	19	35		53684332	53684422	ATCATTGCTCACTCTCCCTCAAGGGCTTCTGAATTTGCCTGTGTTTAAGGGCTTAAACTGAAGCGCTGGAGGGGAGAGTGGATAATGTTCA	+
miR477b	A2-chr6	109310801	109310819	ACTCTCCCTCAAGGGCTTC	19	35		109310791	109310894	TTTCACATTCACTCTCCCTCAAGGGCTTCTCCTTCAACATGGCATGGCATGCCATTCCATGCAGTGTGGTAGGTGAAGGCCTTAGGGAGAGTGCATGAGACTTT	+
miR477c	D5-Chr5	59360711	59360732	ACTCTCCCTCAAGGGCTTCCCC	22	162		59360701	59360806	TTTCTCATTCACTCTCCCTCAAGGGCTTCCCCAACATGCCATGCATGGGGGCTTGATGCTTCATATGGAAATGCTTGGCGAAGTCCTTAGGGGGGGTGGATGAGAC	-
miR477d	A2-chr5	10233503	10233524	ACTCTCCCTCAAGGGCTTCCCC	22	162		10233493	10233601	TTTCTCATTCACTCTCCCTCAAGGGCTTCCCCAACATGCCATGCATGTGGGCTTGATGCTTCAGATGGAAATGCTTGGTGAAGTCCTTAGGGGGAGTGGATGAGACATT	-
miR477e	D5-Chr5	59271732	59271752	ACTCTCCTTCAAAGGCTTCAT	21	506		59271722	59271854	GCTCGCATGCACTCTCCTTCAAAGGCTTCATCAGCCAACATGTCATTATGTGCAAGAGCTTTAATTAATTAGCTCTTGCAAATGGCGAATTGCATTGTGGGTGAACCCTTTGTTGGAGAGTCCATGAGACATG	-
miR477f	A2-chr5	10113794	10113814	ACTCTCCTTCAAAGGCTTCAT	21	506		10113784	10113916	GCTCGCATGCACTCTCCTTCAAAGGCTTCATCAGCCAACATGTCATTATGTGCAAGAGCTTTAATTAATTAGCTCTTGCAAATGGTGAATTGCACTGTGGGTGAACCCTTTGTTGGAGAGTCCATGAGACATG	-
miR477g	D5-Chr4	43300230	43300251	ACTCTCTTCCAAAGGCTTCAAG	22	937		43300220	43300307	ACCCTTTTTTACTCTCTTCCAAAGGCTTCAAGCTGCTATATGAAAACAATCATAGTTCGAAGTCTTGGAAGAGAGTAAAGAAAAGTTG	-
miR477h	A2-chr3	42647934	42647954	GGAAGGTTTGGAGGAGAGTGA	21	43		42647867	42647964	TTGGTTGCTCAGTCTCCCTCAAACGCTTCCAGCAATATTCTACACACTACCCCCCAGCAGCACTGTTGGAAGGTTTGGAGGAGAGTGAACAAAACATG	+
miR477i	D5-Chr4	36817620	36817640	GGAAGGTTTGGAGGAGATTGA	21	247		36817553	36817650	TCGGTTGCTCAATCTCCCTCAAACGCTTCCAGCAATATGCTACACACTACTCCCCAGCAGTACTGCTGGAAGGTTTGGAGGAGATTGAACAAAACATG	-
miR477j	D5-Chr4	36817466	36817486	GGAAGGTTTGGAGGAGATTGA	21	247		36817456	36817593	CAGTACTGCTGGAAGGTTTGGAGGAGATTGAACAAAACATGCCTTGATGATGATGATGATGATGATATATATATATTTTTTAAAGCTTACAAGGAATTGGTTGCTCAGTCTCCCTCAAACGCTTCCGGCAATATGCTA	-
miR477k	A2-chr1	95731680	95731701	TGGAAATCTTTGGGGAGAGTGA	22	223		95731618	95731711	TTGGTTCCTCACTCTCCCTCAAGGGCTTCCTGCAATGCCTCCGAATACTGCCCTGGCAATGCTGGAAATCTTTGGGGAGAGTGAAAAAAAACTT	-
miR479a	A2-chr11	93467401	93467421	CGAGCCGAATCAATATCACTC	21	1415		93467345	93467431	GTATACACGACGTGATATTGGTTCGGCTCATCTTATTGTGATTAAAAATTTCAAGGCGAGCCGAATCAATATCACTCATGTATGCTT	+
miR479b	D5-Chr4	31028421	31028441	CGAGCCGAATCAATATCACTC	21	1415		31028355	31028451	GTAGACATGGCGTGATATTGCTTCGGCTCATCTTCTTTCTCAGTAATCCGTCTGAAAGTTTCAAGGCGAGCCGAATCAATATCACTCTTGTATGCTT	+
miR479c	EST_PUT-165a-Gossypium_hirsutum-94114	88	108	CGAGCCGAATCAATATCACTC	21	1415		32	118	GTAGACACGACGTGATATTGGTTCGGCTCATCTTATTGTGATTAAAAATTTCAAGGCGAGCCGAATCAATATCACTCATGTATGCTT	+
miR479d	A2-chr13	22639628	22639648	CGAGCCGAATCAATATCACTC	21	1415		22639559	22639658	GGAGTAGACATGGCGTGATATTGCTTCTGCTCATCTTCTTTCTCTGTAATCCCTCTGAAAGTTTCAAGGCGAGCCGAATCAATATCACTCTTGTATGCTT	+
miR482a	D5-Chr5	56339358	56339379	AAGTGGGGTGCGAGGAAAGATC	22	490		56339348	56339480	AAATTTTTGGAAGTGGGGTGCGAGGAAAGATCATTTCTCTTCTCTCTTATATATATACACACACACACACACACACACATACAAAGAGATCAAACCAGATCTTTCCTATGCCCCCCATTCCACTGATTTCTAG	+
miR482b	EST_EST32contig02289	355	376	AAGTGGGGTGCGAGGAAAGATC	22	490		345	470	AAATTTTTGGAAGTGGGGTGCGAGGAAAGATCATTTCTCTTCTCTTTTTTATTATGTACACACACACACACACACAAAGAGATCAAACCAGATCTTTCCTATGCCCCCCATTCCACTGATTTCTAG	-
miR482c	A2-chr11	23078916	23078937	AAGTGGGGTGCGAGGAAAGATC	22	490		23078906	23079030	AAATTTTTGGAAGTGGGGTGCGAGGAAAGATCATTTCTCTTCTCTTTTTTATATGTACACACACACACACACACAAAGAGATCAAACCAGATCTTTCCTATGCCCCCCATTCCACTGATTTCTAG	+
miR482d	A2-chr1	84479735	84479756	TTCCCAAAACCTCCAATTCCAA	22	393		84479672	84479766	GGTAATTATAGGAATTGCGTTTTTGGGAAGAAGCACGATCGATCTGCATTCGCCACTAATTTCTTCCCAAAACCTCCAATTCCAATGATTTCCAG	-
miR530a	A2-chr8	103252568	103252588	AGGTGCAGATGCAGTTGCAGA	21	22		103252457	103252598	GTAGCTTTTGTCTGCATTTGCACCTGCACCTTATTGTTTGTTTCAGCTATGTCAGAAAAACAAAACACTGTTAAATATGTTTTGTGTGGTGTGGTTGGAGACCAAACAAAGAGGTGCAGATGCAGTTGCAGATGAATGCCAT	-
miR530b	D5-Chr13	58084784	58084804	AGGTGCAGATGCAGTTGCAGG	21	16		58084673	58084814	GTAGCTTTTATCTGCATTTGCACCTGCACCTTATTGTTTGTTTCAGCTATGTCAGAAAAACAAAACACTGTAAGATATGTTTTGTGTGGTGTGGTTGGAGACCAAACAAAGAGGTGCAGATGCAGTTGCAGGTGAATGCCAT	+
miR530c	D5-Chr9	8086606	8086626	AGGTGCAGGTGCAGGCGCAGC	21	98		8086493	8086636	AGCCTTTATCTGCATTTGCACCTGCACCTTCTTGTTTTTAATTATCTGCTTCTGCTTCAGAAACCAAATGTGTTGATGAAAATAGAATAGGACCGAAACAGAAAATAATAATAAGGTGCAGGTGCAGGCGCAGCTGAATGCCAT	+
miR530d	A2-chr8	81930478	81930498	AGGTGCAGGTGCAGGCGCAGC	21	98		81930360	81930508	AGCCTTTATCTGCATTTGCACCTGCACCTTCTTGTTTAATTCTCTGCTTCAGAAGCCAAATGTGTTTGTTTGTGATGTTGATGAAAATAGAATAGGACTAAAACAAAAAATAATAATAAGGTGCAGGTGCAGGCGCAGCTGAATGCCAT	+
miR530e	D5-Chr3	41144401	41144421	TGCATTTGCACCTGCACCTTC	21	38		41144391	41144558	AGCCTTAATCTGCATTTGCACCTGCACCTTCTTTGTTTTCCTCAGTTTGGTTCAGCATCAGAAACTAAACCATGACAGTCTCATGGCAGATCATGTGTTTATAGTGGTGAAGGGAGATATATTGGAGGGTACAAAGAAGGTGCAGATGTAATTGCAGGTGAATGCCAC	+
miR530f	A2-chr7	78876997	78877017	TGCATTTGCACCTGCACCTTC	21	38		78876987	78877153	AGCCTTAATCTGCATTTGCACCTGCACCTTCTTGTTTTCTTCAGTTTGGTTCAGCTTCAGAAACTAAAGCATGACAGTCTCATGGCAGATCATGTGTTTATAGCGGTGAAGGAAGATATATTGGAGAGTACAAAGAAGGTGCAGATGTAATTGCAGGTGAATGCCAC	-
miR535a	D5-Chr1	11418925	11418945	TGACAACGAGAGAGAGCACGT	21	5992		11418915	11419012	CATTATCAATTGACAACGAGAGAGAGCACGTTTGTAGCCATTCATACATGGTCATGGATGCATACAAGCGTGCTCTCTATCGGTGTCATGTGATTTGT	+
miR535b	A2-chr1	12799377	12799397	TGACAACGAGAGAGAGCACGT	21	5992		12799367	12799466	CATTATCAATTGACAACGAGAGAGAGCACGTTTGTAGCCATTCATACATGGTCATGGATGCATACAAGCGTGCTCTCTATCGTTGTCATGTGATTTGTAC	-
miR535c	D5-Chr7	14082827	14082847	TGACAATGAGAGAGAGCACGC	21	3897		14082817	14082916	CATTGTCAATTGACAATGAGAGAGAGCACGCTTGTTGCCATTCATGCAAGGGCATGGATGTATACAAGCGTGCTCTCTGTCGTTGTCATATGATTTGTTC	-
miR535d	A2-chr4	52014022	52014042	TGACAATGAGAGAGAGCACGC	21	3897		52014012	52014111	CATTGTCAATTGACAATGAGAGAGAGCACGCTTGTTGCCATTCATGCAAGGGCATGGATGTATACAAGTGTGCTCTCTGTCGTTGTCATATGATTTGTTC	-
miR6140a	D5-Chr7	54409666	54409688	GTTAACTTCGTTGATGTGGCATA	23	10		54409656	54409874	TTTAATGTTTGTTAACTTCGTTGATGTGGCATACACATGGATTGACACGTGAATTTTACGTAAGCAAATAATTAATTTTTAATATTTTTAAAAATTAAAAATTATTGAAATTAATAAAAATATAAAAATATTTTTAGAAAAATAATAATTAGTTGCAAATGTAGCATATATGTGATACTCCATATGTATTCCATGTCAACAAGGTTAACAAACATTAAT	+
miR7484a	D5-Chr10	2353570	2353590	GATTTAACGTATAGGGACTAA	21	79		2353426	2353600	AAATGGGCAAATTAGTCCCTTAATGCTAGATCAAAGAGCAAACTAGTTCTTTAGTTAAAAATTCCATCCAACGTGTCACTCTACGACAGTTTTAAACCGTGCAAATGGATGACAGTTTTAATAGAAAGAACTAATTTGCTCTTTGATTTAACGTATAGGGACTAATTTGCTTATT	+
miR7484b	D5-Chr12	261226	261246	GATTTAACGTATAGGGACTAA	21	79		261009	261256	AATAAGTAAATTAGTCATTATATGTTAGATCAAAGAACAAATTGATTGATCATTCTATTAAAAATTATATTTATTTTTACTATTAAAAACTAGTATACGTCTACATAAAGTACACATGGCACGCCAAGTATAACTATTTGGTTATTTTGTCGGCCATGTCAATTTTTAACAATAAAAATGGGTAAAATTTTTAATAGAAAGGGTCAATTTGCTTTTTGATTTAACGTATAGGGACTAATTTACCCATT	+
miR7484c	D5-Chr4	1478207	1478227	GATTTAACGTATAGGGACTAA	21	79		1477991	1478237	AATGAGCAAATCAGTCCATATACGTTAGTTCAAAGAGCATATTGGTGCTTTCTATTAAAAATTTCATCTATTTGTACTATTAAAAACTGGCGTAGGTAACGGGATAACCAGACAATAATTTGTGGCATGCCACATGTACATCATGCTGACATAGAGGGATCTGTTTTTAACAATAGAAATGGTGAAATTTTTAATTGAAGGACTAGTTTGCTTTTTGATTTAACGTATAGGGACTAATTTGCCCCAT	-
miR7484d	D5-Chr5	20755310	20755330	GATTTAACGTATAGGGACTAA	21	79		20755119	20755340	AAAATGGATAAGTTAATCGCTGTAGGTTAGATCCAAAAGCAAATTAGTCATTTCTATTAAAAATTTTGTTCATTTCTACTGTTTAAAATTGGGCATGTCACGTGTAACTATTTGGTTATTTCGTCAGGTACTTCAGTTTTTTAATAGTATAAATAGATGAAATTTTAACAGAAAGGATTAGTTTACTCATTGATTTAACGTATAGGGACTAATTGTCTTTTT	+
miR7484e	A2-chr2	20906130	20906150	GATTTAACGTATAGGGACTAA	21	79		20905926	20906160	AAATGGACAAGTTAATCCCTGTACGTTTGATCAAAGAGTAAATCTGTCCTTTCTGTTAAAATTTTCTTCCATTTTTACTATTAAAAACTAGCATGGCTAACGAAATAACCAGCATGCCACTAGTAACTCATGCAGATATACAGGGACTAATTTTTAATCGTAAAACTGGATAAAATTTTTAACAGAAGAACTAGTTTGCTCTTTGATTTAACGTATAGGGACTAATTTGCTCATT	-
miR7484f	A2-chr5	53493606	53493626	TACATTAGATCAAAGAGCAAA	21	15		53493596	53493794	TTAATTTCTCTACATTAGATCAAAGAGCAAAGTGAACATTCACTTAGAAATTTTATCCATTTATGTAGTTAAAAATTGGACATCGCATGTTGCTGTCTAATTATTCCCTTGATCACCTCAGTTTTTAATAGTACAAGTAAATGAAAATTTTAACAAAAATGACCAATTTGTTCTTTAATCTAAATGTACAAAAATTAAT	-
miR7484g	D5-Chr10	2352769	2352789	TATCTAACGTGTAGGGACTAA	21	280		2352557	2352799	AAATGGGCAAATTAGTCTTTGTCCGTTAGATCAAAGAGCAAAGTGGTTCTTTTTGTGTAAAAATTCATTCGTTTTTATTGTTAAAATTTAGCGTGGTTGACGAATTAACCAAACAGTTACACGTGCCACATGTAGCATATTCTGACTTACAAGAACCAGTTTTTAATAGTAGATTGGATGAAATTTTTAACATAAGGATTAGTTAGCTCTTTTATCTAACGTGTAGGGACTAATTTGCCCATT	-
miR7484h	D5-Chr11	62177879	62177898	TCTTTGATCTAATGTACAGG	20	28		62177674	62177908	GCAAATTGATCCCTGTACAGTAGATCAAAAAGCAAATTGATCCTTTTTGTTAATTATCATTTTTTTGTAATGTTAAAAATCAACATTACTAACAGAATAACCAGATAGTGACAAGTGGCCTGTCACGTATACCTTATGCTGATATACAAGGACCAATTTTTAACAGTAAGAATGGACAAATTTTTTAACAAAATGACCAGTTAGCTCTTTGATCTAATGTACAGGAACTGATTTG	+
miR7484i	D5-Chr13	56936657	56936676	TCTTTGATCTAATGTACAGG	20	28		56936496	56936686	CTAAATTAGTCCTATACATAAGATCAAAGAGCAAGCTAGTCCTTCTGTTAAAATTTTCATCCATTTTTATTGTTAAAAATTGGTCCCTGTCTGTCAAGATGAGGTATGCATGGCATGCCACATGTAATTATCTGGTTATTTCGTCAACCAAACCAGTTTTATCTTTGATCTAATGTACAGGGAGTAATTTG	-
miR7484j	A2-chr9	73370471	73370491	TTTAATAGTAGAAATGGATGA	21	175		73370358	73370501	TATAAAAATTCTATCCATTTTTTACGGTTAAAAACTAGTCCCTATACGTTAGCATAAAGTGCACTTAGCACACCACGTGGAATTGTCTGTTTATTCTGTTAGTCACACCATTTTTTAATAGTAGAAATGGATGAAGTTTTTAAC	+
miR7484k	D5-Chr12	33956840	33956860	TTTAATAGTAGAAATGGATGA	21	175		33956727	33956870	TGTTAAAAATTTTATCTATTTTTACAGTTAAAAACTTATCATTATATATCAACATGAGGTACACCAAGCACGACATGTGTCATTGTTTAATTATTCGGTTAATCATGCTTGTTTTTAATAGTAGAAATGGATGAATTTTTTAAC	+
miR7484l	D5-Chr4	6857670	6857690	TTTAATAGTAGAAATGGATGA	21	175		6857558	6857700	ATTAAAAATTCTATTCATTTCTAGTATTAAAAACCAATCCACATATAATAGAATAATATACGCATGACATACCATGTGTAACTGTTTGATTATTCTATCAAACACACCACTTTTTAATAGTAGAAATGGATGAATATTTTAAC	+
miR7484m	D5-Chr4	11148227	11148247	TTTAATAGTAGAAATGGATGA	21	175		11148131	11148257	TTGTTAAAAATTCTATCCATTTCTACTATTAAAAACTGGTCTTTTATATTAGAATGAGGTACACGTGGCGTGGTTATTCTATTAACCACACCAGTTTTTAATAGTAGAAATGGATGAATTTTTAACA	+
miR7484n	D5-Chr8	35620033	35620053	TTTAATAGTAGAAATGGATGA	21	175		35619929	35620063	AGTTAAAATTTTCATCCATTTTTGTTGTTAAAAACAATTACACTTAGTGTATAACATAAACCTTAAACCCTATACCTCATATCATTATACAGAAACTAAAAAAATTTAATAGTAGAAATGGATGAAATTTTTAAC	-
miR7484o	A2-chr13	46059283	46059303	TTTAATAGTAGAAATGGATGA	21	175		46059169	46059313	TGTTAAAAATTTTCATTCATTTGTACTGTTAAAGACTGTCGTAGTTGACGAAATAACCAGATAGTAACAAGTGTCATGCCACGTGCACTTCATGTTGACTTACATGAATCGATCTTTAATAGTAGAAATGGATGAAATGTTTAAT	+
miR7484p	A2-chr1	82398318	82398338	TTTAATAGTAGAAATGGATGA	21	175		82398208	82398348	TGTTAAAAGTTTCATCCATTTCTGTTAAAAATTGGTCCTTGTACGTCAACATAAGGTACACGTGGCACACCATGTGTATTTGTCTGGTTATTCCGTTAGCCACGCCAGTTTTTAATAGTAGAAATGGATGAAGTTTTCTAC	-
miR7484q	A2-chr11	102599475	102599495	TTTAATAGTAGAAATGGATGA	21	175		102599361	102599505	TTGTTAAAAGTTTCATTCATTTGTACTGTTAAAAACCGAAATAACTGACAGAATAACTAGATAGTGACATGTGTCATGCCACGTGTACCTCATGCTGACGTACGGTAACCAGTCTTTAATAGTAGAAATGGATGAAATTTTAACA	+
miR7484r	A2-chr13	56962713	56962733	TTTAATGGTAGAAATGGATGA	21	101		56962601	56962743	ATTAAAGTTTTTATTTATTTCTATTGTTAAAAACTGATTCATATATGTCAGCATGATATATATGTGGCAAGTCTTGTGTAAATTTTTGGATATTTTATTAGTCATGCCACATTTTAATGGTAGAAATGGATGAAAATTTCAAC	-
miR7486a	D5-Chr11	47246218	47246241	AAGGAAGCGCTTTGTCCACGTGGA	24	19		47246208	47246308	ACGCTTCTTCAAGGAAGCGCTTTGTCCACGTGGACAGAAAACGCGACTTTGAGGGCGCACTTTGTGTTCACGTGGACAAAATGCTTCCTTGAGGAAGCGTT	-
miR7486b	D5-Chr2	23612886	23612909	AAGGAAGCGCTTTGTCCACGTGGA	24	19		23612876	23612974	ACACTTCCTCAAGGAAGCGCTTTGTCCACGTGGACACAGTGCGCTTTTTGGGACGCGTTTTCTGTCCTCGTGGACAAATCGTTTTTTTGAGGAAGCGTT	+
miR7486c	D5-Chr4	11415049	11415072	AAGGAAGCGCTTTGTCCACGTGGA	24	19		11415039	11415139	GCACTTACTCAAGGAAGCGCTTTGTCCACGTGGACAGAAATTGTATCCTTGAGGGCGCACTTTCTGTCCACGTGGACAAAGCGCTCCCTTGAGAAAGCGTT	-
miR7486d	D5-Chr5	45060973	45060996	AAGGAAGCGCTTTGTCCACGTGGA	24	19		45060963	45061063	ACGCTTCCTCAAGGAAGCGCTTTGTCCACGTGGATAGAAAACGCATCCTTGAAGGCGCGCTTTGTGTCCACGTTGACAAAGCGCTTCCTTGAGGAAGCGTT	+
miR7486e	D5-Chr5	8838657	8838680	AAGGAAGCGCTTTGTCCACGTGGA	24	19		8838647	8838746	ACACTTATTCAAGGAAGCGCTTTGTCCACGTGGACACAAAACGCGCCCTCAAAGACGCATTTTCTGTCCACGTGAACAAAGCGCTTCCTTGAAGAAACAT	-
miR7486f	D5-Chr6	20846074	20846097	AAGGAAGCGCTTTGTCCACGTGGA	24	19		20846064	20846164	GCGCTTTCTCAAGGAAGCGCTTTGTCCACGTGGACACAAAGTGCGCCCTCAAGGACGCGTTTTTTGTCCACGTGGACAAAGTGCTTCCTTGAGGAATCGTT	+
miR7486g	D5-Chr6	11509352	11509375	AAGGAAGCGCTTTGTCCACGTGGA	24	19		11509342	11509441	ACGCTTCCCCAAGGAAGCGCTTTGTCCACGTGGACAGAAAACGCGTCCTTGAGGGTGCGTTTCTGTCCACGTGGACAAAGCTCTTCCTTGGAGAAGCGTT	+
miR7486h	D5-Chr6	14186854	14186877	AAGGAAGCGCTTTGTCCACGTGGA	24	19		14186844	14186938	ACGCTTCCTTAAGGAAGCGCTTTGTCCACGTGGACAGAAAACGCGCCATTGCGCTTTGTGTCCACGTGGACAAAACGCTTCCTTGAGGAAGTGTT	-
miR7486i	D5-Chr7	48714318	48714341	AAGGAAGCGCTTTGTCCACGTGGA	24	19		48714308	48714408	ATGCTTCTTCAAGGAAGCGCTTTGTCCACGTGGACACAAAGTGCACCCTCAAGGACGCGTTTTTTGTCCACGTGGACAAAGCGCTTTCTTGAGGAAGCGTT	-
miR7486j	D5-Chr7	48743769	48743792	AAGGAAGCGCTTTGTCCACGTGGA	24	19		48743759	48743877	ACGCTTCCCCAAGGAAGCGCTTTGTCCACGTGGACAGAAAATGCTTCCTTGAGGAAGCGCTTTGTGTCCACGTAAGCGCCTTCTGTCCACGTGGACAAAGTGCTTCCTTGATGAAGCAC	+
miR7486k	D5-Chr8	47583807	47583830	AAGGAAGCGCTTTGTCCACGTGGA	24	19		47583797	47583897	ACGCTTCTTCAAGGAAGCGCTTTGTCCACGTGGACAGAAAACGCACCCTTGAGGGCGCGTTTTGGGTCCACGCGGACAAAGCGCTTCCTTGAGGAAGCGTT	-
miR7486l	D5-Chr8	1244787	1244810	AAGGAAGCGCTTTGTCCACGTGGA	24	19		1244777	1244916	ACACTTTCTTAAGGAAGCGCTTTGTCCACGTGGACAAAAAACGCTTCCTCAAGGAAGCACTTTGTCCACATGGACAGAAAACGTTTCCTTGAGGGAGCGCTTTGTGTCTACGTTGACAAAGTGCTTCCTCAAGGAAGCAC	-
miR7486m	D5-Chr8	8411363	8411386	AAGGAAGCGCTTTGTCCACGTGGA	24	19		8411353	8411452	ATGCTTCCTCAAGGAAGCGCTTTGTCCACGTGGATAGAAAACGCTTCCTTGAGGGAGCACTTTGTGTCCACGTGGACAAAGTGCTTCCTTGAGGAATCAC	-
miR7486n	D5-Chr9	64890179	64890202	AAGGAAGCGCTTTGTCCACGTGGA	24	19		64890169	64890269	GTGCTTCTTCAAGGAAGCGCTTTGTCCACGTGGACACAAAGCGCACCCTCAAGGAAGCGTTTTCTATCCACGTGGACAAAACGCTTCCTTGAGGAAGCATT	-
miR7486o	D5-Chr9	64575831	64575854	AAGGAAGCGCTTTGTCCACGTGGA	24	19		64575821	64575921	ACGCTTCCTCAAGGAAGCGCTTTGTCCACGTGGACACAAAGCGTGCCCTCAAGGACGCGTTTTCTGTCCACGTGGACAAAGCGCTTCCTTGAGGAAGCGTT	-
miR7486p	D5-Chr9	64575832	64575855	AAGGAAGCGCTTTGTCCACGTGGA	24	19		64575822	64575922	ACGCTTCCTCAAGGAAGCGCTTTGTCCACGTGGACAGAAAACGCGTCCTTGAGGGCACGCTTTGTGTCCACGTGGACAAAGCGCTTCCTTGAGGAAGCGTT	+
miR7486q	D5-Chr5	47398761	47398781	TTTGCTGACGTGGACACAAAT	21	11		47398751	47398831	GTCAGCGCACTTTGCTGACGTGGACACAAATAGCGTCCATGTTAGCGCTATTTGTCTCAACGTCAGCAAAGTGCGCTGACG	-
miR7489a	D5-Chr7	52132305	52132327	ATTGTTGCCAATGTAGGAGGACA	23	40		52131892	52132337	CTCGAACCCGCGTCCTCCTGTGTTGGCAACAGTACTGATACCAATTAAGCTAAGACTGAATCGACATGTATCATCTTATTATTAATTGATGATGCATGAGACATCAAATATAAATATTATACAAATTTGTAATATTAAAAATCACAAAAATAAATCGAATATTTGCATTATTATCCAATAATATAACTACTAATAAAAGCGATTCACGGGAAAGAGCACGTTAGGGTAACTTGTCTTAAAGTCACATTTATTCCATTTGGGCTTATCCATCATTCATTTGGATACACGGAAAATAAATAATTCTGATTTTTAGGATTAATTATTTTAGCTATAGGACTAAAATTAATAATAAATCTTATATGTTTGATTAAAAAAATAGCATTGAAAGCCGATTTAGCT…	-
miR7491a	D5-Chr5	15062975	15062998	TGGGATCTTCGAGAGGATTGAGCC	24	23		15062965	15063046	ACTCTGTATTTGGGATCTTCGAGAGGATTGAGCCCAAACGTATTGGGTTCCAATTTTCTTTGTTGAATCTAAATAATCGAGA	-
miR7492a	D5-Chr11	50787038	50787058	AAAGAACATGACCTTTAGCGG	21	22		50787028	50787148	AAGCGCCGATAAAGAACATGACCTTTAGCGGAATTTTTGTGGAAGCGCCGCTAAAGAACGTGACCTTTAGCGGCATTTTTGTGGGAGTGCCGCTAAAGGTCATGACTTTTAGTGGCGTTTA	-
miR7492aa	A2-chr12	9007617	9007640	AAAGGTCATGGTCTTTAGCGGCGT	24	113		9007538	9007650	TGTTCTGTAGCGGCGTTTGTAAAAAAAAGTGTCGCTAAAGGTCATGGTGTTTAGTGGCATTTGTGAAAAAAGCGCAGCTAAAGGTCATGGTCTTTAGCGGCGTTTTCGGGAGA	-
miR7492ab	A2-chr12	83577329	83577352	AAAGGTCATGGTCTTTAGCGGCGT	24	113		83577268	83577362	TATGAGAAAAGTGCCGCTAAAGGTTATGATCTTTAGCAGCGTTTGTGAAAAAACCGTCGCTAAAGGTCATGGTCTTTAGCGGCGTTTGAGAAAAA	+
miR7492ac	A2-chr13	58687088	58687111	AAAGGTCATGGTCTTTAGCGGCGT	24	113		58687078	58687160	AGGCATCGCTAAAGGTCATGGTCTTTAGCGGCGTTTGCAGGAAAAGCGCCACTAAAGACCATGACCTTTAGCGGCATTTGCAA	+
miR7492ad	A2-chr13	122844112	122844135	AAAGGTCATGGTCTTTAGCGGCGT	24	113		122844102	122844222	AAGGTCGCTAAAAGGTCATGGTCTTTAGCGGCGTTTTTTTAAAAGCGGCGCTAAAAGTCCTGGTCTTTAGCGGCGTTTGCGAAAAAAGTGCCGCTAAAGGTCATGCTCTTTGGCGGCGTTG	+
miR7492ae	A2-chr13	28601307	28601330	AAAGGTCATGGTCTTTAGCGGCGT	24	113		28601246	28601340	TGTGAGAAAAGCGCCGCTAAAGGTCCTGGTCTTTAGCGGCGTTTTTTGGAAAAGCGCCACTAAAGGTCATGGTCTTTAGCGGCGTTTTTGGTAAA	-
miR7492af	A2-chr1	38778282	38778305	AAAGGTCATGGTCTTTAGCGGCGT	24	113		38778272	38778352	AAGCGACGCTAAAGGTCATGGTCTTTAGCGGCGTTTGCGAAAAAACGCCGCTAAAAGTCCTGGTCTTTAGCAGCGTTGCGT	+
miR7492ag	A2-chr1	83832744	83832767	AAAGGTCATGGTCTTTAGCGGCGT	24	113		83832682	83832777	TTGTGAGAAAAGTGCTGCTAAAGGTTATGATCTTTAGCAGCGTTTGTGAAAAAAGCGCCACTAAAGGTCATGGTCTTTAGCGGCGTTTGCTTAAAA	-
miR7492ah	A2-chr2	31174873	31174896	AAAGGTCATGGTCTTTAGCGGCGT	24	113		31174863	31174983	ATATTTTTTTAAAGGTCATGGTCTTTAGCGGCGTTTGTGAGAAAAGCGTCACTAAAGGTCTGTTTTATAGCGGCGTTTGTAGGAAAAGCGCCGCTAAAGACCACGACCTTTAGCGGTGTTT	-
miR7492ai	A2-chr3	80564305	80564328	AAAGGTCATGGTCTTTAGCGGCGT	24	113		80564239	80564338	GCGTTTGTGAAAAAAACGCCGCTAAAGGTCATGGTCTTTAGCAGCGTTTGCGAAAAAAGTGCCTCTAAAGGTCATGGTCTTTAGCGGCGTTTACGAAAAA	-
miR7492aj	A2-chr4	124799795	124799818	AAAGGTCATGGTCTTTAGCGGCGT	24	113		124799735	124799828	TGTGAGAAAAGTGCTGCTAAAGTTTATGATCTTTAGCGGCGTTTGCGAAAAAAGCGCATTAAAGGTCATGGTCTTTAGCGGCGTTTGTGAAAAA	+
miR7492ak	A2-chr4	134868685	134868708	AAAGGTCATGGTCTTTAGCGGCGT	24	113		134868675	134868754	AAGCATCGCTAAAGGTCATGGTCTTTAGCGGCGTTTGCAAAAAAAGCACCGCTAAAGGTCATGGCCTTTAGTGGCGTTTG	-
miR7492al	A2-chr4	132334560	132334583	AAAGGTCATGGTCTTTAGCGGCGT	24	113		132334550	132334672	AAAAGCTTCTAAAGGTCATGGTCTTTAGCGGCGTTTTCAGGAAAAGCGTCGTTAAAAGTCATGACCTTTTAGCGGCGTTTGTAGGAAAAGCGCCGCTAAAAGTCATGACCTTTAGCGGCGTTT	+
miR7492am	A2-chr10	41884500	41884523	AAAGGTCATGGTCTTTAGCGGCGT	24	113		41884436	41884533	GTTTGTGGAAAAAGCACCGCTAAAGGTCATGGTCTTTAGTGGCGTTTGCGAGAAAAGCACCACTAAAGGTCATGGTCTTTAGCGGCGTTTGCGGGAAA	+
miR7492an	A2-chr10	58393284	58393307	AAAGGTCATGGTCTTTAGCGGCGT	24	113		58393218	58393317	GCGTTTGCGAAAAAAGCGCCGCTAAAGGTCATGGTTTTTAGCGGCGTTTGCGAAAAAAGCGACGCTAAAGGTCATGGTCTTTAGCGGCGTTTGTGAAAAA	-
miR7492ao	A2-chr11	96053326	96053349	AAAGGTCATGGTCTTTAGCGGCGT	24	113		96053316	96053395	AAACGCCGCTAAAGGTCATGGTCTTTAGCGGCGTTTGTGAAAAAAGCGCCGCTAAAGGTCACGGTCTTTAGCGGCGTTTT	-
miR7492ap	A2-chr6	118533687	118533710	AAAGGTCATGGTCTTTAGCGGCGT	24	113		118533583	118533720	TGTGAAAAAAGCGCCGCTAAAGGTCATGGTTTTTAGTTGCGTTTGCGGAAAAAGCTCCGCTAAAGGTTATGGTCTGTAGCGGCGTTTGCGGGAAATGCGTAGCTAAAGGTCATGGTCTTTAGCGGCGTTTGTGAAAAA	+
miR7492aq	A2-chr6	120668263	120668286	AAAGGTCATGGTCTTTAGCGGCGT	24	113		120668200	120668296	TTTTCAAAAAAAGTGCCGCTAAAGGTTATGATTTTTAGCGGCGTTTGCGGGAAAAGCGTCGCTAAAGGTCATGGTCTTTAGCGGCGTTTGCGGGAAA	+
miR7492ar	A2-chr6	13627973	13627996	AAAGGTCATGGTCTTTAGCGGCGT	24	113		13627963	13628083	AAACGTTGCTAAAGGTCATGGTCTTTAGCGGCGTTTGCTGGAAGAACGCCACTAAAGACCATGAATTTTAGCGGCGTTTTTTGGAAAGCGCAGCTAAAGACCATGACTTTTAGTGGCGCTT	-
miR7492as	A2-chr6	58487787	58487810	AAAGGTCATGGTCTTTAGCGGCGT	24	113		58487725	58487820	TTGTAAAAAAAGTGTCGCTAAAGGTCATGGTTTTTAGTGTCATTTGTAAAAAAAGTACCGTTAAAGGTCATGGTCTTTAGCGGCGTTTTTTTAAAT	+
miR7492at	A2-chr8	111788464	111788487	AAAGGTCATGGTCTTTAGCGGCGT	24	113		111788400	111788497	GTTTGTGAGAAAAGCGCCGTTAAAGGTCATGGTCTTTAGCGACGTTTGTAAAAAAAGCGTTGCTAAAGGTCATGGTCTTTAGCGGCGTTTGCAGGAAA	-
miR7492au	A2-chr11	41438516	41438536	ACATGATCTTTAGCGGCGCTT	21	106		41438396	41438546	TTAGTGGCACTTTTATCACAAACGCCGCTAAAGAACATGACATTTAACGGCGCTTTTATCGCAAACGCCGCTGAAGAACATGACCTTTAGCAGCGCTTTTATTGCAAACGCCGTTGAAGAACATGATCTTTAGCGGCGCTTTTACCACAAA	+
miR7492av	A2-scaffold1774	155236	155256	ACATGATCTTTAGCGGCGCTT	21	106		155226	155381	CCACTAAAGAACATGATCTTTAGCGGCGCTTTTTCTACAAATGCTGCTAAAGATCATGTTCTATAGTGGCACTTTTTTTACAAACGCCACTAAATATAATGTTCTTTAGCAGCGTTTTTATGAGAAGTGTTGCTAAAGATTATGTTCTTTAGTGGC	-
miR7492aw	D5-Chr10	39354546	39354566	ACATGATCTTTAGCGGCGCTT	21	106		39354536	39354690	CCGCTAAAGGACATGATCTTTAGCGGCGCTTTTATTACAAACGCTGCTATAGAACATGATCTTTTGCGGTGTTTGTAAAAAAAGTGCCACTAAAGATCATGTTCTACATCAGGGTTTGTAAGAAAAGCACCACTAAAGATCATGTTCTTTAGCGA	+
miR7492ax	D5-Chr11	5437050	5437070	ACATGATCTTTAGCGGCGCTT	21	106		5436983	5437080	TTTTTTACAAAAATGCCGCTAAAGGTCATGACCTTTAGCGGCGCTTTTTAGCAAATGCCGCTAAAGAACATGATCTTTAGCGGCGCTTTTGTAGCAAA	-
miR7492ay	D5-Chr13	42263210	42263230	ACATGATCTTTAGCGGCGCTT	21	106		42263200	42263267	CCACTAAAGAACATGATCTTTAGCGGCGCTTCTCGAAAAACGCCACTAAAAATCATGTTCTATTTGGC	+
miR7492az	D5-Chr13	14106971	14106991	ACATGATCTTTAGCGGCGCTT	21	106		14106961	14107116	CCGCTAAAGAACATGATCTTTAGCGGCGCTTTTGTAGAAAACATCATTAAAGAACATGAACTTTAGCGGTGCTTTTATCACAAATGCCGCTAAAGGGCATGACCTTTAGCGGCGCTTTTATTACAAACGCTGCTAAAGGTCATGTTCTTTAGCGGC	-
miR7492b	D5-Chr9	32593740	32593760	AAAGAACATGACCTTTAGCGG	21	22		32593730	32593895	AAGCGCCGCCAAAGAACATGACCTTTAGCGGCGTTTGTGGAATAAGCGCCGCTAAAGAGCATGACCTTTAGTGGCGTTTGTGGGATAAGTGCTGCTAAAGAACATGAGCTTTAGCGGCGTTTGTGGAATAAGCGCCGCTAAAGGTTATGACCTTTAACGGTGTTTA	+
miR7492ba	D5-Chr13	47407040	47407060	ACATGATCTTTAGCGGCGCTT	21	106		47407030	47407141	TCGCTAAAGAACATGATCTTTAGCGGCGCTTTCCCCACAAACGGCGATAAAGAACATGACTTTTAGCTTCATTTTTCCTAAAAACGCCACTAAAGGTCATGTTCTTTAGCAG	-
miR7492bb	D5-Chr1	46599990	46600010	ACATGATCTTTAGCGGCGCTT	21	106		46599980	46600049	CCACTAAAGAACATGATCTTTAGCGGCGCTTTTATCACAAACGCCGCTGAAGAACATGACCTTTAGCGGC	-
miR7492bc	D5-Chr2	12989805	12989825	ACATGATCTTTAGCGGCGCTT	21	106		12989795	12989864	CCGCTAAAAAACATGATCTTTAGCGGCGCTTTTTCCACAAACGCCGCTAAAGCTCATGTTCTTTAGCGGC	-
miR7492bd	A2-chr11	69501746	69501766	ACATGATCTTTAGCGGCGCTT	21	106		69501736	69501890	CTGCTAAATAACATGATCTTTAGCGGCGCTTTCACTACAAACTCTGTTATAGAACATGATCTTTAGCGGCACTTTTATGACAAACGCCGCTAAAGGACATGATCTTTTGCAGCGTTTGTAAAAGAAGTGCCACTAAAGATCATGTTCTTTAGCGC	-
miR7492be	D5-Chr2	10003890	10003910	ACATGATCTTTAGCGGCGCTT	21	106		10003880	10003990	CCGCTAAAGAACATGATCTTTAGCGGCGCTTAAGGGAAAACGTCGCTAAAGATCATGTTCTTTAGTGGCGTTTTTCCTTAAGTACCGCTAAAGATCATGTTCTTTAGCGGC	-
miR7492bf	D5-Chr2	34460913	34460933	ACATGATCTTTAGCGGCGCTT	21	106		34460903	34460972	CCGCTAAATAACATGATCTTTAGCGGCGCTTTACACACAAACGCCGCTAAAGAACATGATCTTTAGCGGC	-
miR7492bg	D5-Chr4	24898627	24898647	ACATGATCTTTAGCGGCGCTT	21	106		24898617	24898685	CCGCTAAAGAACATGATCTTTAGCGGCGCTTTTATCACAGACGCCGCTAAAAGTACATTCTTTAGTGGC	+
miR7492bh	D5-Chr4	50838065	50838085	ACATGATCTTTAGCGGCGCTT	21	106		50838055	50838123	CCGCTAAAGAACATGATCTTTAGCGGCGCTTCAAAAAAAACGCCACTAAAGATCATGTTCTTTAACGGC	-
miR7492bi	D5-Chr6	16238275	16238295	ACATGATCTTTAGCGGCGCTT	21	106		16238265	16238333	CTGCTAAAGAACATGATCTTTAGCGGCGCTTTTGATAAAAGCGCCACTAAAGGTCATAAAAAAATATTA	+
miR7492bj	D5-Chr6	27522217	27522237	ACATGATCTTTAGCGGCGCTT	21	106		27522149	27522247	CTTTTATCACAAACGCCGCTAAAGAACATGACTTTGAGCGACTTTTTTTTCACAAATGCCGCTAAAGAACATGATCTTTAGCGGCGCTTTTATCACAAA	+
miR7492bk	D5-Chr6	17419814	17419834	ACATGATCTTTAGCGGCGCTT	21	106		17419804	17419872	TTGCTATAGAACATGATCTTTAGCGGCGCTTTTATAAAAACGCCGCTAAAGAACGTGACCTTTAGCGGT	-
miR7492bl	D5-Chr7	27747086	27747106	ACATGATCTTTAGCGGCGCTT	21	106		27747076	27747144	CCGCTAAAGAACATGATCTTTAGCGGCGCTTTTGATAAAAGCGCCACTAAAGGTCATAAAAAATAAAGT	-
miR7492bm	D5-Chr8	52562171	52562191	ACATGATCTTTAGCGGCGCTT	21	106		52562161	52562230	CCGCTAAAGAACATGATCTTTAGCGGCGCTTAAGAAGAAAACGCCGCTAAATATCATGTTCTTTAGCGGC	+
miR7492bn	D5-Chr8	43881821	43881841	ACATGATCTTTAGCGGCGCTT	21	106		43881811	43881967	CCGCTAAAGAACATGATCTTTAGCGGCGCTTTTACTACAAATGTCACTAAAGAACATGATCTTTTGTGGTGATTCTAGCTACAAACGCCACAACATGCTCGACTCTCTTGCGGCGTTTGTAAAAAAAGCGCCGCTAAATATCATGTTCTATAGTGGC	-
miR7492bo	D5-Chr9	59489495	59489515	ACATGATCTTTAGCGGCGCTT	21	106		59489485	59489553	CCGCTATAGAACATGATCTTTAGCGGCGCTTTCACTACAAACGCCGCTAAAGAATATGATCTTTTGCGA	-
miR7492bp	D5-Chr9	34091844	34091864	ACATGATCTTTAGCGGCGCTT	21	106		34091834	34091946	CTGCTATAGAACATGATCTTTAGCGGCGCTTTTACTAAAAATGCCGCTATAGAACATGATTTTTAGCGGCGCTTTTATAAGTAGTGTTGTTAAAGATCATGTTCTATAACGGC	+
miR7492bq	D5-Chr9	64056786	64056806	ACATGATCTTTAGCGGCGCTT	21	106		64056776	64056918	CCGCTAAAGAACATGATCTTTAGCGGCGCTTCTCCTACAAACGCCGCTAAGGAACATGATCTTTAGCATCGTTTTTATGAGAAGCATGTTATTTAGCAGTATTTTTACAAGAAGCGCCACTAAAGATCATGTTCTATAGCGGT	-
miR7492br	D5-scaffold_14	1022978	1022998	ACATGATCTTTAGCGGCGCTT	21	106		1022869	1023008	TAACATTTATAAACGCTGCTAAAGGTCATGTTCTTTAGCGGCACAACCATAAAAACGCCGCTAAAGGTCAAGTTCATTAGCGGCGTTTCCATAAAAATGCCGCTAAAGAACATGATCTTTAGCGGCGCTTTCCCACAAAT	-
miR7492bs	A2-chr13	52752314	52752334	ACATGATCTTTAGCGGCGCTT	21	106		52752304	52752501	CCGCTATAGAACATGATCTTTAGCGGCGCTTTTATTAAAACGTCGCTATAGAACATGATTTTTAGTGTCACTTTTTTTACAAACAACACAAAAGATCATGTTCTTTAGCGGCGTTTTTAGTAAAAGCGCTGCGAAAGATCATGTTCTATAGTGCCGTTTGTAATAAAAGCGTGGCTAAAGATCATGTTCTTTAGTGGC	+
miR7492bt	A2-chr1	98643197	98643217	ACATGATCTTTAGCGGCGCTT	21	106		98643187	98643299	GGCCTAAAGAACATGATCTTTAGCGGCGCTTTTCCTACGAACGCTGCTAAAGAAACATGATATTTAGCGACATCAAAAAAGTGTCGTTAAAGATCATGTTCTATAAAACGCCG	-
miR7492bu	A2-chr2	61939000	61939020	ACATGATCTTTAGCGGCGCTT	21	106		61938937	61939030	TTTTGTTAAGCGTCGCAAAAAACGCCGCTAAAGAACATGACCTTGGAAAAGCGCAGCTAAAAAACATGATCTTTAGCGGCGCTTTCTCCACAAA	+
miR7492bv	A2-chr3	93414012	93414032	ACATGATCTTTAGCGGCGCTT	21	106		93414002	93414196	CCACTATAGAACATGATCTTTAGCGGCGCTTTTACTACAAACGTCGTTAAAGAACATGATCTTTTACGACGATTCTATCTACAAACGCCACAATATGCTCGACTCTCTTGTAGTGTTTGTAAGAAAAAGCACTGCTAAAGTTCTTTAGCGGTGTTTGTAATAAAATCGCTGCTAAAAATCATGTTCTATAGCGGC	-
miR7492bw	A2-chr6	34758819	34758839	ACATGATCTTTAGCGGCGCTT	21	106		34758809	34758876	TCGCTAAAGAACATGATCTTTAGCGGCGCTTTTCCATAAATGCCGCTAAAGATCATGATCTTTAGCAG	-
miR7492bx	A2-scaffold3003	61308	61327	CATGATCTTTAGCGGCGCTT	20	23		61298	61365	TGCTAAAAGTCATGATCTTTAGCGGCGCTTTTACCAAAACTGCCGCTAAAGATCATGCCTTTTAGCGG	-
miR7492by	D5-Chr11	58444060	58444079	CATGATCTTTAGCGGCGCTT	20	23		58444050	58444250	CGCCATAGACCATGATCTTTAGCGGCGCTTACCAATAAAACGCCGCTATAGACCATGATATTTAGCGGCGCTTACACATGAAACGCCGCTAAAGACAATGAACTTTAGCGGCGCTTACCCCGAAAACGCCGCTAAAATACCATGACCTTTAGCGGCACTTGCACCACAAACGCCGCTAAAGGTCACGGTCTTTAGCGGCGC	-
miR7492bz	D5-Chr13	46168318	46168337	CATGATCTTTAGCGGCGCTT	20	23		46168308	46168418	CGCTACAGACCATGATCTTTAGCGGCGCTTGTGAATAAAATGCCGCTAAAAGTAAAGTTCTTTAGCGGCGCTTTATCTACAAACGCCGCTAAAAGTAGTGTGCTTTAGCGG	-
miR7492c	A2-chr13	72949013	72949033	AAAGAACATGACCTTTAGCGG	21	22		72949003	72949082	AAATGCCATTAAAGAACATGACCTTTAGCGGTGTTTTTGGCAAAAGAGCTGCTAAAGGTCTTGTTCTATAGCGGCGTTTG	+
miR7492ca	D5-Chr4	29584215	29584234	CATGATCTTTAGCGGCGCTT	20	23		29584205	29584314	AGCTATAGACCATGATCTTTAGCGGCGCTTTTCCCATAAACGCCGCTATAGGCCATAACCTTTAGCAGCACTTTTCCCACAAGCGCCGCTAAAGGTCATGACCTTTAGCG	-
miR7492cb	D5-Chr4	33230877	33230896	CATGATCTTTAGCGGCGCTT	20	23		33230867	33230934	CACTAAAGATCATGATCTTTAGCGGCGCTTCTACCACAAAAGCCACTAAAGGTCATGATCTTTAGCGG	+
miR7492cc	D5-Chr4	35808877	35808896	CATGATCTTTAGCGGCGCTT	20	23		35808867	35808941	CGCTAAAGACCATGATCTTTAGCGGCGCTTAGAAAAAAAGCGCCACTAAAGACCATGCGTCGTTTTCGTTAGCGG	+
miR7492cd	A2-chr13	14554217	14554236	CATGATCTTTAGCGGCGCTT	20	23		14554148	14554246	TTTGTGAGAAAAGTGCCGCTAAAGGTCAAGATTTTTAGCGGCGTTTGTGAAAAAAGCGCTGTTAAAGGTCATGATCTTTAGCGGCGCTTGTGAAAAAAG	+
miR7492ce	A2-chr6	34119829	34119848	CATGATCTTTAGCGGCGCTT	20	23		34119819	34119886	TGCTAAAAGTCATGATCTTTAGCGGCGCTTTCTCCACAAACGCCGCTAAAAGCCATGTTCTTTAGCGG	-
miR7492cf	A2-chr6	23113833	23113852	CATGATCTTTAGCGGCGCTT	20	23		23113763	23113862	GTTTGTAAAAAAAGCGCCGCCAAAAGCCATGACTTTTAGCAGTGCTTTTCCCACAAAAGCTGCTAAAAGTCATGATCTTTAGCGGCGCTTTCCTCACAAA	-
miR7492cg	D5-Chr11	51722450	51722470	CATGATCTTTAGCGGCGTTTT	21	63		51722336	51722480	GCGTTTGTGAAATAAGCACCGCTAAAGAACATTACTTTTAGCGGCGTTTTTGACCAAGCGCCGCTATAGAACATTACTTTTAGCGGCGTTTTCTTCCTAAGCGCCGCTAAATAACATGATCTTTAGCGGCGTTTTTTCCCAAGCG	-
miR7492ch	D5-Chr1	25658251	25658271	CATGATCTTTAGCGGCGTTTT	21	63		25658241	25658306	CGCTAAAGGACATGATCTTTAGCGGCGTTTTTTTTGTATCGCCGCTAAAGAACATGACCTTTAGCT	-
miR7492ci	D5-Chr2	17819351	17819371	CATGATCTTTAGCGGCGTTTT	21	63		17819236	17819381	GTGTTTTTTATAAAAGTGCCGCTAAAAGTCATGTTCTATAGCGGCGTTTGTGAAGAAAGCGTCGCTAAAGAACATTTCTTTTCGCGTCGTTTGTGAATTAAGCGCCGCTAATGAACATGATCTTTAGCGGCGTTTTTATTTAAGCA	-
miR7492cj	D5-Chr2	11314671	11314691	CATGATCTTTAGCGGCGTTTT	21	63		11314661	11314836	CGCTAAAGAGCATGATCTTTAGCGGCGTTTTTTTATGTAAGTGCCGCAAAAGTTAGCGACGTTGTCGTTAGCGACATTTTTTGTGGTGCTTCTAGAAGCGCCAGAAATGGAGTTAGTGGCGTTAAAAAGCGCTGCTAAAGACCTAAAAAACGCCGCTAAAAACATGTTCTGCTGTA	-
miR7492ck	D5-Chr3	1807376	1807396	CATGATCTTTAGCGGCGTTTT	21	63		1807304	1807406	CGTTTGTGGCAAAAGTGCCCGCTAAAGGTCATGATCTTTAGCGGTGTTTGTGTTAGAAGCGCCGGTAAAGACCATGATCTTTAGCGGCGTTTTTTCACATAAA	-
miR7492cl	D5-Chr4	4411476	4411496	CATGATCTTTAGCGGCGTTTT	21	63		4411319	4411506	GCGTTTTTTAAAAAGCGCCGCTAAAGCTCACGGTCTTTAGCGAAGTTTATGGGATAAGCGCCGCTAAAGGACATGGTCTTTAACGACGTTTGTAGAATAAGTGCTGCTAAAGGACATGGTCTTTAGCGGCGTTTGTAGAAAAAGTGCCGCTAAAGGACATGATCTTTAGCGGCGTTTTTTTTAAAACG	-
miR7492cm	D5-Chr5	33251341	33251361	CATGATCTTTAGCGGCGTTTT	21	63		33251331	33251440	CGCTAAATACCATGATCTTTAGCGGCGTTTTTCCACAAACTCCGCGAAAGACCATGATCGTTAGCGGCGCTTTTTCCACAAATGCTGCTAAAGACCATGATATTTAGCGG	+
miR7492cn	D5-Chr7	41409934	41409954	CATGATCTTTAGCGGCGTTTT	21	63		41409924	41409990	CGCTATAAAACATGATCTTTAGCGGCGTTTTTATGAGAAGCGCCGCTAAAGACCATGCTCTATAGCC	+
miR7492co	A2-chr7	88722611	88722631	CATGATCTTTAGCGGCGTTTT	21	63		88722541	88722641	ACTTTTACTATAAATGCCACTAAAGAACATGATTTTTAGCGAAGTTTTTACAACAAACGTTGTTAAACGACATGATCTTTAGCGGCGTTTTCTCACATAAA	-
miR7492cp	A2-chr13	64527128	64527148	CCATGACTTTTAGCGGCGTTT	21	57		64527063	64527158	CGTTTGTGGGGAAAGCACCGCTAAAAGTCATGTAGCGGCGCTTTCCTCACCAACGCCGCTAAAGGCCATGACTTTTAGCGGCGTTTTTCCACAAAT	-
miR7492cq	A2-chr11	51788574	51788594	CCATGACTTTTAGCGGCGTTT	21	57		51788506	51788604	GTTTGTAGGAAAGCGCCGCTAAAGGCCATGAGTTTTAGCGGTGCTTTTCCCACAAATGCTGCTAAAGGCCATGACTTTTAGCGGCGTTTTCCCCACAAA	-
miR7492cr	A2-chr11	54995036	54995056	CCATGACTTTTAGCGGCGTTT	21	57		54995026	54995098	CCGCTAAAAGCCATGACTTTTAGCGGCGTTTTCCCCACAGACGCCGCTAAAAGCCATGACTTTTTTTTGGCTT	-
miR7492cs	D5-Chr10	39234627	39234649	CTAAAGAACATGACCTTTAGCGG	23	63		39234617	39234742	AGAAGCTCCGCTAAAGAACATGACCTTTAGCGGCCTTTTCTATAGAAGCACCGCTAAAGAACATGACCTTTAGCGACGCTTATCTTTAAATGCTGCTAAAGGTCAAGATCTTTAGTGGCGTTTGTG	-
miR7492ct	D5-Chr10	30481099	30481121	CTAAAGAACATGACCTTTAGCGG	23	63		30481089	30481177	AAAAGCCCCGCTAAAGAACATGACCTTTAGCGGCATTTGTGATAAAAGCATCGCTAAAGGTCATGTTCTTTAGCGGCGTTTATCGGTAA	+
miR7492cu	D5-Chr11	34911910	34911932	CTAAAGAACATGACCTTTAGCGG	23	63		34911854	34911942	GTTACAAGCACCGCTAAAGGCCATATTTTTTAGCGGCGCATTTATCACAAACGTCGCTAAAGAACATGACCTTTAGCGGCGCTTTTATA	-
miR7492cv	D5-Chr11	23879221	23879243	CTAAAGAACATGACCTTTAGCGG	23	63		23879165	23879253	AAAAGAAGCATCGCTAAGGGCCATGTTCTTTAGCAGCGCTTTTATAACAAACGCCACTAAAGAACATGACCTTTAGCGGCGCTTTTATA	-
miR7492cw	D5-Chr11	57945552	57945574	CTAAAGAACATGACCTTTAGCGG	23	63		57945542	57945668	GCAAACGCCACTAAAGAACATGACCTTTAGCGGCGCTTTCTCCACAAACGTAACTAAATGTCATGTTCTTTAGTGTCGTTTTTAGTAAAAGCGCCGCTAAAATTCATGTTCTTTGGCGACATTTGTG	+
miR7492cx	D5-Chr11	57804554	57804576	CTAAAGAACATGACCTTTAGCGG	23	63		57804448	57804586	TTGGTACGCGCCGCTAAAGGTCATGTTCTTTAGCGGCATTTGTCGTAGAATCGCCGCTAAAGAATATTACCTTTAGCAGCTTAGCGGCGTTTCTGAGAAAGCGCCACTAAAGAACATGACCTTTAGCGGCGTTTTTTTT	+
miR7492cy	D5-Chr12	33713098	33713120	CTAAAGAACATGACCTTTAGCGG	23	63		33713042	33713130	CCCTCAAACGCCGCTAAAGGTCATGATCTTTAGCGTTGCTTTTATCACAAACTCCGCTAAAGAACATGACCTTTAGCGGCACTTTTATC	+
miR7492cz	D5-Chr13	30895779	30895801	CTAAAGAACATGACCTTTAGCGG	23	63		30895769	30895901	ACAAACACCGCTAAAGAACATGACCTTTAGCGGTGCTCTTCCCACAAACGCCGCAAAAAAATATGTTCGTTACCTTTAGTGGCGTTTTTAGTAAAAACACCGTTAAAAGTCATATTCTTTGGCAGCGTTTGTA	+
miR7492d	A2-chr2	7416094	7416114	AAAGAACATGACCTTTAGCGG	21	22		7416084	7416312	AAATGCTGCAAAAGAACATGACCTTTAGCGGCGCTTTTATAAAAGAGCAGCTAAAGGTCATAAAAGCGTCGCTAAAGGTCATGTTCTTTAACGGCATTTTTGAGAAAAGCGCCGCTAAAGGTCACGTTCTTTAGCGGCGTTTGTGTGAAAGGTGCCGCTAAACGTCACGTTCTTTAGCAGCATTTGTGTGAAAGGCACTGCTAAAGGTCATGTTCTTTAGTGGCATTTG	+
miR7492da	D5-Chr13	27820260	27820282	CTAAAGAACATGACCTTTAGCGG	23	63		27820250	27820376	AAAAATGCCGCTAAAGAACATGACCTTTAGCGGCGTTTTTGGGAAAAACACCACTAAATGTCATGTTCTTTAACGGCGTCTGTGGGAAAAGCGCTGCTAAAGGTCATGTTCTCTAGCAGCGTTTTTC	+
miR7492db	D5-Chr13	42065560	42065582	CTAAAGAACATGACCTTTAGCGG	23	63		42065504	42065592	TTGGTATGCGCCGCTAGAGGTCATGTTCTTTAGTGGCGTTTGTCGTAGAATCGCCGCTAAAGAACATGACCTTTAGCGGCGTTTATTTC	-
miR7492dc	D5-Chr1	42182968	42182990	CTAAAGAACATGACCTTTAGCGG	23	63		42182911	42183000	GTTGGTAGGTGCCGCTATAGGTCATGTTCTTTAGCGGCGTTTGTTACAAAAGCACCGCTAAAGAACATGACCTTTAGCGGCGTTTTCGAG	+
miR7492dd	D5-Chr2	31706204	31706226	CTAAAGAACATGACCTTTAGCGG	23	63		31706194	31706276	ACGAACGCTGCTAAAGAACATGACCTTTAGCGGCGCTTTTCTCACGAACACCGCTAAAGATTATGACCTTTAGCGGCGCTTTT	-
miR7492de	D5-Chr3	7313520	7313542	CTAAAGAACATGACCTTTAGCGG	23	63		7313381	7313552	AACAAACGTCGCTAAAGATCATGACCTTTAGCGGCGCTTTTATCACAAACGCCGTTAAAGATCTTGACCTTTAGTGGCACTTTTGTCACAAACATTGCTAAAGATCATGACCTTTAGCGGCGCTTTTGTCACAAAGCTGCTAAAGAACATGACCTTTAGCGGCACTTTTGTC	-
miR7492df	D5-Chr4	18977000	18977022	CTAAAGAACATGACCTTTAGCGG	23	63		18976946	18977032	TTTTGAAGCGCCGCTAAAGAGCATGTTCTTTAGCGGCGTTTTTTTTAAGCGCTGCTAAAGAACATGACCTTTAGCGGTGTTTATTTT	+
miR7492dg	D5-Chr4	17365135	17365157	CTAAAGAACATGACCTTTAGCGG	23	63		17365125	17365207	AAAAACGCCACTAAAGAACATGACCTTTAGCGGCGTTTTTTTCTAAGCATCGCTAAAGAACATGCTCTTTAGTGGCGTTTTTG	-
miR7492dh	D5-Chr4	38154919	38154941	CTAAAGAACATGACCTTTAGCGG	23	63		38154909	38155007	GCAAATGCCGCTAAAGAACATGACCTTTAGCGGCATTTTTATGAGAAGCAATGCTAAAGGTCATGTTCTATAGTGGCATTTTTCCACATCAACGTTGCA	+
miR7492di	D5-Chr5	36512515	36512537	CTAAAGAACATGACCTTTAGCGG	23	63		36512505	36512587	AAAAACGCCACTAAAGAACATGACCTTTAGCGGCGTTTTTTTCTAAGCATCGCTAAAGAACATGCTCTTTAGTGGCGTTTTTG	-
miR7492dj	D5-Chr5	4697416	4697438	CTAAAGAACATGACCTTTAGCGG	23	63		4697317	4697448	TTGGTATGCGCCACTAAATGTCATGTTCTTTAGCGGCGTTTGTCGTAGAATCGCCACTAAAGAACATGACCTTTAGCGACGTTTTTTTTTGAAGCCCCGCTAAAGAACATGACCTTTAGCGGCGTTTTTTTT	+
miR7492dk	D5-Chr6	20457206	20457228	CTAAAGAACATGACCTTTAGCGG	23	63		20457131	20457238	TGGCCTTTAGCGGCATTTTTTCACAAACACCGCTAAATGTCATGTTCTTTAGCGGCTCTTGTATTACAAACGCTGCTAAAGAACATGACCTTTAGCGGCGCTTTTACC	+
miR7492dl	D5-Chr7	51336700	51336722	CTAAAGAACATGACCTTTAGCGG	23	63		51336690	51336813	AAAAACATCACTAAAGAACATGACCTTTAGCGGCGCTTTTCCCTAAAACTTGGCTAAAGGTCATGTCCTTTAGCGGCGTTTTTGAAAAGCGCCGCTAAAGGTCATGTTCTTTGGTGGTGTTTGT	-
miR7492dm	D5-Chr7	43975798	43975820	CTAAAGAACATGACCTTTAGCGG	23	63		43975788	43976000	GCGGCGCTTGCTAAAGAACATGACCTTTAGCGGCATTTTTCTCACAAACGCCGCTGAAGAACATTACCTTTAGCAGCGGCGTTTTTATCAGAAACGATGCTAAAAACATGACCTTTAGCGACGCTTTTCTCACAAATGCTGCTAAAGAACATGACCTTTAGCGACGCTTTTGTCATAAACACTGCTAAAGGTCATGTTCTTTAGCGGCGCCTT	-
miR7492dn	D5-Chr8	45748616	45748638	CTAAAGAACATGACCTTTAGCGG	23	63		45748606	45748721	TAAAGCGCCTCTAAAGAACATGACCTTTAGCGGTGTTTGTAATGAAAGCGCACATGACCTTTAGCAGCATTTGTGAAAAAGCACTGCTAAAGGTCATGTTCTTTAGCGTCGTTTAT	+
miR7492do	D5-Chr8	39499794	39499816	CTAAAGAACATGACCTTTAGCGG	23	63		39499735	39499826	GAAATAAACGCCGCTAAAGGTCATGTTCTTTAACGGCGCTTTTACAACAAACGCCGCCGCTAAAGAACATGACCTTTAGCGGCGCATACCAA	-
miR7492dp	D5-Chr9	64359738	64359760	CTAAAGAACATGACCTTTAGCGG	23	63		64359728	64359810	AAAAGCGCCGCTAAAGAACATGACCTTTAGCGGCGTTTTTGGGGAAAGCACCGCTAAAGGTAATGTTCTTTAGCGGCATTTGT	+
miR7492dq	D5-Chr9	44668952	44668974	CTAAAGAACATGACCTTTAGCGG	23	63		44668942	44669068	TAAAAACACCCTAAAGAACATGACCTTTAGCGGCGTTTTTGGGTAAAGAGCCGCTAAAGGTCATGTTCTTTAGCGACATTTTTGGGGAAAGCACCGCTAAAGGTCATGTTCTGTAGCGGCGTTTGTA	+
miR7492dr	D5-Chr9	57780528	57780550	CTAAAGAACATGACCTTTAGCGG	23	63		57780518	57780601	ACGAACGCTGCTAAAGAACATGACCTTTAGCGGCGTTTTTAGTAAAAGCGCTGCTAAAAGTCATGTTCTTTGGCGGCGTTTGTG	+
miR7492ds	A2-chr13	64103883	64103905	CTAAAGAACATGACCTTTAGCGG	23	63		64103873	64103952	GAAAATGCCGCTAAAGAACATGACCTTTAGCGGCGCTTTTCATAAAAACACCGCTAAAGATGTTCTTTAGTGGCGTTTCT	+
miR7492dt	A2-chr1	93116	93138	CTAAAGAACATGACCTTTAGCGG	23	63		93106	93189	AAAAATGCTACTAAAGAACATGACCTTTAGCGGCGCTTTCCCCAAAAACTCCGCTAAAGACATGATCTTTAGTGACGCTTTCCT	-
miR7492du	A2-chr3	86321119	86321141	CTAAAGAACATGACCTTTAGCGG	23	63		86321109	86321191	AGAATCGACGCTAAAGAACATGACCTTTAGCGGCACTTTCCCTCGAAACGCCGCTAAAGACATGATCTTTAGCGACGCTTTCC	-
miR7492dv	A2-chr4	15899115	15899137	CTAAAGAACATGACCTTTAGCGG	23	63		15899105	15899231	ACAAACACAGCTAAAGAACATGACCTTTAGCGGTGCTTTTCTAACAAACACTACTAAAGAAAATGACTTTTAGCTGCGTTTTTGATAAAAGCACCGCTAAAAGTCTTGTTTTTTAACGACATTTGTG	+
miR7492dw	A2-chr6	83507436	83507458	CTAAAGAACATGACCTTTAGCGG	23	63		83507426	83507550	AAAAACACTGCTAAAGAACATGACCTTTAGCGGCGCTCTCTCTATAAACGTCGCTAAAAAACTTGACTTTTAGCGATGTTTTCCCAAAAACGCCACTAAAAGTCATGTTCTTTAGCGGCACTTTT	-
miR7492dx	A2-chr7	27492825	27492847	CTAAAGAACATGACCTTTAGCGG	23	63		27492815	27492983	ACAAACGCAGCTAAAGAACATGACCTTTAGCGGTGCCTTCCCCACAAACGCCACTATAGAATATGACATTTAGTGGCACTTTCCCCACAAATGCCACTAAAGAACATGAACTTTAGCGGCAATTTTCCCAAAAACACGGCTAAATGTCATGTTCTTTAGCGGCATTTTT	+
miR7492dy	A2-chr7	117260255	117260277	CTAAAGAACATGACCTTTAGCGG	23	63		117260245	117260363	ACAAACGTCGCTAAAGAACATGACCTTTAGCGGTGCTTTCCCCAAAAACGTCACTAAAGAACGTGACCTTGCTTTTCCCAAAAACACCACTAAAGGTCATGTTCTTTAGCTATGTTTTT	+
miR7492dz	A2-chr8	57494545	57494567	CTAAAGAACATGACCTTTAGCGG	23	63		57494535	57494617	ACAAACAACGCTAAAGAACATGACCTTTAGCGGCGCTTTTCTCAAAAACGCAGCTAAAGGTCATGTTCTTCTGTGACATTTTT	+
miR7492e	A2-chr6	21810551	21810571	AAAGAACATGACCTTTAGCGG	21	22		21810541	21810616	AAAACGCCAAAAAGAACATGACCTTTAGCGGCGTTCATGTAAAAGCGCTGCTAAAGGTCATGTTCTTTAGCGACAT	+
miR7492ea	A2-chr8	102202552	102202574	CTAAAGAACATGACCTTTAGCGG	23	63		102202494	102202584	ATGAAAAAAATGCCGCTAAAGGTCATGACCTTTAGCGGTGCTTTTCCCACAAACGTCGCTAAAGAACATGACCTTTAGCGGTGCTTTTCTT	-
miR7492eb	A2-chr8	82922786	82922808	CTAAAGAACATGACCTTTAGCGG	23	63		82922776	82922900	AAAAATGCCACTAAAGAACATGACCTTTAGCGGCGTTTTCAATAAAAGCGCCGCTAAAGCTCACATTCTATAACGGCTTTTTTAGTAAAAGCGCTGTTAAAGGTCATGTTCTTAGCGGCGTTTGT	+
miR7492ec	D5-Chr11	8581961	8581984	CTAAAGACCTGAGCATTAGCGGCG	24	20		8581951	8582173	CAAAGCGCCACTAAAGACCTGAGCATTAGCGGCGCATCTTAGAAAACGCCGCTCATTAGCGGCGTGTTTTGAAAAGCGCCACTAAGGGCCCCAAAAAATATGAAAACGGCGTCGTTCGACTTTTGTTTTTTGCGGCCCCTTATTTGTAAACGCCGCTAATGCTTGTTTTTAGCGATGTTTTACAAATAGCGCCGCTAATGCTCATTTCTTTGGCGGCATTTTA	-
miR7492ed	D5-Chr11	46142513	46142535	CTATAGAACATGACCTTTAGCGG	23	23		46142503	46142585	AAAAATGTCGCTATAGAACATGACCTTTAGCGGCGCCTTTCCCAAAAACGCTACTAAAGGTCATTTTCTATAGCAGCATTTTC	-
miR7492ee	D5-Chr1	9318450	9318472	CTATAGAACATGACCTTTAGCGG	23	23		9318440	9318522	AAAAATGCCGCTATAGAACATGACCTTTAGCGGCACTTTTGCCACAAACGCCGCGAAAAGTCATGTTCTTTGGCAGCGTTTGT	+
miR7492ef	A2-chr11	65440173	65440195	CTATAGAACATGACCTTTAGCGG	23	23		65440163	65440337	AAAAATGCCGCTATAGAACATGACCTTTAGCGGTGCAATTGCCACAAATGCCGCTAAAGAACATGACATTTAGTGGCGCTTCTCCCACTAACACAAACGTTGCTAAAGAATATGACCTTTAGCGGTGCTTCTCCCACAAACGCTGCTAAAGCTCATGTTCTTTAGCGGCATTTGT	-
miR7492eg	D5-Chr2	45255659	45255681	CTATAGAACATGACCTTTAGCGG	23	23		45255649	45255816	GAAAATGCCACTATAGAACATGACCTTTAGCGGTACTTCTCATAAAAACGCCGCCAAAGAACATGATCTTTAGTAGCGCTTTCCCCACAGACATTACTAAAGAAAATGAACTTTAGCGATGCTTTCCCACAAACGCCGGTAAAGGTCATGTTCTTTAGCGGTGTTTGT	-
miR7492eh	A2-chr12	118763038	118763060	CTATAGAACATGACCTTTAGCGG	23	23		118763028	118763153	ACAAACGCTGCTATAGAACATGACCTTTAGCGGCGCTTTTACTACAAACGCCGCAATAGAACATTACCTTTAGCGGTGCTTTAGTGAAAAACTCCACTAAAGGTCACATTCTATAGCGGCATTTTT	+
miR7492ei	A2-chr12	26548187	26548209	CTATAGAACATGACCTTTAGCGG	23	23		26548177	26548284	GAAAACGCTGCTATAGAACATGACCTTTAGCGGTGCTTCTCATAAAAATGCAACTATAGGACATGAGTAAAAGCGTCGCTAAATGTCATGTTTTTTAGCGGCGTTTGT	-
miR7492ej	A2-chr10	90897035	90897057	CTATAGAACATGACCTTTAGCGG	23	23		90896858	90897067	GTGAGAAAAGCGCCGCTTAAAGTCATGTTTTATAGTGACGTTTTTTCACATAAACACAATAAAATTTAATAGCGTTATCAACAGTAAAACAATTTGCGGCATCTTTATAAGCGCCGTAAAAAATACCGCTATTGAGAACGCAGCTAAATTTTGCAGCATTTTTGTGGAAAAATGTCGCTATAGAACATGACCTTTAGCGGCACTTTTCCA	+
miR7492ek	A2-chr11	55600520	55600542	CTATAGAACATGACCTTTAGCGG	23	23		55600510	55600679	AAAAGCGCTGCTATAGAACATGACCTTTAGCGGCGCTTTCCCCACAAACGCCATTAAAAAACATGACCTTTCGTGGTGCTTTCCCCACAAACACCACTAAAGAACATTACCTTTAGCGTCGCTTTCCCCACAAACGCTGCTAAGGGTCATGTTCTTCAGCAACATTTTTG	-
miR7492el	A2-chr13	84784383	84784406	CTATAGAACATGACCTTTAGTGGC	24	23		84784373	84784745	AAAAACGCAGCTATAGAACATGACCTTTAGTGGCATTTCTCACAAAAATACCGCTATAGAACATGACCTTTAGGGGCACTTTCCTCACAAATGTTGTTAAAGAACATAACCTTTAGCGGCGCTTTCCCACAAACGCCGTTAAAGAACATGACTTTTAGCGACGCTTTCCCTACAAACGCCACTAAAAGTCACGTCCTTTAGCGACTCTTTTCCCAAAAATGCAGCTAAAAGTCATGTTCTTTAGCACCATTTTTCCTAAAAACGCCACTAAAAGTCATGTTCTTTGGCAGCGAAATGCAGCTAAAATTCATGTTCTTTAGCACCATTTTTCCTAAAAACGCCACTAAAAGTCATGTTCTTTGGCAGCGTTTGT	-
miR7492em	D5-Chr10	39129668	39129688	TCATGATCTATAGCGGCGTTT	21	24		39129658	39129727	TCGCTAAATGTCATGATCTATAGCGGCGTTTGCTATAAAAGTGCCGCTAAAGGTCATGACCTTTAGCGGC	+
miR7492en	D5-Chr11	60599303	60599323	TCATGATCTATAGCGGCGTTT	21	24		60599293	60599406	GCCACTAAAGTCATGATCTATAGCGGCGTTTGTGAGAGAAGCGTCGCTAAAAGTCATGATCTATAACAGCGTTTGTGAGAAAAGCGCCGCTAAAGGTCGTGATCTATAGCGGCG	+
miR7492eo	D5-Chr11	41542054	41542074	TCATGATCTATAGCGGCGTTT	21	24		41542044	41542113	TCGCTAAAATTCATGATCTATAGCGGCGTTTGTGGGAGAAGCGCCGCTAAAGGTCATGACTTTTAGCGGC	-
miR7492ep	D5-Chr12	27579223	27579243	TCATGATCTATAGCGGCGTTT	21	24		27579154	27579253	GCGTTTGTAAAAAAGCGCCGCTAAAGATCCTGAGCTATAGCGGGGTTTGTGTAAAAGCGCCGCTAAAGTTCATGATCTATAGCGGCGTTTGTAGGAAAAA	-
miR7492eq	D5-Chr5	23372468	23372488	TCATGATCTATAGCGGCGTTT	21	24		23372458	23372541	CCGCTAAAAGTCATGATCTATAGCGGCGTTTGATGGAGAAGCGCCGCTAAAGGTTATGACCGAGAAGTGCCAACCTTTAGCGGC	-
miR7492er	D5-Chr5	23523725	23523745	TCATGATCTATAGCGGCGTTT	21	24		23523715	23523870	CTGCTAAAAGTCATGATCTATAGCGGCGTTTCTGGGAAAAACATCGCTAAAGGTATTGATCTATAGAAACATTTGTGGTAAAAGCGCCGCTAAAGGTCGTGATCTATAGCGACGTTTGTGGGAGAAGCGCTGCTAAAGGTCATGACCTTTAGCGGC	-
miR7492es	D5-Chr8	22793413	22793433	TCATGATCTATAGCGGCGTTT	21	24		22793344	22793443	GTTTGTGGTATAAGCGTCGCTAAAGGTCATGTTCTTTAGAGGCATTTGTGGTAGAAGCGCCACTAAAGGTCATGATCTATAGCGGCGTTTATTTTTAAAA	-
miR7492et	D5-Chr11	7404143	7404163	TCATGATCTTTAGCGGCGTTT	21	215		7404133	7404202	CCGTTAAAAGTCATGATCTTTAGCGGCGTTTGTGGGAAAAGTGCCGCTAAAGGTCTTGTTCTATAGCGGC	-
miR7492eu	D5-Chr11	60841200	60841220	TCATGATCTTTAGCGGCGTTT	21	215		60841190	60841300	GCGCTAAAAGTCATGATCTTTAGCGGCGTTTGAGGAAAAGCGCCGTTAAAAGTCTTGTTCTATAGCGGCGTTTGTGTGAAAAGCGCCGCTAAAGGTCTTGTTCTATAGCGG	+
miR7492ev	D5-Chr11	49389440	49389460	TCATGATCTTTAGCGGCGTTT	21	215		49389373	49389470	TTTATGGGGAAAGCGCCGCTAAAAGTCATGATCTATAGCGACGTTTGTGGATAAGCGCCACTAAAAGTCATGATCTTTAGCGGCGTTTGTGGGAAAAG	+
miR7492ew	A2-chr11	69829545	69829565	TCATGATCTTTAGCGGCGTTT	21	215		69829478	69829575	TTTTTTGGAAAAGCGCCGCTAAAGGTCATGATCTTTAGCTGCATTTGTAAAAAAACGTTGCTAAAAGTCATGATCTTTAGCGGCGTTTTTTGGAAAAG	-
miR7492ex	D5-Chr1	12614086	12614106	TCATGATCTTTAGCGGCGTTT	21	215		12614013	12614116	TTTTTTTGATAGGCGCTGCTAAAGGTCTTGATCTTCAGTGGCGTTTGTGGGAAAGGCGCAACGCCGCTGAAGATCATGATCTTTAGCGGCGTTTGTGGGAAAGG	-
miR7492ey	D5-Chr2	46447321	46447341	TCATGATCTTTAGCGGCGTTT	21	215		46447311	46447423	CCGCTAAAAGTCATGATCTTTAGCGGCGTTTGTGGGAAAAACGTCGTTAAAGGTCTTGTTTTGTAGCGGCATTTGTGTGAAAAGCGCCGCTAAAGATCTTGTTCTATAGCGGT	-
miR7492ez	D5-Chr2	35594721	35594741	TCATGATCTTTAGCGGCGTTT	21	215		35594652	35594751	GTTTGTGACAAAAGCGCCGCTAAAGGTCATGATCTTTAGCGGTGTTTGTGATCAAAGTGCCACTAAAAGTCATGATCTTTAGCGGCGTTTTTTCACATAA	+
miR7492f	A2-chr6	38011722	38011742	AAAGAACATGACCTTTAGCGG	21	22		38011712	38011790	AAAACGCCGAAAAGAACATGACCTTTAGCGGCGTTCATGTAAAAGCGCTGCTAAAGGTCATGCTCTTTAGCGGCATTTG	+
miR7492fa	D5-Chr4	3816998	3817018	TCATGATCTTTAGCGGCGTTT	21	215		3816988	3817067	CGCTAAAGCTTCATGATCTTTAGCGGCGTTTTCTGAAAAAGCGCCGCTAAAGGTCATGGTCTATAGCGGCGTTTTTGGGA	+
miR7492fb	D5-Chr4	19736684	19736704	TCATGATCTTTAGCGGCGTTT	21	215		19736674	19736753	CGCTAAAGCTTCATGATCTTTAGCGGCGTTTTCCGAAAAAGCGCCGCTAAAGGTCATGGTCTATAGCGGCGTTTTTGTGA	-
miR7492fc	D5-Chr7	24575833	24575853	TCATGATCTTTAGCGGCGTTT	21	215		24575823	24575935	CCACTAAAAGTCATGATCTTTAGCGGCGTTTGTGTGAAAAGCGCCGCTAAAGGTCTTGTTCTATAGCGGCGTTTGTGTTAAAAGCGCCGCTAAAGGTCTTGTTCTATAGCGGC	-
miR7492fd	D5-Chr7	37675050	37675070	TCATGATCTTTAGCGGCGTTT	21	215		37675040	37675109	CCGCTAAAAGTCATGATCTTTAGCGGCGTTTGTGGAAAAAGCGCCGCTAAAAGTCTTGTTCTATAGCGGA	-
miR7492fe	D5-Chr9	36946862	36946882	TCATGATCTTTAGCGGCGTTT	21	215		36946852	36946921	CCGCTAAAGTTCATGATCTTTAGCGGCGTTTGTGAGAAAAGCGCCGTTAAAGATCATGACTTTTAGCGGC	-
miR7492ff	D5-Chr9	23919418	23919438	TCATGATCTTTAGCGGCGTTT	21	215		23919350	23919448	TTTTTGCGAGAAGCGCCGCTAAAGGTTTGTTCTTTAGCGGCGTTTTTTGCGAGAAGCGCCGCTAAAGATCATGATCTTTAGCGGCGTTTGTGGCAAAAG	+
miR7492fg	A2-chr12	52023662	52023682	TCATGATCTTTAGCGGCGTTT	21	215		52023652	52023721	CCATTACAAGTCATGATCTTTAGCGGCGTTTGTGGGAAAAGCGCCGCTAAAGGTCCTAGTCTTTAGCGGC	-
miR7492fh	A2-chr1	101778911	101778931	TCATGATCTTTAGCGGCGTTT	21	215		101778901	101779012	CCGCAAAAGATCATGATCTTTAGCGGCGTTTGTAGTAAAAACGCCGCTAAATATCATGTTCTATAGCAGCGATTGCAATAAAAGCGCCGTTAAGGATCATGTTCTATAGCGA	-
miR7492fi	A2-chr6	58214122	58214142	TCATGATCTTTAGCGGCGTTT	21	215		58214112	58214224	CCGCTAAAAGTCATGATCTTTAGCGGCGTTTGTGGGAAAAGCGTCGCGAAAGGTCCTGGTCTTTAGCGGCGTTTTTTAAAAAGGCGCCGCTAAAGGTCCTGGTCTTTAGTGGC	-
miR7492fj	A2-chr9	66441798	66441818	TCATGATCTTTAGTGGCGTTT	21	145		66441726	66441828	CGTTTTTGGGAAAAGTGCTGCTAAACAGTCATGATCTTTAGCGGCATTTGTGGGAAAAGCGCCGCTAAAAGGTCATGATCTTTAGTGGCGTTTCTGGGAAAAG	+
miR7492fk	D5-Chr10	51901009	51901029	TCATGATCTTTAGTGGCGTTT	21	145		51900999	51901067	TTTTTAAAGGTCATGATCTTTAGTGGCGTTTGTGGGAAAAGCGCCGCTAAAGGTCATGATCTTTAACTG	-
miR7492fl	D5-Chr12	34502641	34502661	TCATGATCTTTAGTGGCGTTT	21	145		34502631	34502806	AAACCAAAGATCATGATCTTTAGTGGCGTTTTTGTTTGTAAACGCTGCAAACGTTAGCGACGTTTTTGTTAGCGGCCTTTTTTGCGGCGCTTGTGGAAGCGCCGCAAACACCTTTAGTGGCGGTAAAAAGCGCCGCTAAAGGCCTAAAAAATGCCGCTAAAGACCTGTTTTGGTGT	+
miR7492fm	D5-Chr13	22568825	22568845	TCATGATCTTTAGTGGCGTTT	21	145		22568753	22568855	GCTTTTGTGGCAAAAGCGCCGCTAAAAGACCATGATCTTTAGCGGCATTTGTTGTAGAAGCGCCGTTAAAAGTCATGATCTTTAGTGGCGTTTGTGGCAAAAG	+
miR7492fn	D5-Chr1	38635971	38635991	TCATGATCTTTAGTGGCGTTT	21	145		38635961	38636029	CTGCTAAAGGTCATGATCTTTAGTGGCGTTTGTGGTAAAAGCGTCGCTAAAGGTCATGATCTTTAGCGA	-
miR7492fo	D5-Chr1	38041932	38041952	TCATGATCTTTAGTGGCGTTT	21	145		38041862	38041962	GCGTTTGTGAAAAAGCGTCGCTAAAGGTCATTCTTTATAGTGGCGTTTGTGGTAGAAGCGCCGCAAAAGGTCATGATCTTTAGTGGCGTTTGTGGGAAAAG	+
miR7492fp	D5-Chr3	22982187	22982207	TCATGATCTTTAGTGGCGTTT	21	145		22982177	22982246	CCGCTAAAAGTCATGATCTTTAGTGGCGTTTGTGGGAAAAGCGCTGCTAAAGGTCTTGTTCTATAGCGGT	+
miR7492fq	D5-Chr4	45881633	45881653	TCATGATCTTTAGTGGCGTTT	21	145		45881481	45881663	TTTTTGCGAGAAGCACTGCTAAAGGTTATGTTCTTTAGCGGCGTTTGTGATAAAAGCTCTGCTAAAGATTTGTTCTTTAACGGCGTTTGTGATAAAAGAGCGCTAAAGGTCAAGATCTTTAGTGGCGTTTGTGATAAAAACGCCGCTAAAGGTCATGATCTTTAGTGGCGTTTTTCACATAAA	+
miR7492fr	D5-Chr5	14061046	14061066	TCATGATCTTTAGTGGCGTTT	21	145		14061036	14061149	CCGCTAAAGGTCATGATCTTTAGTGGCGTTTATGGGAAAAGCGCCGCTAAATGTCATGATCTTTTAGCGGCGTTTGTAATAAAAGCGTCGCTAAAGGTCATGGCCTTTAGCGGC	+
miR7492fs	A2-chr12	25315988	25316008	TCATGATCTTTAGTGGCGTTT	21	145		25315978	25316047	CCGCTAAAGGTCATGATCTTTAGTGGCGTTTGTAAAAAAAACGCTGCTAAAGGTCCTGGTCTTTAGCGGC	-
miR7492ft	D5-Chr8	5554537	5554557	TCATGATCTTTAGTGGCGTTT	21	145		5554527	5554596	CCGCTAAAGATCATGATCTTTAGTGGCGTTTCTAGAAAGAGCGCCGCTAAAGAACATGACCTTTAGTGGC	+
miR7492fu	A2-chr1	123572185	123572205	TCATGATCTTTAGTGGCGTTT	21	145		123572175	123572243	ATTCAAAAGGTCATGATCTTTAGTGGCGTTTTTGGGGAAAGCGTCGCTAAAAGTCATGACCTTTAGCTG	+
miR7492fv	A2-chr3	35702668	35702688	TCATGATCTTTAGTGGCGTTT	21	145		35702658	35702726	TTTTTAAAGGTCATGATCTTTAGTGGCGTTTGTGAGAAAAGCGTCGCTAAAGGTCATGTTTTTTAGCGG	-
miR7492fw	A2-chr7	94700206	94700226	TCATGATCTTTAGTGGCGTTT	21	145		94700196	94700308	CTGCTAAAGGTCATGATCTTTAGTGGCGTTTGTGGGTAAAGCGTCGTTAAAAGTTATGACATTTAGTGGCGTTTGTGGGTAAAGCGTCGTTAAAGGTCATCACATTTAGCGGC	+
miR7492fx	D5-Chr11	54657916	54657936	TCATGATTTTTAGCGGCGTTT	21	15		54657906	54657975	TTGCTAAAAGTCATGATTTTTAGCGGCGTTTGTGGTAGAAGCGCTGCTAAAGGTCATTATCTTTAGCGGC	+
miR7492fy	D5-Chr13	20731621	20731641	TCATGATTTTTAGCGGCGTTT	21	15		20731552	20731651	CGTTTGTGAGAAGGCGCCGCTAAAAGTCATTATTTATAGTGGCTTTTGTGGTAGAAGCGTCGCTAAAAGTCATGATTTTTAGCGGCGTTTATGGTGGAAG	+
miR7492fz	D5-Chr2	27438999	27439019	TCATGATTTTTAGCGGCGTTT	21	15		27438931	27439029	CGTTTGTGAAAAAGCGTCGCTAAAATTCATTTTTATAGCGGTGTTTGAAACAGAAGCTTCGCTAAAGGTCATGATTTTTAGCGGCGTTTGTTGCAAAAG	+
miR7492g	A2-scaffold12833	193	216	AAAGGTCATGGTCTTTAGCGGCGT	24	113		129	226	GTTTGTGACAAAAGTGCCGCTAAAGGTTTGTTCTATAGCGGCGTTTGTAAAAAAAAGTGCCGCTAAAGGTCATGGTCTTTAGCGGCGTTTGCGGGAAA	+
miR7492ga	A2-chr13	22162744	22162764	TCATGATTTTTAGCGGCGTTT	21	15		22162734	22162798	CCGCTAAAAGTCATGATTTTTAGCGGCGTTTTTGGGGAAGCGCCGCTAAAAGTGACTTTTAGCTC	-
miR7492gb	A2-chr10	106602753	106602773	TCATGATTTTTAGCGGCGTTT	21	15		106602743	106602812	CCACTAAAGGTCATGATTTTTAGCGGCGTTTGCGGGAAAAGCGCCGCTAAAGGTCTTGACCTTTAGCGGC	+
miR7492gc	A2-chr5	19970770	19970790	TCATGATTTTTAGCGGCGTTT	21	15		19970760	19970829	CCGCTAAAGGTCATGATTTTTAGCGGCGTTTGCAAAAAAAGCGCCGCTAAAGGTCATGGTTTTTAGCGGC	+
miR7492gd	A2-chr9	56241073	56241093	TCATGGTCTTTAGCGGCGTTT	21	28		56241063	56241132	TCGCTGAAAGTCATGGTCTTTAGCGGCGTTTGTGAAAAAAGTGCCGCTAGAGGTCATGGTCTTTAGTGGC	+
miR7492ge	D5-Chr11	31650782	31650802	TCATGGTCTTTAGCGGCGTTT	21	28		31650772	31650885	CCACTAAAGATCATGGTCTTTAGCGGCGTTTGTAATGAAAGCGCCGCTAAAGATTAGGTTCTTTAGTGGCGTTTGCTTTCGAGGCGCCGCTAAAGACCCCTGATCTTTAGCGGC	-
miR7492gf	D5-Chr4	53780223	53780243	TCATGGTCTTTAGCGGCGTTT	21	28		53780213	53780496	CCACTAAAGCTCATGGTCTTTAGCGGCGTTTATGGGAAAAGCGCCGCTAAAGCTCATGGTTTTTAGCGGCGTTTATGGGAAAAGCGCCACTAAAGATCATGGTCTTTAGCAGCGTTTGTGGAAAAAGCGCCGCTAAAGGACATGATCTTTAGCGGCGATTCCTACACCAACGCCGCTAAAGACCATTATCTTTAGCGGCGCTTGGAGAAAATCGCCGCTAAAGGACATGGTCTTTAGCGGCGTTTGTAGAAAAAGCGCCGCTAAAGGACATGATCTTTAGCGGT	+
miR7492gg	D5-Chr4	30486133	30486153	TCATGGTCTTTAGCGGCGTTT	21	28		30486123	30486192	CCGCTAAAGATCATGGTCTTTAGCGGCGTTTTTGGGGAAAGCGCTGCTAAAGATTAGGTTCTTTAGTGGC	+
miR7492gh	D5-Chr5	28113137	28113157	TCATGGTCTTTAGCGGCGTTT	21	28		28113065	28113167	ACGTCCTCCAAAAAAGCGTTGCTAAAGGTCATGCTTTTTAGCGGCGTTTTTGCGAAAAAGCGCCGCTATAAGTCATGGTCTTTAGCGGCGTTTGTGAGAAAAG	-
miR7492gi	D5-Chr5	32835267	32835287	TCATGGTCTTTAGCGGCGTTT	21	28		32835199	32835297	TTTTTGGTCAAAGCGCCGCTAAAGATTAGGGTCTTTTGCGGCGTTTGTGGAAAAGGCGCCACTAAAGCTCATGGTCTTTAGCGGCGTTTGTAGTGAAAG	+
miR7492gj	D5-Chr5	42514167	42514187	TCATGGTCTTTAGCGGCGTTT	21	28		42514100	42514197	TTTTTGTCAAAGCGCCGCTAAAGATAAGGGTCTGTAGCAGCGTTTGTGGAAAAATCGCCACTAAAGATCATGGTCTTTAGCGGCGTTTTTGGGGAAAG	-
miR7492gk	D5-Chr7	45604364	45604384	TCATGGTCTTTAGCGGCGTTT	21	28		45604354	45604467	CCACTAAAGATCATGGTCTTTAGCGGCGTTTGTAATGAAAGCGCCGCTAAAGATTAGGTTCTTTAGTGGCGTTTGCTGTCGAGGCGCCGCTAAAGACCCCTGATCTTTAGCGGC	+
miR7492gl	D5-Chr7	22976999	22977019	TCATGGTCTTTAGCGGCGTTT	21	28		22976989	22977102	CCACTAAAGATCATGGTCTTTAGCGGCGTTTGTAATGAAAGCGCCGCTAAAGATTAGGTTCTTTAGTGGCGTTTGCTGTCGAGGCGCCGCTAAAGACCCCTGATCTTTAGCGGC	+
miR7492gm	D5-Chr7	12092785	12092805	TCATGGTCTTTAGCGGCGTTT	21	28		12092775	12092888	CCACTAAAGATCATGGTCTTTAGCGGCGTTTGTAATGAAAGCGCCGCTAAAGATTAGGTTCTTTAGTGGCGTTTGCTGTCGAGGCGCCGCTAAAGACCCCTGATCTTTAGCGGC	-
miR7492gn	D5-Chr7	33022946	33022966	TCATGGTCTTTAGCGGCGTTT	21	28		33022936	33023005	CCACTAAAGATCATGGTCTTTAGCGGCGTTTTTGGGGAAAGCGCCGCTAAAGATTAGGTTCTTTAGTGGC	+
miR7492go	A2-chr12	43220948	43220968	TCATGGTCTTTAGCGGCGTTT	21	28		43220876	43220978	GGCGTTTGCGAGAAAAACGCCGCTAAAGACCATGATTTTTAGCGGCGCTTTTAACGCAAACGCCACTAAAAGTCATGGTCTTTAGCGGCGTTTTTTGCGACGC	-
miR7492gp	A2-chr1	32211771	32211791	TCATGGTCTTTAGCGGCGTTT	21	28		32211761	32211864	CCTCTAAAAGTCATGGTCTTTAGCGGCGTTTTTGGGAAAAGCGTTGCTAAAGGTTATGGTCTTTTGCGGGAAAAGCGCCGCTAAAGGCCATGGTCTTTAGCAGC	-
miR7492gq	A2-chr2	64370879	64370899	TCATGGTCTTTAGCGGCGTTT	21	28		64370812	64370909	GTTTTTAAAAAAGCGTCGCTAAAGGTCTGTTATATAGTGGCATCTTGAAAAAAAGCGCCGCTAAATGTCATGGTCTTTAGCGGCGTTTTCAAGAAAAG	-
miR7492gr	A2-chr5	59488276	59488296	TCATGGTCTTTAGCGGCGTTT	21	28		59488266	59488335	CCACTAAAAGTCATGGTCTTTAGCGGCGTTTGCGGAAAAAGCGCCGCTCAAGGTCATGGTCTTTAGCGGC	-
miR7492gs	A2-chr8	118089028	118089048	TCATGGTCTTTAGCGGCGTTT	21	28		118089018	118089086	TCGCTAGAAGTCATGGTCTTTAGCGGCGTTTTTTAAGAAAGCGCCGCTATAAGTCATGGTATTTAGCAG	-
miR7492h	D5-Chr10	44645963	44645986	AAAGGTCATGGTCTTTAGCGGCGT	24	113		44645953	44646055	AAGCGCCGATAAAGGTCATGGTCTTTAGCGGCGTTTGTGATAAAAGCGCCGCTAAAGGTCATGATCTTTAGTGGTGTTTTAGCTGCACTTTTTGTGGCGCTTT	+
miR7492i	D5-Chr11	16585238	16585261	AAAGGTCATGGTCTTTAGCGGCGT	24	113		16585228	16585306	AATCGTTGCTAAAGGTCATGGTCTTTAGCGGCGTTTGTGAGAAAAGCGCCGCTAAAGGCCATGGTCTTTAGCGGCGTTT	+
miR7492j	D5-Chr11	24610489	24610512	AAAGGTCATGGTCTTTAGCGGCGT	24	113		24610479	24610602	AAGTGCCGCTAAAGGTCATGGTCTTTAGCGGCGTTTTGTGGAAAAAGTGCCGCTAAAGGTTGTGGTCTTTAGCGGCCTTTCTGGTAAAAGCGCCGCTAAAGGTCGTGGTCTTTAGCGGCATTTT	+
miR7492k	D5-Chr13	10954432	10954455	AAAGGTCATGGTCTTTAGCGGCGT	24	113		10954287	10954465	TTTTGCGAGAAGCGTCGCTAAAGGTTTGTTCTATATCGGCGTTTGTGTGAAAAGCGCCGCTAAAGGTCTATTCTATAGCGGCGTTTGTGGGAAAAACGCCGCTACAGGTCGATTCTATAGCGGCGTTTGTAGGAAAAATGCCGCTAAAGGTCATGGTCTTTAGCGGCGTTTGTGGTAAA	-
miR7492l	D5-Chr13	15809560	15809583	AAAGGTCATGGTCTTTAGCGGCGT	24	113		15809496	15809593	GTTTGTAACAAAAGCACCGCTAAAGGTCATGAGCTTTAGCGGCGTTTGTGATAAAAGTGCCGTTAAAGGTCATGGTCTTTAGCGGCGTTTGTTACAAA	+
miR7492m	D5-Chr13	31257574	31257597	AAAGGTCATGGTCTTTAGCGGCGT	24	113		31257509	31257607	GTTTGTGATAAAAGCGCCGCTAAAGCTTCATGATCTTTAGCAGCGTTTGTGGAAAAAGCATCGCTAAAGGTCATGGTCTTTAGCGGCGTTTTCGGAAAA	+
miR7492n	D5-Chr1	46258669	46258692	AAAGGTCATGGTCTTTAGCGGCGT	24	113		46258659	46258781	AAGTGCCGCTAAAGGTCATGGTCTTTAGCGGCGTTTGTTGGAAAAGCGCCGCTAAAGGTCTTGATCTTTAGCGCCGTTTGTGGGAATAGCGCCGCTAAAGCTCTTGGTCTTTAGCGGCGTTTG	+
miR7492o	D5-Chr3	37020984	37021007	AAAGGTCATGGTCTTTAGCGGCGT	24	113		37020974	37021052	AAGCGCCATTAAAGGTCATGGTCTTTAGCGGCGTTTGTGGGAAAGGCGCCGCTAAAGGTCATGGTATTTAGCGGCGATT	-
miR7492p	D5-Chr4	58412082	58412105	AAAGGTCATGGTCTTTAGCGGCGT	24	113		58412072	58412236	AAGCGTCGCTAAAGGTCATGGTCTTTAGCGGCGTTTATGAGAAAAGTGCCGCTAAAGATCATGGTTTTTAGCGGCGTTTATGGGAAAAGCGCCGCTAAAGATAATGGTCTTTAGCGGCGTTTGTGAAAAAGCGCCGCTAAAGGTCATGACCTTTAGCGGCGTTTA	+
miR7492q	D5-Chr5	3278104	3278127	AAAGGTCATGGTCTTTAGCGGCGT	24	113		3278049	3278137	AAAAGCGCCGCTAAAGGTCATGGTCTATAGCGGCGTTTGTGGGATAAGCGCCCCTAAAGGTCATGGTCTTTAGCGGCGTTTGTAGGAAA	-
miR7492r	D5-Chr7	9377259	9377282	AAAGGTCATGGTCTTTAGCGGCGT	24	113		9377249	9377327	ACCCGCCGCTAAAGGTCATGGTCTTTAGCGGCGTTTGTGACAAACGCGATGCTAAAGGTCATGGTCTTTAGCGGTGTCT	+
miR7492s	D5-Chr7	42007240	42007263	AAAGGTCATGGTCTTTAGCGGCGT	24	113		42007167	42007273	TTATGCGGCGTTTGTGGGAAAAGCGCCGCTAAAGACCAGGGTCTTTAGCGGCATTTGTTTGAAAAACGCTGCTAAAGGTCATGGTCTTTAGCGGCGTTTGTCGGATA	+
miR7492t	D5-Chr7	9377173	9377196	AAAGGTCATGGTCTTTAGCGGCGT	24	113		9377108	9377206	ATTTGTGACAAAAGCGCCGCTAAAGTTCATGGTCTTTTAGCGGCGTTTGTAACAAAAGCGCAGCGAAAGGTCATGGTCTTTAGCGGCGTTTGTGACAAA	+
miR7492u	D5-Chr7	46844980	46845003	AAAGGTCATGGTCTTTAGCGGCGT	24	113		46844873	46845013	GTTTGTGGAAAAAGCGCCGCTAAAGATCAGAGTCTTTAGCGGCGTTTGTTTGGAAAGCACCGCTAAAGGTCATTGTCTTTAGTGGCGTTTGTCGGAGAAGTGCCGCTAAAGGTCATGGTCTTTAGCGGCGTTTGCCAGAAA	-
miR7492v	D5-Chr7	58745083	58745106	AAAGGTCATGGTCTTTAGCGGCGT	24	113		58745022	58745116	TGTGGTAGAAGCGCCGCTAAAGGTCCTGGTCTTTAGCGGCGTTTGTGGTAAAAGCGTCGCTAAAGGTCATGGTCTTTAGCGGCGTTTGTGAGAAA	-
miR7492w	D5-Chr8	8718647	8718670	AAAGGTCATGGTCTTTAGCGGCGT	24	113		8718571	8718680	GTCTTCAGCGGCGTTTGTGGGAGAAGTGTCGCTAAAGGTCATGGTCTTTAGCGACGTTTGTGGGAAAAGCGCCGTTAAAGGTCATGGTCTTTAGCGGCGTTTGTGGGAGA	+
miR7492x	D5-Chr8	25827589	25827612	AAAGGTCATGGTCTTTAGCGGCGT	24	113		25827579	25827701	AAGCGCCGCTAAAGGTCATGGTCTTTAGCGGCGTTTGTGGGAGAAGCGCCGCTAAAGGTCTTTGTCTTTAGCGGCGTTTGTGGGAGAAGCGCCGTTCAAGGTCGTGGTCTTTAGCGGCGTTTG	-
miR7492y	D5-Chr8	56132408	56132431	AAAGGTCATGGTCTTTAGCGGCGT	24	113		56132346	56132441	ATTGGTAAAAGCGCCGCTAAAGATTATGGTCTATAGCGGCGTTTGTGGTAAAAAGCGCCGCTAAAGGTCATGGTCTTTAGCGGCGTTTGTGGAAAA	+
miR7492z	D5-scaffold_21	103183	103206	AAAGGTCATGGTCTTTAGCGGCGT	24	113		103173	103252	AAGCGCCGTTAAAGGTCATGGTCTTTAGCGGCGTTTGTGGTAAAAGCGCCGCTAAAGGTCATGGGCTTCAGCGGCGTTTG	+
miR7494a	D5-Chr4	13573740	13573759	TCATGGACTTTAGCGGCGTT	20	44		13573673	13573769	TTGTAGGAAAAGCGCCGCTAAAGGTTATGGACTTTAGCGGCGTTTGTGGGAAAAACGCCGCTAAAGGTCATGGACTTTAGCGGCGTTTTTGGAAAAA	-
miR7494b	A2-chr10	26575874	26575894	TCGTGATCTTTAGCGGCGTTT	21	16		26575775	26575904	CGGAATTTGTAGAAAAAGCACCGCTAAAGGTCATCACTTTTAGCGGCGTTTGTGGATAAAGCGCCGCTAAAAGTTTTATGGATAAAGCACCGCTAAAAGTCGTGATCTTTAGCGGCGTTTTCAGAAAAAG	-
miR7495a	D5-Chr7	60245415	60245435	TTACTTTAGATGTCTCCTTCA	21	5523		60245277	60245445	TTCAACAGCTTGAGGGAAACATCTAAAGTAAACGACGAACGAACTTCCATTGATAACCGATGAACTTAGTGTTTGAAGGAAGCAAGATCATTTCCCGGTTTCATTTTTCTTCCGTCGGTCAGGTAGTTCGCCTGGTTTTTACTTTAGATGTCTCCTTCATGCTGTCTGT	+
miR7495b	EST_PUT-165a-Gossypium_hirsutum-62166	213	233	TTACTTTAGATGTCTCCTTCA	21	5523		113	243	TTCAACAGCTTGAGGGAAACATCTAAAGTAAACGACGAACGAACTTCCATTGATAACCGATGAACTTAGTGTTTGAAGGAAGCAAGATGTCTCCTGGTTTTTACTTTAGATGTCTCCTTCATGCTGTCTGT	+
miR7495c	A2-chr4	130020554	130020574	TTTGTACTTTAGATGTCTCTC	21	1241		130020421	130020584	CAACAGCTTGAGAGGGACGTCTGAAGTACAGAGTGATGAACGAACTTCCATTGATACCCGGTGAACTGTGGAATGAAGCAAGATCGTTTCCCGGTTTCTTTTTTTGCTTCCGTCGGTCAGATAGTTCGTCTCCTTTGTACTTTAGATGTCTCTCTCATGCTGTT	-
miR7495d	D5-scaffold_409	2925	2945	TTTGTACTTTAGATGTCTCTT	21	526		2787	2955	CAACAGCTTGAGAGGGGCATCTGAAGTACAGAATGACGAACGAACTTCCATTGATACCCGATGAACTTAGTGTTGGAAGGAAGCAAGATCGTTTCCCGGTTTCCTTTTTTGCTTCTGTCGGTCGGATAGTTCGTCTCCTTTGTACTTTAGATGTCTCTTCCATGCTGTT	-
miR7498a	D5-Chr1	32530843	32530866	ATGGTGACACATGGTAGTCTCACA	24	26		32530833	32530950	GACCAATAGCATGGTGACACATGGTAGTCTCACATTTTGACACATGGCACTTTTAAAAATTTTTATTATTTCAAGTTTCAAAATGTTAGCCTACCACGTGTCACCATGCTATTGGTTG	+
miR7499a	D5-Chr9	16167701	16167724	ATATAATTTTCGGTTAATTCGGTT	24	39		16167691	16167763	TAAAAAAAACATATAATTTTCGGTTAATTCGGTTAGCTGACCGAATTAACCGAAAAAATTTATGTTCGGCTAA	+
miR7499b	D5-scaffold_14	1456139	1456162	ATATAATTTTCGGTTAATTCGGTT	24	39		1456129	1456201	AATAAAAAACATATAATTTTCGGTTAATTCGGTTAACCAACCGAATTAACTGAAAAATATCGGTTTGGTTAAG	+
miR7499c	A2-chr13	62700130	62700153	TTTCGGTTAACGGTTAATTCGGTT	24	13		62700120	62700204	TTTTTAAAATTTTCGGTTAACGGTTAATTCGGTTCGCAACTGGTCGGTTAACCGAATTTTTCGGTTTAACGGAAAAAATTAATAA	-
miR7500a	A2-chr9	16212799	16212820	GAATAACTCGATTCGTTTAACT	22	104		16212430	16212830	GTTGGGTTTGAATGAAGTTATATGAATTGAGTTAGCAAGTATTTGTAAAATACCTGTGTTAGTACATTGGTTAGGACATTATGATTAAATTATGATATATATGTTACATTATTATATGATTATTCGTATTTATTCTGAAATATCCGGTAATACTCTGCAACCTTATTCTGGTGACGGAAAAGGATTATGAGGTGTTACAGAGGGAGTAAAAGTATTGGGGGAAAGTAAGAAAGTAAAAAGTTTGGAGGTTTGGGGTAAAAATGTAAAATATTATAGTTTGGTATTCGGTTTATTCGAGTTATTTGAATTATTCAAATTCGAAATTAAACTCGATTCAAACTCGAAATTCAAAAAAAATTGAGTTGACTTGAATAACTCGATTCGTTTAACTCAAAATTC…	-
miR7500aa	D5-Chr9	13731984	13732005	GAATAACTCGATTCGTTTAACT	22	104		13731889	13732015	TTAATATTCGAATTATTCGAATTATTCGAGTTATTCGAATTCGAAAACTCAACTCGATTCGAACTCGAAATTCGAAAAAAAATTCGAGTTGATTCGAATAACTCGATTCGTTTAACTCGAAATTCAA	-
miR7500ab	D5-Chr9	1094779	1094800	GAATAACTCGATTCGTTTAACT	22	104		1094683	1094810	TTTGATATTCGAATTATTCGAATTATTCGAGTTATTCGAATTCGAAAACTCAACTCGATTCGAACTCGAAATTCGAAAAAAAATTCGAGTTGATTCGAATAACTCGATTCGTTTAACTCGAAATTCGA	+
miR7500ac	D5-Chr9	45776879	45776900	GAATAACTCGATTCGTTTAACT	22	104		45776785	45776910	TTGATATTCGAATTATTCGAATTATTTGAGTTATTCGAATTCAAAAACTCAACTCGATTCGAACTCGAAATTCGAAAAAAAATCGAGTTGATTCGAATAACTCGATTCGTTTAACTCGAAATTTGA	-
miR7500ad	D5-scaffold_286	9481	9502	GAATAACTCGATTCGTTTAACT	22	104		9374	9512	TCGAATTATTCGAATTATTCGAATTATTCGAGTTATTCGAATTCGAAAACTCAACTTGATTCGAACTCGAAATTCGAAAAAAAAATTCGAGTTGATTCGAATAACTCGAATAACTCGATTCGTTTAACTCGAAATTCAA	-
miR7500ae	A2-chr12	52539007	52539028	GAATAACTCGATTCGTTTAACT	22	104		52538911	52539038	TTTGATATTCGAATTATTCGAATTATTCGAGTTATTCGAATTCGAAAACTCAACTCGATTCGAACTTGAAATTCGAAAAAAAATTCGAGTTGACTCGAATAACTCGATTCGTTTAACTCGAAAATCGA	+
miR7500af	A2-chr3	84979200	84979221	GAATAACTCGATTCGTTTAACT	22	104		84979105	84979231	TTTGATATTCGAATTATTCGAATTATTCGAGTTATTCGAATTCGAAAATTCAACTCGATTCGAACTCGAAATTCGAAAAAAATTTGAGTTGACTCGAATAACTCGATTCGTTTAACTCGAAATTCAA	+
miR7500ag	A2-chr3	84972649	84972670	GAATAACTCGATTCGTTTAACT	22	104		84972554	84972680	TTTGATATTCGAATTATTCGAATTATTCGAGTTATTCGAATTCGAAAATTCAACTCGATTCGAACTCGAAATTCGAAAAAAATTTGAGTTGACTCGAATAACTCGATTCGTTTAACTCGAAATTCAA	+
miR7500ah	A2-chr3	57481018	57481039	GAATAACTCGATTCGTTTAACT	22	104		57480924	57481049	TTAATATTCGAATTATTCGAATTATTCGAGTTATTCGAATTCGAAAACTCAACTCGATTTGAACTCGAAATTCGAAAAAAAATTGAGTTGACTCGAATAACTCGATTCGTTTAACTCGAAATTTGA	-
miR7500ai	A2-chr6	88318012	88318033	GAATAACTCGATTCGTTTAACT	22	104		88317916	88318043	TTGATATTCGAATTATTCGAATTATTCGAGTTATTCGAATTCGAAAACTCAACTCGATTCGAACTCGAAATTCGAAAAAAAAATTCGAGTTGACTCGAATAACTCGATTCGTTTAACTCGAAATTTGA	-
miR7500aj	A2-chr11	30984855	30984876	GAATAACTCGATTCGTTTAACT	22	104		30984752	30984886	TTTGATATTCGGTTATTTGAATTATTCGAGTTATTCGAATTTGAAAACTAAACTCGATTCGAACTTGAAATTCGAAAAAAATTCGAGTTGACTCAGAGAATTTGAATAACTCGATTCGTTTAACTCGAAATTCGA	+
miR7500b	A2-chr9	59343680	59343701	GAATAACTCGATTCGTTTAACT	22	104		59343583	59343711	TTGATATTCGAATTATTCGAATTATTTGAGTTATTCGAATTCGAAAACTCAACTCGATTTGAACTCAAAATTTGAAAAAGAAAATTCGAGTTGACTCGAATAACTCGATTCGTTTAACTCGAAATTTGA	-
miR7500c	D5-Chr10	47467516	47467537	GAATAACTCGATTCGTTTAACT	22	104		47467420	47467547	TTTGATATTCGAATTATTCGAATTATTCGAGTTATTCGAATTCGAAAACTCAACTCGATTCGAACTCAAAATTCGAAAAAAAATTCGAGTTGATTCGAATAACTCGATTCGTTTAACTCGAAATTCAA	+
miR7500d	D5-Chr10	53977795	53977816	GAATAACTCGATTCGTTTAACT	22	104		53977699	53977826	TTTGATATTCGAATTATTCGAATTATTCGAGTTATTCGAATTCGAAAACTTAACTCGATTCGAACTCGAAATTCGAAAAAAAATTCGAGTTGATTCGAATAACTCGATTCGTTTAACTCGAAATTCGA	-
miR7500e	D5-Chr11	23774380	23774401	GAATAACTCGATTCGTTTAACT	22	104		23774281	23774411	TTCGAATTATTCGAATTATTCGAATTATTCGAGTTATTCGAATTCGAAAACTCAACTTGATTCGACTCGAAATTTAGAAAAAAAAATTCGAGTTGATTCGAATAACTCGATTCGTTTAACTCGAAATTCGA	-
miR7500f	D5-Chr11	49471262	49471283	GAATAACTCGATTCGTTTAACT	22	104		49471166	49471293	TTTGATATTCGAATTATTCGAATTATTCGAGTTATTCGAATTCGAAAACTCAACTCGATTCGAACTTGAAATTCGAAAAAAAATTCGAGTTGATTCGAATAACTCGATTCGTTTAACTCGAAATTCGA	-
miR7500g	D5-Chr11	2450820	2450841	GAATAACTCGATTCGTTTAACT	22	104		2450725	2450851	TTTGATATTCGAATTATTCGAATTATTCGAGTTATTCGAATTCGAAAACTCAACTCGATTCGAACTCGAAATTCGAAAAAAATTCGAATTGATTCGAATAACTCGATTCGTTTAACTCGAAATTCAA	+
miR7500h	D5-Chr12	7391660	7391681	GAATAACTCGATTCGTTTAACT	22	104		7391563	7391691	TTTGATATTCGAATTATTCGAATTATTCGAGTTATTCGAATTCGAAAACTCAACTCGATTCGAACTCGAAATTCAAAAAAGAAATTCGAGTTGATTCGAATAACTCGATTCGTTTAACTCGAAATTCGA	-
miR7500i	D5-Chr13	34326124	34326145	GAATAACTCGATTCGTTTAACT	22	104		34326019	34326155	TTTGATATTCGAATTATTCGAATATTCGAGTTATTCGAATTCGAAAACTCAACTCGATTCGAACTCGAAATTCGAAAAAAAAATTCGAGTTGATTCGAATAACTCGAATAACTCGATTCGTTTAACTCGAAATTCAA	-
miR7500j	D5-Chr13	36755657	36755678	GAATAACTCGATTCGTTTAACT	22	104		36755562	36755688	TTGATATTCGAATTATTCGAATTATTCGAGTTATTCGAATTCGAAAACTCAACTTGATTCGAACTCGAAATTCGAAAAAAAATTCAAGTTGATTCGAATAACTCGATTCGTTTAACTCGAAATTTGA	-
miR7500k	D5-Chr1	24284708	24284729	GAATAACTCGATTCGTTTAACT	22	104		24284610	24284739	TTTGATATTCGAATTATTCGAATTATTCGAGTTATTCGAATTCGAAAACTTAACTCGATTCGAACTCGAAATTCGAAAAAAAAAATTCGAGTTTATTCGAATAACTCGATTCGTTTAACTCGAAATTCGA	-
miR7500l	D5-Chr1	28088672	28088693	GAATAACTCGATTCGTTTAACT	22	104		28088576	28088703	TTTGACATTCGAATTATTCGAATTATTCGAGTTATTCGAATTCGAAAACTCAACTCGATTCGAACTCGAAATTCGAAAAAAAAATTGAGTTGATTCGAATAACTCGATTCGTTTAACTCGAAATTCAA	-
miR7500m	D5-Chr1	21085726	21085747	GAATAACTCGATTCGTTTAACT	22	104		21085630	21085757	TTGATATTCGAATTATTCGAATTATTCGAGTTATTCGAATTCGAAAACTCAACTCGATTCGAACTCGAAATTTGAAAAAGAAATTCAAGTTGATTCGAATAACTCGATTCGTTTAACTCGAAATTTGA	+
miR7500n	D5-Chr1	13074329	13074350	GAATAACTCGATTCGTTTAACT	22	104		13074231	13074360	TTTGATATTCGAATTATTCGAATTATTCGAGTTATTCGAATTTGAAAACTCAACTCGATTCGAACTCGAAATTTGAAAAAAAAAATTCAAGTTGATTCGAATAACTCGATTCGTTTAACTCGAAATTCAA	+
miR7500o	D5-Chr3	19053878	19053899	GAATAACTCGATTCGTTTAACT	22	104		19053781	19053909	TTTGATATTCGAATTATTCGAATTATTCGAGTTATTCGAATTCGAAAACTCAACTCGATTCGAACTCGAAATTTGAAAAAAAAAATCGAGTTGATTCGAATAACTCGATTCGTTTAACTCGAAATTCGA	+
miR7500p	D5-Chr4	62089669	62089690	GAATAACTCGATTCGTTTAACT	22	104		62089575	62089700	TTGATATTCGAATTATTCGAATTATTCGAGTTATTCGAATTCGAAAACTCAACTCGATTCGAACTCGAAATTCGAAAAAAAATCGAGTTGATTCGAATAACTCGATTCGTTTAACTCGAAATTTGA	-
miR7500q	D5-Chr4	51793777	51793798	GAATAACTCGATTCGTTTAACT	22	104		51793680	51793808	TTTGATATTCGAATTATTCGAATTATTCGAGTTATTCGAATTCGAAAACTCAATAAGATTCGAACTCAAAATTCGAAAAAAAAATTCGAGTTGATTCGAATAACTCGATTCGTTTAACTCGAAATTCGA	-
miR7500r	D5-Chr5	12520336	12520357	GAATAACTCGATTCGTTTAACT	22	104		12520240	12520367	TTGATATTCGAATTATTCGAATTATTCGAGTTATTCGAATTCGAAATCTCAACTCGATTCGAACTCTAAATTTGAAAAAAAAATTCGAGTTGATTCGAATAACTCGATTCGTTTAACTCGAAATTTGA	+
miR7500s	D5-Chr5	42672392	42672413	GAATAACTCGATTCGTTTAACT	22	104		42672295	42672423	TTTGATATTCGAATTATTCGAATTATTCGAGTTATTCGAATTCGAAAACTCAACTCGATTCGAACTCGAAATTCGAAAAAAAAATTCGAGTTGATTCGAATAACTCGATTCGTTTAACTCGAAATTCGA	-
miR7500t	D5-Chr5	47854789	47854810	GAATAACTCGATTCGTTTAACT	22	104		47854694	47854820	TTGATATTCGAATTATTCGAATTATTCGAGTTATTCGAATTCGAAAACTCAACTCGATTCGAACTCGAAATTCGAAAAAAAATTCGAGTTGATTCGAATAACTCGATTCGTTTAACTCGAAATTTGA	+
miR7500u	D5-Chr6	40728953	40728974	GAATAACTCGATTCGTTTAACT	22	104		40728943	40729112	CAAATAACTCGAATAACTCGATTCGTTTAACTCGAAATTTGAATTTTTTTTTCGATTTTTTCGAGTCGAATCGAGTTTTGCTCACCCCTAACAAAATCTGATTTGATTCTAAAAACTCGATAAAAAATTTAAATTTTGAATTAAATAGTTTGAGTTATTCGAGGTAATCG	-
miR7500v	D5-Chr7	44537214	44537235	GAATAACTCGATTCGTTTAACT	22	104		44537120	44537245	TTGATATTCGAATTATTCGAATTATTCGAGTTATTCGAATTTGAAAACTCAACTCGATTCGAATTCGAAATTCGAAAAAAATTCGAGTTGATTCGAATAACTCGATTCGTTTAACTCGAAATTTGA	+
miR7500w	D5-Chr7	31928248	31928269	GAATAACTCGATTCGTTTAACT	22	104		31928152	31928279	TTTGATATTCGAATTATTCGAATTATTCGAGTTATTCGAATTTGAAAACTCAACTCGATTCGAACTCGAAATTCAAAAAAAAATTCGAGTTGATTCGAATAACTCGATTCGTTTAACTCGAAATTCAA	-
miR7500x	D5-Chr7	25431001	25431022	GAATAACTCGATTCGTTTAACT	22	104		25430905	25431032	TTGAGATTCGAATTATTCGAATTATTCGAGTTATTCGAATTCGAAAACTTAACTCGATTCGAACTCGAAATTCGAAAAAAAAATTCGAGTTGATTCGAATAACTCGATTCGTTTAACTCGAAATTCAA	-
miR7500y	D5-Chr8	22836607	22836628	GAATAACTCGATTCGTTTAACT	22	104		22836510	22836638	TTTGATATTCGAATTATTCGAATTATTCGAGTTATTCGAATTCGAAAACTCAACTCGATTCGAACTCGAAATTCAAAAAAAATATTCGAGTTGATTCGAATAACTCGATTCGTTTAACTCGAAATTCGA	-
miR7500z	A2-chr12	19074799	19074820	GAATAACTCGATTCGTTTAACT	22	104		19074704	19074830	TTTGATATTCGATTTATTCGAATTATTTGAGTTATTCGAATTCGAAAACTTAACTCGATTTGAACTCGAAATTTGAAAAAAATTCAAGTTGACTCGAATAACTCGATTCGTTTAACTCGAAATTCAA	-
miR7501a	D5-Chr3	13374899	13374922	ATATCTGATTCTGACACGAAAAAA	24	51		13374859	13374932	TCTTTTCTTTTTTTTCGTGTCAGAATCAGATAGTATACTGATATCTGATTCTGACACGAAAAAAAACGAATTTT	+
miR7502a	D5-Chr3	44178789	44178809	AAAAATTTCATTCATTTCTAC	21	44		44178779	44178922	TCATTCTGTTAAAAATTTCATTCATTTCTACTCTTAAAAATTGGTCCTTATGCGCCAAAATGAGGAGCACGTGGCATGACTGTTTATTCTGTCAATTACACTAGTTTTTAATAGTAAAAATGAATGAAATTTTTAACAAAAAAG	-
miR7502aa	A2-scaffold2640	41667	41687	TTTAACAATAGAAATGGATAA	21	26		41627	41697	ATTAACAATTTCATCCATTTCTATTAAAGAGCAAACTGTTTTTAACAATAGAAATGGATAAAATTTTTAAC	+
miR7502ab	A2-chr11	31314222	31314242	TTTAACAATAGAAATGGATAA	21	26		31314110	31314252	GTTAAAAAATTTATTTATTTTTACTGTTAAAAATTAATTTTTATATGTCAGCATGAAGTATATGTAATATTTTATGTATAATTGTCTGGTTATTTTGTCAGTTATGCTAGCTTTTAACAATAGAAATGGATAAAATTTTTAGG	+
miR7502ac	D5-Chr1	4968396	4968416	TTTAACAATAGAAATGGATAA	21	26		4968292	4968426	TATAAAAAATTTCACCTATTTCTACTGTTAAAAATTGCCCCCTGTACATAGCATGAGGTATACACTACACGTAATTGTTTAGTTATTTCGTTAGCCACTCAATTTTTAACAATAGAAATGGATAAATTTTTTAAC	-
miR7502ad	D5-Chr9	30641680	30641700	TTTAACAATAGAAATGGATAA	21	26		30641567	30641710	TGTTAAAAATTTCTCCCATTTTTACTGTTAAAAACTAGTACAACTGATGGAATAACCAAATAATTACATGTGGTGTGCCACTTGTGCCTAATGCTAACGTGCAAAGCCCGATTTTTAACAATAGAAATGGATAAAATTTTTAAC	-
miR7502ae	A2-chr13	11893575	11893595	TTTAACAATAGAAATGGATAA	21	26		11893463	11893605	TTTAAAATTTTTATTCATTTGTATTATTAAAAATTAATGTGGCTGATGGAATAATCAAATAATAACATGTGACGTGTCATATGTACCTCATATTGATGTACAAGTACCAATTTTTAACAATAGAAATGGATAAAATATTTAAC	-
miR7502af	A2-chr10	69754677	69754697	TTTAACAATAGAAATGGATAA	21	26		69754571	69754707	CAGTTAAAATTTCATCTATTTTTACGGTTAAAAATTTGATCCATATATGTCAACATGAACTGCACCTGATGTAACTCTTTAGTTGATTTGTCAACCACACTAATTTTTTAACAATAGAAATGGATAAATTTTTTAAT	-
miR7502ag	A2-chr5	19417271	19417291	TTTAACAATAGAAATGGATAA	21	26		19417158	19417301	TGTTTAAAATTTCATCAATTTCTACCGTTAAAAACTTACGTAACCGAGAGAATAATAAAAAAGTTATACATGATGTGTCACGTGCACCTCATTTTAATATATAAAGATCACTTTTTAACAATAGAAATGGATAAAATTTTTAAC	-
miR7502ah	A2-chr11	22072499	22072519	TTTAACAGTAGAAATGGATAA	21	26		22072387	22072529	GTCAAAAAATACATTCATTTGTACTGCTAGAAACTGGCGTAATTAACAGAATAACCAGACAGTGTCACATAGCAAGCCACATGTACCTTAAATTAATGTACATGAACCAGGTTTTAACAGTAGAAATGGATAAAAATTTTCAC	-
miR7502ai	D5-Chr1	6039917	6039937	TTTAACAGTAGAAATGGATGA	21	47		6039804	6039947	TATTAAAAAATTCATCCAATTCTATTATTAAAAACTGGCATCGATGGTGGAATAAACAAATAGTTGCACATGGCGTGCCACGTCAACCTCATGCTAATATATAGAGACTAGTATTTAACAGTAGAAATGGATGAGATTTTTAAT	+
miR7502aj	D5-Chr4	54608597	54608617	TTTTAATAGTAGAAATGGATG	21	33		54608293	54608627	ATTAAAAAATTCATCAATTTCTATTATTAAAAACTAGCCACTATACCAGAGGCATAGTTAGGGGGCTGGCAGGGGCCCTGACCCCCCTAAAACGGAAAATTTTCATTTAGGCCTATTAAAATTGCACTTTGGACCTCCTAAAATGATAAAAATTTGATTTAATCTGTTAAAATGGTAAAAATTACAATTTAATTTTGGCCCTCCTAAAAAAATTTTCTGGCTTCGCCCCTACTCTATACATAAACATGAAGTACAAGTGGCGCACCACATGTTACTATATGGTTATTTTGTCAACCACGTATGTTTTTAATAGTAGAAATGGATGCAACTTTTAA	+
miR7502ak	A2-chr1	136126536	136126559	TTTTTAACAGTAGAAATTGATGAA	24	10		136126425	136126569	TGTTAAGAAAATTTTATTTGTTTTTATTGTTAAAAATTGGTCTTTATATGTCTGCATGAGGTGCACGTGGTACCACATATAATTATCTGGTTATTTCGTTAGTTACGCTAGTTTTTAACAGTAGAAATTGATGAATTTTTTTAAT	-
miR7502b	D5-Chr4	3668346	3668366	AAAAATTTCATTCATTTCTAC	21	44		3668336	3668431	CTTTTTTATTAAAAATTTCATTCATTTCTACTAACCAGACAGTATACAAGAACCAATTTTTAAACGTAGAAATGTAAGAAATTTTTAACAAAAGAA	+
miR7502c	D5-Chr5	62237161	62237181	AAAAATTTCATTCATTTCTAC	21	44		62237151	62237306	TATTTCTGTTAAAAATTTCATTCATTTCTACTATTAAAACTGGCGTGGCTGACAAAATAACCAAAAAGTTACTCGTGGCATACTAGATGTATTTCATTTTGACATACAAAGACCAATTTTCAATAGTAAAAATTAATGAAATTTTTAACAAAAAGA	-
miR7502d	D5-Chr7	60473138	60473158	AAAAATTTCATTCATTTCTAC	21	44		60473128	60473286	AGATACTCTTAAAAATTTCATTCATTTCTACTGGTAAATATTGGTTCATGTAGGTCAATACACATGTCATTGTTGGGTTATTCTATTCAGTCATATTATTCTATTCACTCATCAGTTTTTAACAATACAAATGAATGAAATTTTTAATAGAAATTATCA	+
miR7502e	A2-chr12	1663511	1663531	AAAAATTTCATTCATTTCTAC	21	44		1663501	1663657	TTATTCTATCAAAAATTTCATTCATTTCTACTATTACAAATTGGTCAATATACGTCAACATAAGGTACACATGGTACGTCACATGGCACTGTCTGGTTAATTTGTTGGCCATACCAATTTTTAATAATACAAATGGATGAAATTTTAACAGAATGAC	+
miR7502f	A2-chr1	134854488	134854508	AAAAATTTCATTCATTTCTAC	21	44		134854478	134854636	TCATTTTGTTAAAAATTTCATTCATTTCTACCTTTAAAAACTGGTATTTGTATGCTAGCATGAAGTACACATGGCATGTGACGTGTCACTATCTAGTTATTCAATTAGCCATATCAGTTATTACTAGTATAATTGGATGAAAATTTTTGCAGAAATGAT	-
miR7502g	A2-chr1	51618959	51618979	AAAAATTTCATTCATTTCTAC	21	44		51618949	51619082	CTTTTCTATTAAAAATTTCATTCATTTCTACAGTTAAAAACTGACTTAACTGAAAAAATAACCAAACAGCCTCATGCAGAAGTAAAGAGACCAGTTTTTAAGAGCAAAAATGAACGGGATTTTTAACAGGATGA	+
miR7502h	A2-chr1	12763477	12763497	AAAAATTTCATTCATTTCTAC	21	44		12763467	12763625	TACTTTTGTTAAAAATTTCATTCATTTCTACTATAAAAACTGGTCTATGTACATCATAATAAGGTATATGTTGCACGCCACATGTATCTATTTAATTAGTCCGTCAGATACAATATTAATTTTTAATAGTAGAAATTGATGAAAATTTTAATAAAAATG	+
miR7502i	A2-chr1	71321946	71321966	AAAAATTTCATTCATTTCTAC	21	44		71321936	71322035	TCATTTTGTTAAAAATTTCATTCATTTCTACTGTTAAGTGTTGATGTGGCTAACGGAGCAACCAAATAGTAAAAATGGATAGAATTTTTAATAGAAGGAC	+
miR7502j	A2-chr10	85838833	85838853	AAAAATTTCATTCATTTCTAC	21	44		85838823	85838976	TTCTTTAGTAAAAAATTTCATTCATTTCTACTGCTAAAAATTAGTTTTTGTATATCAGAGTGAGGTACATATAGCACAGCAGTGTAACTGTTTGGTTATTTTGTTAGTAATGTCAATTTTAACAGTAAAAATGAATGAAATTTTTACTAGGAAA	-
miR7502k	D5-Chr5	61075300	61075323	AATTTTTAATAGTAGAAATGGATG	24	121		61075192	61075333	GTTAAAAACTTTATCTATTTCTACTTTTAAAAACTTGTGTAGCTAACATAATAATAAGACAGTTACACGTGGTGTGTTACATATACCTGATTCTAATGCATATGATCCAATTTTTAATAGTAGAAATGGATGGAGTTTTTAA	+
miR7502l	A2-chr12	48779746	48779769	AATTTTTAATAGTAGAAATGGATG	24	121		48779675	48779779	TAAAAAATTCATCCATTTGTGCTGTTAAAAACTGGCGTGCCAAGTGTCCTTCATGTTAACGTACATAAACCAATTTTTAATAGTAGAAATGGATGTAATTTTTAA	-
miR7502m	A2-chr1	135157333	135157356	AATTTTTAATAGTAGAAATGGATG	24	121		135157225	135157366	ATTAAAAACTTTATCTATTTGTAATATTAAAAGTTGGCATGGCTGATGAAATAATCAAACAGTGACACATGACGTGCCATGTGTATCTTATGCTAACGTATAGAGACTAATTTTTAATAGTAGAAATGGATGGAATTTTGAA	+
miR7502n	A2-chr1	136110447	136110470	AATTTTTAATAGTAGAAATGGATG	24	121		136110340	136110480	TTAAAAATTTCATCAATTTCTACGGTTAAAAACTAGTGTAGCTAACGAAATAACCAAACAATTACATGTGATGTGCCACATGTACCTCATGCAGACATACAAGGACTAATTTTTAATAGTAGAAATGGATGGAATTTCTTA	+
miR7502o	D5-Chr10	2687036	2687056	ACAGTAGAAATAGATGGAATT	21	123		2686916	2687066	TTTCGGTTAAAAATTTCATTCATTTATATTGTTAAAACTGACTTGGCTGACAAAATAACCAGATAGTGACATGTAACATATCACCTGTGCCTTATGCTGAGGTAAAGTAACCAATTTTTAACAGTAGAAATAGATGGAATTTTAACAGAAA	-
miR7502p	D5-Chr2	1770758	1770778	ACAGTAGAAATAGATGGAATT	21	123		1770638	1770788	TTTTATTAAAATTTTTATCCATTTCTTTTGTTAAAAACTAACGTAGCTAATGGAATAATCAGACAATTACACGTGACGTGCTACGTGTACCTCATGCTAGCGTACAAGGGCTAATTTTTGACAGTAGAAATAGATGGAATTTTTAATACTA	-
miR7502q	A2-chr5	7415107	7415127	ACAGTAGAAATAGATGGAATT	21	123		7415014	7415137	TTTTTGGTAAAATTCCATCGATTTTTATTGTTAAAAACTCGTGTAGTTGATGGAATAACTAAATAATTACACGTGGCGTGCTATGTGTTTTTAACAGTAGAAATAGATGGAATTTTTAATAAAA	-
miR7502r	D5-Chr13	11738889	11738909	ATAGAAATGGATGGAATTTTT	21	30		11738764	11738919	GTTTTTTTTTAATAATTTCATCCATTTCTACTGATAAAAATTGGCATGACTGACAAAATAACTAAATAGTTACATGTGGCATGCCATATGTATCTCATTTCGACATACAAAGACTAGTTTTAACAATAGAAATGGATGGAATTTTTATCAGAATAA	+
miR7502s	D5-Chr2	8647685	8647708	ATTTTTAAAAGTAGAAATGGATGA	24	24		8647576	8647718	ATTAAAAAATTCATCCATTTGTATTATTAAAAACTAGCGTAGTTGATGAAATAGTGAAACAATAACACGTGACCTACCACGTTTATCTCATGCTGACATACACTAATTTATTTTTAAAAGTAGAAATGGATGAATTTTTTAAC	+
miR7502t	D5-Chr5	51561550	51561573	ATTTTTAACAGTAGAAATGAATGA	24	13		51561458	51561583	TGTTAAAAATGTCATCTATTTTTACTATTAAAAAGTCCTTGCACATTAGAATAAGGTACATGTAACTGTTTAGTTATTCTATAGCAATGTCAATTTTTAACAGTAGAAATGAATGAATTTATTACT	+
miR7502u	D5-Chr12	27233722	27233745	ATTTTTAATAGTAGAAATAGATGA	24	12		27233610	27233755	ATCAAAGAGAAAATCGGTTTTTCTGTTAAAAATTATATCAGTTTCTACGATTAAAATTGGTCCATCTGGCATGTCACGTGTAATTGTCTGGTTATTTCTGTCATCTAGGCCAATTTTTAATAGTAGAAATAGATGATCTTTTTAAT	-
miR7502v	A2-chr12	52698122	52698145	ATTTTTACTGTTAAAAACTGGCAT	24	10		52698112	52698242	ATTTTTATTCATTTTTACTGTTAAAAACTGGCATAGATGATAGAATAACCCAACAATGACACGTGGTGTGCCATATATACCTCATATTTACGTACAATGACCAAATTTTAACAATAGAAATGAATGAAACT	-
miR7502w	D5-Chr2	22662929	22662949	TAATAGTAGAAATGGATGAAA	21	94		22662814	22662959	TTATTAAAAAATTCATCTATTTATATTTTTAAAAACTGATGTGGTTGACAGAATAATCAAATAGTGACATGTGACGTGTACATGTATCTCACGCTGATGTACAGTGACTAATTTCTAATAGTAGAAATGGATGAAAATTTTAACAA	-
miR7502x	D5-Chr4	2703160	2703180	TAATAGTAGAAATGGATGAAA	21	94		2703045	2703190	CTATTAAAAATTTCATTCATTTTTCTGTTAAAAACAAGTCATTGTATGTCAGCATGAGGTATATGTGGCACGCCACACGTAACTATCTAGTTATTCCGTCAACCACGCCAACTTCTAATAGTAGAAATGGATGAAAGTTTTAACAA	+
miR7502y	A2-chr10	26766439	26766459	TAATAGTAGAAATGGATGAAA	21	94		26766233	26766469	TTGTTTAAAATTCCATTCATTTCTACTGTTAAGTATTGGTATGGTTGATGGAGCAACTGTACAATGATACCTGACGTGTATCTCATGCTAACATGGAGAGATTAATTTAAGCAAAATTGATGGAATTTTTAACAAACAATAAATTTGATGGAATTTTTTTCGTGGGTGGTCTAATTCAAATAACCAGATAGTGATATGATATCACTTAATAGTAGAAATGGATGAAAGTTTGAACAA	+
miR7502z	A2-chr3	4199720	4199740	TAATAGTAGAAATGGATGAAA	21	94		4199605	4199750	TTATTAAAAAATTCATCCATGGTTACTATTAAAAATTGTTACATGTACATCAACATAAAGTATATATAGCACACCATGTGTAATTGTCCGGTATTCCGTCAACCGCACCAATTTCTAATAGTAGAAATGGATGAAAATTTTAAATA	+
miR7504a	D5-Chr12	24454473	24454496	AAGAGGAAAAATCTGATTTGTCAT	24	24		24454380	24454506	CGATAGAAAAATGAAAAATTATATTTTTTCTCCTGATTTTTAACTTTTTCATCCTGAAAAAAAATTTAAATCCAATTAAAAATGCTAAAAATCAAGAGGAAAAATCTGATTTGTCATCATCCTATCA	-
miR7504aa	A2-chr3	3532758	3532781	AGGATAAGAATACTGATGTGGCAT	24	4018		3532667	3532791	TCAATAGTTTTATGCTACATCAGTACTCTTATCCTGAATTTTAGGATTTTATCCTGAAAAAAATCAAATCCAAATTAAAATACTAAAATTCAGGATAAGAATACTGATGTGGCATGAAACTATTG	+
miR7504ab	A2-chr4	109371335	109371358	AGGATAAGAATACTGATGTGGCAT	24	4018		109371243	109371368	TTAATAGTTTTATGTCACATCAGTTCTCTTATCCTGAATTTTAGAATTTTTATCTTGAAAAAAATCAAATCCAAATTAAAATCTTAAAATTCAGGATAAGAATACTGATGTGGCATAAAACTATTA	-
miR7504ac	A2-chr6	90158236	90158259	AGGATAAGAATACTGATGTGGCAT	24	4018		90158125	90158269	TTAATAGTTTTATGCCATATCAATATTCTTATCCTAAATTTCAAGATTTTATCTTAAAAAAAATTAAATCCAAATTAAAATCCTGAAATTCAGGACAAAATCTTAAAATTCAGGATAAGAATACTGATGTGGCATAAAACTATTA	-
miR7504ad	A2-chr7	120069999	120070022	AGGATAAGAATACTGATGTGGCAT	24	4018		120069880	120070032	CTAATAGTTTTATGCCATATCAGTATTCTTATCCTGAATTTCAAGATTTTATATTCTTATCCTGAATTTCAGGATTTTATCCTGAAGAAAATCAAATCCAAATTAAAATACTGAAATTCAGGATAAGAATACTGATGTGGCATAAAACTATTA	+
miR7504ae	A2-chr8	96968681	96968704	AGGATAAGAATACTGATGTGGCAT	24	4018		96968591	96968714	CAATAGTTTTATACTGCATCAGTATTCTTATTCTGAATTTTAGGATTTTATCCTGAAAAAAATTAAATTCAAATTAAAATACTGAAATTCAGGATAAGAATACTGATGTGGCATAAAACTATTA	-
miR7504af	A2-chr7	49779525	49779548	AGGATAAGAGTACTGATGTGGCAT	24	916		49779434	49779558	CTAATAGTTTTATACCACATCAGTATTTTTATCCTGAATTTTAGTATTTTAATTTGGATTTGATTTTTTTCAGGATAAAATCCTAAAATTCAGGATAAGAGTACTGATGTGGCATAAATCTATTG	+
miR7504ag	A2-chr7	76176182	76176205	AGGATAAGAGTACTGATGTGGCAT	24	916		76176073	76176215	TTAATAGTTTTAGACTATATCAGTATTTTTATTAAATTTTAGGATTTTATCTTGAATTTTAATATTTTAATTTAGATTTAATTTTTTTCAGGATAAAATCCTAAAATTCAGGATAAGAGTACTGATGTGGCATAAAACTATTA	-
miR7504ah	D5-Chr10	37907772	37907792	ATATGAAACTGAGATACCATG	21	38		37907762	37907962	AGAAAGGATTATATGAAACTGAGATACCATGTCATTTGTATCCATTTTCAATAATTTAATGTCATTTTAGCATTTTCATCTTAAATTTCAGCACATTATGTTGGATTTGGTTATTTTTAAGATGAAAAATGCTAAAATGATTTTAAATTATTGAAAAGAGATACAATGACATGGTATCCCAGTTTCTTACAATCTTTTCTC	-
miR7504ai	D5-Chr13	4360937	4360957	ATATGAAACTGAGATACCATG	21	38		4360927	4361129	AGAAATGATAATATGAAACTGAGATACCATGTCATTTGTATCATTTTCTAATAATTTGATATTATTTCAGCATTTTCATCTTAAATTTCAACACATCATGTTGAATTTGATTTTTTTTAAGGATGAAAATGTTAAAATAACATTAATTTATTGTAAATAAATACAAATAACATAGTATCACAGTTCATATAATCTTTTTTTCC	-
miR7504aj	EST_EST32contig06897	20	40	ATATGAAACTGAGATACCATG	21	38		10	208	AGAAAGGATTATATGAAACTGAGATACCATGAAATTTGTATTCTTTTCCAATAATTTAATGCCATTTCAGTATTTTCATCTTAGAAAAAAATTAAATCCAAAATGATGTCAATTTTTTGGATGAAAATGCTAAAATGTATTAAATTATTGGAAAGGGATACAAGTGACCTGGTATCTAAGTTTCATATAATCCATTCTC	-
miR7504ak	A2-chr8	64038519	64038539	ATATGAAACTGAGATACCATG	21	38		64038509	64038709	AGAAATGATTATATGAAACTGAGATACCATGTCATTTGTATCATTTTCTAATAATATGATATTATTTCAGCATTTTCATATTAAATTTCAACACATTATGTTGGCTTTGATTTTTTTAAGGATAAAAATACTGAAATAACATTAATTTATTGTAAATGAATACAAAAAACATAGTATCACAGTTCATATAATCTTTTTTCC	-
miR7504al	D5-Chr2	62526155	62526178	TATGAAACTGTGATTCCACGTCAT	24	66		62526145	62526255	ACCCTTATCGTATGAAACTGTGATTCCACGTCATCATTATACACATAAAATAATGCCTCCTATTAAAAGGGATAGAGATAACGTGGAATCACAACTTCATACAATCCTTTC	-
miR7504am	D5-Chr8	19060219	19060242	TATGAAACTGTGATTCCACGTCAT	24	66		19060209	19060423	GAAATAATGCTATGAAACTGTGATTCCACGTCATCATTATCTCTTTCTGATGGGAGAATAACAAATCAAAATTTTCCTCTTGATTTTCAGTTTTTTTCTCATGAAAAAATTCAAATCTAACTAAAAATGCTAAAAATCAGTAAAAAAATCTGATTTGTTATTCTCCCATTAAAAAAATAAGAATAACGTGAAATCACAGTTTCATACAATCACTT	-
miR7504b	D5-Chr5	36209981	36210004	AGGAAGAAAAATCTGATTTGTCAT	24	39		36209919	36210014	CCAATAGGAGCATGACATATCAAATTTTTCCTTCTAATTTTTAGTATTTTTAGCTGAAAATAAGGAAGAAAAATCTGATTTGTCATGCTCCTATTG	-
miR7504c	A2-chr7	37889084	37889107	AGGAGAAAAAAATCTGATTTGTCA	24	14		37888992	37889117	AATGGGAGAATGATAAATCAGATTTTTTCACATTATTTTTAGCAATTTTTTATTGAATTTGAAATTTTTCAAGAGGAAAAAAACTGAAAATAAGGAGAAAAAAATCTGATTTGTCAGAAAAATGTC	-
miR7504d	D5-Chr10	4520167	4520190	AGGAGAAAAAATCTGATTTGTCAT	24	40		4520075	4520200	CCGATAGGAGTATGACAAATTAGATTTTTCCTCTTGATTTTTAACATTTTCAGTTGGATTTGAATTTTTCATCAGGAAAAAAGCTGAAAAACAGGAGAAAAAATCTGATTTGTCATACTTTTATTG	+
miR7504e	D5-Chr11	3833986	3834009	AGGAGAAAAAATCTGATTTGTCAT	24	40		3833914	3834019	CCAATGATAGAATGATAAATCAGATTTTTTCCTTCCGATTTTTAGTGTTTTTAGTTGATTTTGATTTTTTTAAGGAGAAAAAATCTGATTTGTCATTTTCCCATTG	+
miR7504f	D5-Chr9	25768092	25768115	AGGAGAAAAAATCTGATTTGTCAT	24	40		25768003	25768125	TCAATAGAAGAATGACAAATTATATTTTTTCTCCAGATATTCAACATTTTTAGTTAGATTAAAATTTTTCAGGGAAAAAGTTGAATATCAGGAGAAAAAATCTGATTTGTCATTTTCTTATTG	+
miR7504g	D5-Chr1	47263097	47263119	AGGAGGAAAAATCTGATTTGTCA	23	30		47263017	47263129	TTGGGGATGAGAAAAGATTGTATGATTTTCAGATTTTTCCTCTTGAAAAAATTCAAATCCAACTAAAAATGTAAAAAATTAGGAGGAAAAATCTGATTTGTCACGCTCCTATT	+
miR7504h	A2-chr9	77766156	77766179	AGGAGGAAAAATCTGATTTGTCAT	24	110		77766065	77766189	CTAATAGGAGAATGACAAATAGGATTTTTCCTCCTAATTTTTAGCATTTTTACTTGGATTTAAATTTTTTTAAAAGGAAAAGTTGAAAATTAGGAGGAAAAATCTGATTTGTCATCCTCTTATTG	+
miR7504i	D5-Chr4	45121487	45121510	AGGAGGAAAAATCTGATTTGTCAT	24	110		45121374	45121520	CCAATAGGAGGATGACAAATTAGATTTTTCCTCTTGGTTTTCAATTTTTTTCCTCCTAATTCTCAGCCTTTTCCTCTTGAAAATTTCAAATACAACTGAAAAAGTTAACAATTAGGAGGAAAAATCTGATTTGTCATCCTCCTATTG	+
miR7504j	D5-Chr6	48649079	48649102	AGGAGGAAAAATCTGATTTGTCAT	24	110		48649006	48649112	CAATTGGACAATGACAAATTAAATTTTTTCCTCTTGATTTCCATTTTTCGAGGAGGAAAAAAAATTGAAAATTAGGAGGAAAAATCTGATTTGTCATTTTTCTATTA	-
miR7504k	D5-Chr8	32547863	32547886	AGGAGGAAAAATCTGATTTGTCAT	24	110		32547770	32547896	CCAATGGGAGGATGACAAATCAGATTTTTCCTCCTGATTTTTAGCATTTTTAGTTGGATTTGATTTTTTTTCAGGAGGAAAAAGCTGAAAATCAGGAGGAAAAATCTGATTTGTCATCCTCCCATTG	+
miR7504l	D5-Chr9	30064654	30064677	AGGAGGAAAAATCTGATTTGTCAT	24	110		30064561	30064687	CAATAGGAGAATGACAAATCGGATTTTTCCTCCTGATTTTCAGCTTTTTGTCTCCTAAAAAAAATTCAAATCCAACTAAAAAAGCTGAAAATAAGGAGGAAAAATCTGATTTGTCATTATCCTATTA	+
miR7504m	A2-chr7	90530311	90530334	AGGAGGAAAAATCTGATTTGTCAT	24	110		90530220	90530344	ATCCTTATCCATTTTCAATAGGAGTATGACAAATCATATTTTTCCTCCTGATTTTCAAAAAATTCAAATCTAAATAAAAATACTAAAAATCAGGAGGAAAAATCTGATTTGTCATGCTCAAAGGA	+
miR7504n	A2-chr8	17684918	17684941	AGGAGGAAAAATCTGATTTGTCAT	24	110		17684863	17684951	TCAATAGGAGCATGATAAATCAAATTCTTTTTTCTGAAGGAAAAAACTAAAAATCAGGAGGAAAAATCTGATTTGTCATACTCTTATTG	-
miR7504o	D5-Chr1	42641507	42641530	AGGATAAAATTACTGATGTGGCAT	24	49		42641436	42641540	CTAATAATTTAATGTCACATTAGTATTTTCATCCTGAAAAAAATCAAAACCGATTAAAAATCTTGAAATTTAGGATAAAATTACTGATGTGGCATTAAACTATTG	-
miR7504p	D5-Chr8	21259982	21260005	AGGATAAAATTACTGATGTGGCAT	24	49		21259891	21260015	CAATAGTTTTATGCCATATTAGCATTTTCATCTTGAATTTCAGCATTTTCATCCTGAAAAAAATTAAATCCAAATTAAAATCCTTAAATTCAGGATAAAATTACTGATGTGGCATAAAATTATTA	-
miR7504q	D5-Chr1	1797482	1797505	AGGATAAAATTATTGATGTAGCAT	24	12		1797387	1797515	TCAATAGTTTAATATTACATCAGTATATTTATCTTGAATTTCAACATTTTCATCCTAAAAAAAACAATCGAATCCAAATAAAATTCTTGAAAATCAGGATAAAATTATTGATGTAGCATTAAACTATTG	+
miR7504r	A2-chr9	79866354	79866377	AGGATAAGAATACTGATGTGGCAT	24	4018		79866244	79866387	CAATAGTTTTATGTCACATCAGTACTTTTATCCTGAATTTCAGGATTTTATCCTGAAAAAAATCAAATCCAAATTAAAATACTAAAATTCAGGATAAAATCCTGAAATTCAGGATAAGAATACTGATGTGGCATAAAACTATTA	+
miR7504s	A2-scaffold2588	113177	113200	AGGATAAGAATACTGATGTGGCAT	24	4018		113086	113210	CCAATAGTTTTATGTCACATCAGTATTCTTATCCTGAATTTCAGGATTTTATCCTGAATTTTAATATTTTAATTTGGATTTAATTTTTTTCAGGATAAGAATACTGATGTGGCATAAACCTATTG	-
miR7504t	A2-scaffold4291	14011	14034	AGGATAAGAATACTGATGTGGCAT	24	4018		13900	14044	CCAATAGTTTTATGCCATATCAGTATTCTTATCCTAAATTTCAAGATTTTATCTTGAAAAAAATCAAATCCAAATTAAAATACTAAAATTCAAGATAAAATCTTGAAATTCAGGATAAGAATACTGATGTGGCATAAAATTATTG	+
miR7504u	A2-chr12	119384994	119385017	AGGATAAGAATACTGATGTGGCAT	24	4018		119384883	119385027	CTAATAGTTTTATGCCACGTCAGTATTCTTATCTTGAATTTCAAGATTTTATCCTGAAAAAAATGAAATCCAAATTAAAATACTAAAATTTAGGATAAAATCCTAAAATTCAGGATAAGAATACTGATGTGGCATAAAATTATTG	+
miR7504v	A2-chr13	105786622	105786645	AGGATAAGAATACTGATGTGGCAT	24	4018		105786511	105786655	TCACTAGTTTTATGCCATATCATTACTCTTATCCTGAATTTCAGGATTTTATCCTGAAAAAAATCAAATCCAAATTAAAATACTGAAATTCAGGATAAAATCCTGAATTTCAGGATAAGAATACTGATGTGGCATAAAACTATGG	+
miR7504w	A2-chr13	48124340	48124363	AGGATAAGAATACTGATGTGGCAT	24	4018		48124230	48124373	CAATAGTTTTATGCCACATCAATATTTTTATCCTGAATTTCAAGAGTTTATCCTGAATTTCAATATTTTAATTTGAATTTGATTTTTTTCAAGATAAAATCTTGAAATTCAGGATAAGAATACTGATGTGGCATAAAACTATTA	+
miR7504x	A2-chr1	126885435	126885458	AGGATAAGAATACTGATGTGGCAT	24	4018		126885364	126885468	CCAATAGTTTTATGCTACATCAGTATTCTTATCTTGAAAAAAATCAAATTCAGGATAAAATCCTAAAATTCAGGATAAGAATACTGATGTGGCATAAAACTATTG	+
miR7504y	A2-chr10	91099164	91099187	AGGATAAGAATACTGATGTGGCAT	24	4018		91099054	91099197	CCAATAGTTTTATGTCATATCAGTATTCTTATCCTGAATTTTAGAATTTTATCCTGAAAAAATCAAATTCAAATTAAAATATTGAAATTCAAGATAAAATCCTGAAATTCAGGATAAGAATACTGATGTGGCATAAAATTATTG	-
miR7504z	A2-chr3	3537522	3537545	AGGATAAGAATACTGATGTGGCAT	24	4018		3537431	3537555	TCAATAGTTTTATGCTACATCAGTACTCTTATCCTGAATTTTAGGATTTTATCCTGAAAAAAATCAAATCCAAATTAAAATACTAAAATTCAGGATAAGAATACTGATGTGGCATGAAACTATTG	+
miR7505a	D5-Chr10	18588382	18588402	ACAGCTTTAGAAATCATCCCT	21	20234		18588372	18588482	ACTGTTATCTACAGCTTTAGAAATCATCCCTTTTTTAGATGTGTAAATATATAAATAAATTGAAGCACATTGCTAGAAAGGGATGATTTCTAAAGCTCTAGATAACGTTAT	+
miR7505b	EST_CO070343	431	451	ACAGCTTTAGAAATCATCCCT	21	20234		421	531	ACTGTTATCTACAGCTTTAGAAATCATCCCTTTTTTAGATGTGTAAATATATAAATAAATTGAAGCACATTGCTAGAAAGGGATGATTTCTAAAGCTCTAGATAACGTTAT	-
miR7505c	A2-chr8	14645511	14645531	ACAGCTTTAGAAATCATCCCT	21	20234		14645501	14645611	ACTGTTATCTACAGCTTTAGAAATCATCCCTTTTTTAGATGTGTAAATATATAAATAAATTGAAGCACGTTGCTAGAAAGGGATGATTTCTAAAGCTCTAGAAAACGTTAT	+
miR7505d	D5-Chr10	18588565	18588585	TTCAGAAACCATCCCTTCCTT	21	3651		18588555	18588662	TATCTACGGCTTCAGAAACCATCCCTTCCTTGCTTAATTTATGGAATCTGTAATATACAGATTGACGCCCCTTGCAAGGAAGGAATGGTTTCTGAAGCTTTAGGTAAC	+
miR7505e	EST_CO070343	251	271	TTCAGAAACCATCCCTTCCTT	21	3651		241	348	TATTTACGGCTTCAGAAACCATCCCTTCCTTGCTTAATTTATGGAATCTGTAATATACAGATTGACGCCCCTTGCAAGGAAGGAATGGTTTCTGAAGCTTTAGGTAAC	-
miR7505f	A2-chr8	14645695	14645715	TTCAGAGACCATCCCTTGCTT	21	4597		14645685	14645792	TATCTACGGCTTCAGAGACCATCCCTTGCTTGCTAAATTAATGGAATCTGTAATCTACAGATTGACGCCCCTTGCAAGGAAGGAATGGTTTCTGAAGCTTTAGGTAAC	+
miR7506a	A2-chr8	27945963	27945984	ATGTAAGACCATGTCTGGGACA	22	41		27945907	27945994	GAGATGTGATTACATGTAAGACTATGTCCGAGACATTGGCATTGTATTGTGATTACATGTAAGACCATGTCTGGGACATTGGCATCGT	-
miR7506aa	A2-chr12	59933396	59933417	ATGTAAGACCATGTCTGGGACA	22	41		59933386	59933486	ATGTGTTATCATGTAAGACCATGTCTGGGACATTGGGATCGACTTATGATTTACATGTAAGACCGCGTCTGGGACATTGGCATCATACTTGATTTCATGTA	-
miR7506ab	D5-Chr8	12301470	12301491	ATGTAAGACCATGTCTGGGACA	22	41		12301429	12301501	TGTAAGACCATGTCTAGGACATTGGCTTTGTTATGTGATTCATGTAAGACCATGTCTGGGACATTGGCATCGA	-
miR7506ac	A2-chr12	61775252	61775273	ATGTAAGACCATGTCTGGGACA	22	41		61775242	61775341	TTGTGTTTACATGTAAGACCATGTCTGGGACATTGGCATCATTATATGATTTCGTGTAAGACCATGTCTGGGACGTTGGAATCGATATATGATAACATGT	-
miR7506ad	A2-chr12	76498408	76498429	ATGTAAGACCATGTCTGGGACA	22	41		76498398	76498496	TGAGATTTACATGTAAGACCATGTCTGGGACATCGGTATTGTATTTGATTTCATGTAAGAGCCTGTCTGGGACAGTGGCATCGATACATGATTAATTGT	+
miR7506ae	A2-chr12	120743942	120743963	ATGTAAGACCATGTCTGGGACA	22	41		120743932	120744030	ATGAGATTACATGTAAGACCATGTCTGGGACATTGGCATTGTATTGTGATTACGTATAAGACCATGTTTGGGACATTGGCATCGTTATATGATTTCGTG	+
miR7506af	A2-chr12	37998146	37998167	ATGTAAGACCATGTCTGGGACA	22	41		37998075	37998177	CATCGGTGTTGATATGTGTGCTAGTGTAATACCATGTCTGGGACATGGCATCGGCCACATTATGAGATCTAATGTAAGACCATGTCTGGGACATGGCATCGGT	-
miR7506ag	A2-chr13	16995440	16995461	ATGTAAGACCATGTCTGGGACA	22	41		16995430	16995529	ATGTGATTACATGTAAGACCATGTCTGGGACATTGCATTGTATTGTGATTACGTCTAAGACCATGTCTTGGACATTGGCATCATTATATGATTTCGTGTA	-
miR7506ah	A2-chr13	19445610	19445631	ATGTAAGACCATGTCTGGGACA	22	41		19445600	19445698	ATGAGATTACATGTAAGACCATGTCTGGGACATTGGCATTGTATTGTGATTATGTGTAAGACCATGTCTGGGTCATTGGCATCGTTATATGATTTCGTG	+
miR7506ai	A2-chr10	57636537	57636558	ATGTAAGACCATGTCTGGGACA	22	41		57636398	57636568	GTGTAAGACCATTTCTGGGACATGGCATCTACAATGAGACGAGTGCTACTGTAAGGCATGTCCGGGACAAGCATCAGCCTCGAGGCGTAAGCCAGTGAAAGACATGTTTAGGACATGCATCAGCTACGAGATGATATCAATGTAAGACCATGTCTGGGACATGGCATCGAC	-
miR7506aj	A2-chr13	61492414	61492435	ATGTAAGACCATGTCTGGGACA	22	41		61492404	61492509	ATGAGAGCCAATGTAAGACCATGTCTGGGACATGGCATCGGCATTGAGATGAGAGCTAGTGTAAGACCATGTCTAGGACATGGCATCTGCAATTTACCCTCTCGTG	-
miR7506ak	A2-chr13	122901585	122901606	ATGTAAGACCATGTCTGGGACA	22	41		122901575	122901675	ATGTGATTACATGTAAGACCATGTCTGGGACATTGGCATTGTATTGTGATTACGTGTAAGACCATGTCTCGGACATTGGCATCATTATATGATTTCATGTA	-
miR7506al	A2-chr13	44892053	44892074	ATGTAAGACCATGTCTGGGACA	22	41		44892043	44892184	ATGTGATTACATGTAAGACCATGTCTGGGACATTGGCATTGTATTGTGATTACGTGTAAGATGATGTCTAGGACATTGGCATCGTTAATTGATTTCGTGTAAGACCCTGTCTGAGACAGTGGTGTCGATATGTGATAACATG	-
miR7506am	A2-chr13	37885042	37885063	ATGTAAGACCATGTCTGGGACA	22	41		37885032	37885129	ATGCTATTACATGTAAGACCATGTCTGGGACATTGGCATCGTTATATGATTTCATGTAAGACCTGTCTGGGACAGTGGTATTGATATGTGATAACATG	-
miR7506an	A2-chr13	6154145	6154166	ATGTAAGACCATGTCTGGGACA	22	41		6154135	6154316	ATGAGATTACATGTAAGACCATGTCTGGGACATTAGCATTGTATTGTGATTACATGTAAGACCATGTCGGGGACATTAGCACCATTATATGATTTCGTGTAAGACCACGTCTGGGACGTTGGCATTGATATATGATAACATGTATGACCATGTCTGGGATATGGCATTGTATGAGCTTTACG	+
miR7506ao	A2-chr1	17806674	17806695	ATGTAAGACCATGTCTGGGACA	22	41		17806664	17806805	ATGTGATTACATGTAAGACCATGTCTGGGACATTGGTATTGTCTTGTGATTACGTGTAATACCATGTCTGAAACTTTGGCATCGTTTAACGGTTTCGTGTAAGACCTTGTCTGGGACAGTGGCATTGATATGTGATAACATG	-
miR7506ap	A2-chr1	120150248	120150269	ATGTAAGACCATGTCTGGGACA	22	41		120150238	120150336	ATGTGATTACATGTAAGACCATGTCTGGGACATTGGCATTGTATTGAGATTACATGTAAGACCATGTTTGGGACATTGGCATTGTATTGTAATTACGTG	-
miR7506aq	A2-chr1	47787233	47787254	ATGTAAGACCATGTCTGGGACA	22	41		47787095	47787264	GTGTAAGACCATGTCTGGGACATGGCATCGGTATTGAGACTAGAGCTAGTGTAAGACATGTCTGGGACATGCACCGGCCTCGAGATGTAAGTCCGTGTAAGACATATCTAGGACATGCATCGGCTATGAGATGTGTCAATGTAAGACCATGTCTGGGACATGGCATCGAC	-
miR7506ar	A2-chr1	19740742	19740763	ATGTAAGACCATGTCTGGGACA	22	41		19740732	19740845	GTGAGAGTTAATGTAAGACCATGTCTGGGACATGGTATCAACTTGATGGATTAGCCAGTGTAAGACCATGTCTGGGACATGGCATCTACACTATACCCTATGTTTGAGGCTTAG	+
miR7506as	A2-chr1	116360204	116360225	ATGTAAGACCATGTCTGGGACA	22	41		116360194	116360335	ATGTGATTACATGTAAGACCATGTCTGGGACATCGGTATTGTATTGTGATTACGTGTAAGACCATGTTTGGGACATTGGCATCGTATTATGATTTCGTGTAAGACCCTGTCTGGGACAGTGGCGCTGATATGTGATAACATG	+
miR7506at	A2-chr1	10639513	10639534	ATGTAAGACCATGTCTGGGACA	22	41		10639503	10639601	ATGTGATTACATGTAAGACCATGTCTGGGACATTGGCACTGTATTGTGATTACATGTAAGACCATGTCTAGGATATTGGCATTGTATTGTGATTACGTG	+
miR7506au	A2-chr1	112826779	112826800	ATGTAAGACCATGTCTGGGACA	22	41		112826769	112826895	ATGTGATTACATGTAAGACCATGTCTGGGACATTGGCATTGTAGTGAGGTTACGTGTAAGACCATGTCTGGGAGTGATTTAGTGTAAGAACCTGTCTGGGACAGTGGCATTGATATGTATTTACATG	-
miR7506av	A2-chr1	11416457	11416478	ATGTAAGACCATGTCTGGGACA	22	41		11416407	11416488	GTATAAGACCATGTCTGGGACATGGCTTCGGCATTGACAGATGAGAACCAATGTAAGACCATGTCTGGGACATGGCATCGGT	-
miR7506aw	A2-chr1	79633091	79633112	ATGTAAGACCATGTCTGGGACA	22	41		79633045	79633122	GTATAAGACATGTCTGGGACATGCGTCGGCCACATTATAAGAGCCAATGTAAGACCATGTCTGGGACATGGCATCGAC	-
miR7506ax	A2-chr2	14308517	14308538	ATGTAAGACCATGTCTGGGACA	22	41		14308476	14308548	GTAAGACCATGTCTAGGACATTGGCATTATAATGTGATTACATGTAAGACCATGTCTGGGACATTGGCATTGT	-
miR7506ay	A2-chr2	97653010	97653031	ATGTAAGACCATGTCTGGGACA	22	41		97653000	97653097	AATTGAATTCATGTAAGACCATGTCTGGGACATTGGCATCGATATGAGATTACGTGTAAGACCGTGTTTAGGACATTGGCATCGTATATGATTCGTGT	+
miR7506az	A2-chr2	76985712	76985733	ATGTAAGACCATGTCTGGGACA	22	41		76985702	76985801	TCGATAGTCAATGTAAGACCATGTCTGGGACAGGGCATCACTTGATGGATGAGCTAGTGTAAGACCATGTTTGGGACATGGCGTCGACATTATACCCCGT	-
miR7506b	A2-chr9	34206188	34206209	ATGTAAGACCATGTCTGGGACA	22	41		34206178	34206278	ATGTGATTACATGTAAGACCATGTCTGGGACATTGGCTTTGTAGTGTGATTGCGTGTAAGACCATGTTTGGGACGTTGGCATCGTTATATGAATTCGTATG	+
miR7506ba	A2-chr10	55075922	55075943	ATGTAAGACCATGTCTGGGACA	22	41		55075819	55075953	AGCCAGTGTAAGACCATGTCTGGGACATGGCATCGGTATTGAGACGAGTGTTAGTGTAAGACATGTCTGGGACATGCTTTGGCCTCGACAACGAGATGTGTCAATGTAAGACCATGTCTGGGACATGGCATAGGC	+
miR7506bb	A2-chr2	89257523	89257544	ATGTAAGACCATGTCTGGGACA	22	41		89257439	89257554	TGTAAGACCATGTCTGGGACATCGGCATCGTATTTGATTTCGTATAAGACCCTGTCTGGGACAGAGGCATCGATACTGAATTACATGTAAGACCATGTCTGGGACATTGGCATTAT	-
miR7506bc	A2-chr10	94208996	94209017	ATGTAAGACCATGTCTGGGACA	22	41		94208945	94209027	CGCTAGTGTAAGACATGTCTGGGACATGCTTCTGCTACATTATGAGAGCCAATGTAAGACCATGTCTGGGACATGGCATCGGC	+
miR7506bd	A2-chr3	56180171	56180192	ATGTAAGACCATGTCTGGGACA	22	41		56180120	56180202	CGCCAGTGTAAGACATGTCTCGGACATGCTTCGACCACATTATGAGAGCCAATGTAAGACCATGTCTGGGACATGGCATCGGT	-
miR7506be	A2-chr3	87972004	87972025	ATGTAAGACCATGTCTGGGACA	22	41		87971994	87972144	ATGAGACATCATGTAAGACCATGTCTGGGACATGGCATTAGCACCGATATGTGACATCATGTAAGACCATATCTGGGATATAGCATTGGCATCTATATGTGATTTCATGTAATACCATGTCTGGGACATGGCATTGATATGAGACATCATG	+
miR7506bf	A2-chr3	19606366	19606387	ATGTAAGACCATGTCTGGGACA	22	41		19606356	19606455	ATGTGATATCATGTAAGACCATGTCTGGGACATTGGCATTGATCTAAGATTACGTGTAAGACCATGTCTAGGACATTGGCATCGTATATGATTTCGTGTA	-
miR7506bg	A2-chr3	76080185	76080206	ATGTAAGACCATGTCTGGGACA	22	41		76080175	76080274	TTGCGATTACATGTAAGACCATGTCTGGGACATTGGCATCGTATTGTGATTACGTGTAAGACAATGTCTGGGACATTGGCATCGTTATATGATTTCGTGT	-
miR7506bh	A2-chr3	81231912	81231933	ATGTAAGACCATGTCTGGGACA	22	41		81231902	81232002	ATGTGATTACATGTAAGACCATGTCTGGGACATTGGCATTGTATTGTGATTATGTGCAAGACTATGTCTGGGACATTGGCATCGTTATATGATTTCGTGTA	+
miR7506bi	A2-chr3	8459361	8459382	ATGTAAGACCATGTCTGGGACA	22	41		8459351	8459487	ATGTGATTACATGTAAGACCATGTCTGGGACATTGGTTTTGTGATTACGTGTAAGACCATGTTTGGGACATTGGCATCGTTAATCGATTACGTGTAAGACCCTGTCTGGGACAGTGGCATCTATATGTGATAACATG	+
miR7506bj	A2-chr4	49131215	49131236	ATGTAAGACCATGTCTGGGACA	22	41		49131205	49131303	TTGATAGTCAATGTAAGACCATGTCTGGGACATGGCTTCGACTTGATAAATGAGCCAATGTAAGACCATGTCCTAGACATGGTATCGGCATCTTATCCC	-
miR7506bk	A2-chr4	103816135	103816156	ATGTAAGACCATGTCTGGGACA	22	41		103816094	103816166	GTAAGACCCTGTCTGGGACAGTGGCGTCGATATGTGATTATATGTAAGACCATGTCTGGGACATTGGCATTGT	-
miR7506bl	A2-chr4	6773128	6773149	ATGTAAGACCATGTCTGGGACA	22	41		6773002	6773159	CATGTAAGACAATGTTTGGGACATGGCATCATATCTGATTTCGTGTAAGACCATGTCTAGGACATCGGCCTCATATCTGATTTCGTGTAAGACCATGTCTGGGACATCGGCATCATATCTAATTTCATGTAAGACCATGTCTGGGACATTGGTATCAT	-
miR7506bm	A2-chr10	8636747	8636768	ATGTAAGACCATGTCTGGGACA	22	41		8636737	8636835	ATGAGATTACATGTAAGACCATGTCTGGGACATTGGCATTTTATTGTGATTACATGTAAGATCATGTCTAGGACATTGGCATCGTTATATGATTTTGTG	+
miR7506bn	A2-chr4	122672454	122672475	ATGTAAGACCATGTCTGGGACA	22	41		122672444	122672543	TTGTGATTACATGTAAGACCATGTCTGGGACATTGGCATTGTTAATCGATTTCGTGTAAAACCTTGTCTAGGACAGTGGCATCGATATATGATAACATGT	+
miR7506bo	A2-chr4	56883645	56883666	ATGTAAGACCATGTCTGGGACA	22	41		56883596	56883676	TGTAAGACCATGTCTGGGGCATGGGATCTGCATGAATATGTGAGAGCTAATGTAAGACCATGTCTGGGACATGGAATTGGT	-
miR7506bp	A2-chr4	95257245	95257266	ATGTAAGACCATGTCTGGGACA	22	41		95257007	95257276	AGCCAGTGTAAGACCATGTCTGGGACATGGCGTCGGTATTGAGACGAGAGCTAGTGTATGACATGTCTGGGACATGCATCGGCTACATTATGAGAGGCAGTGTAAGACCATGTCTGGGACATTATTATCGGCATTGAGACGAGAGATAGTGTAAGACATGTCTGGGACATGCACCAACCTTAAGATGTAAGCCAGTGTATCACATGTATGGGACATGCATCGGCTATGAGATGTGTCAATGTAAGACCATGTCTGGGACATGGCACCGGC	-
miR7506bq	A2-chr5	39273842	39273863	ATGTAAGACCATGTCTGGGACA	22	41		39273832	39273975	ATGTGTTTACATGTAAGACCATGTCTGGGACATTGGCATTGTATCGTGATTATGTGTAAGACCATGTCTAGGACATTGGCATCATTATATGATTTCGTGTAAGACAATGTCTGGGACATTGGCATCGATACGTGATAACATGTA	+
miR7506br	A2-chr11	82420460	82420481	ATGTAAGACCATGTCTGGGACA	22	41		82420450	82420550	GTTGTGATACATGTAAGACCATGTCTGGGACATTGGCATTGTATTGAGATTACGTGTAAAATCATGTCTGGGACATTGGCATCGATATATGATAACATGGA	-
miR7506bs	A2-chr5	4335840	4335861	ATGTAAGACCATGTCTGGGACA	22	41		4335830	4335928	ATGTGATTACATGTAAGACCATGTCTGGGACATTGGCACTGTATTGTGATTACATGTAAGACCATGTCTAGGATATTGGCATTGTATTGTGATTACGTG	+
miR7506bt	A2-chr6	116248188	116248209	ATGTAAGACCATGTCTGGGACA	22	41		116248178	116248611	ATGTGATTACATGTAAGACCATGTCTGGGACATTGGCATCGTTATTCTAGTTCGTGTAAGACCCTGTTTGGGACAGTTTAGGTTGAATTGTATACAAATTGGTATGTTTTAAGCTGCCTATGAATGTATTGAAATGGTACGATTTTGGTTGCTAGGGGTGCATGAGAAAACAATGGCAAATCGGCTTTGTAAATATCTTATGTTTGTCTATACAGACAGAGACACGAGCGTGTGTCTTAGCTGTGTACGACACATGGTCATACTACAAGGCCGTGTGTCCCCTGTGGTAGTCCTTCGAATTAAGGCAGTATACCCTACAAGTTTGACACGACCTGTGACACAGGGGTTGTCACATAGGCGTGTGGCTGGCCGTGTGACCCAAGTCAGTAACCCCTCCAT…	-
miR7506bu	A2-chr6	17962104	17962125	ATGTAAGACCATGTCTGGGACA	22	41		17962053	17962135	AGCTAGTGTAAGACATGTCTTGGACATGCATCGACCACATTATGAGAGCCAATGTAAGACCATGTCTGGGACATGGCATCGGC	+
miR7506bv	A2-chr6	27677059	27677080	ATGTAAGACCATGTCTGGGACA	22	41		27677006	27677090	AGCTAGTGTAAAATCATGTCTGGGACATGGTATTAGCATTGAGGCGAGGGCTAATGTAAGACCATGTCTGGGACATGGCATCGGC	+
miR7506bw	A2-chr6	37226355	37226376	ATGTAAGACCATGTCTGGGACA	22	41		37226345	37226444	CTATGATTACATGTAAGACCATGTCTGGGACATTGGCATTGTATTGTGATTACATGTAAGACCATGTTTGGGACATTGGCATCATTATATGATCTCGTAT	-
miR7506bx	A2-chr7	105076320	105076341	ATGTAAGACCATGTCTGGGACA	22	41		105076310	105076410	ATGTGATTACATGTAAGACCATGTCTGGGACATTGGCATTGTATGGTGATTACATGTAAGACCATGTCTGAGACATTGGCATCGTTATATGGTTTCATGTA	+
miR7506by	A2-chr7	89490801	89490822	ATGTAAGACCATGTCTGGGACA	22	41		89490791	89490889	ATGTGATTTCATGTAAGACCATGTCTGGGACATGGCATCGATATTTGATTTTGTGTAAGACCATGTCTAGGACATGGAGTCGATACAAGATATCGTGTA	-
miR7506bz	A2-chr11	25347175	25347196	ATGTAAGACCATGTCTGGGACA	22	41		25347165	25347308	ATGTGATTACATGTAAGACCATGTCTGGGACATTGGCATTGTATTGTGATTACATTTAAGACCATGTCTGGGGCATTGGCATCGTTAATCGATTACGTATAAGACCTTGTCTGGGACAGTGGCACTGATATGTGATAAAATGTA	+
miR7506c	A2-chr11	41821857	41821878	ATGTAAGACCATGTCTGGGACA	22	41		41821815	41821888	TGTAAGACCATGTCTAGGACATTGGCATTGTATTGTGATTACATGTAAGACCATGTCTGGGACATTGTCATCGT	-
miR7506ca	A2-chr8	21508113	21508134	ATGTAAGACCATGTCTGGGACA	22	41		21508055	21508144	TCGATTCCGGCAATGGTCTCAGGTACAGGGCGTTACATTGGCATTTTATTGTGATTACATGTAAGACCATGTCTGGGACATTGGCATCGT	+
miR7506cb	A2-chr8	29640444	29640465	ATGTAAGACCATGTCTGGGACA	22	41		29640400	29640475	CATGTATGACCATGTCTGGGACATTGGCATTATATTGAGATTACATGTAAGACCATGTCTGGGACATTGGCATCAT	-
miR7506cc	A2-chr8	84843546	84843567	ATGTAAGACCATGTCTGGGACA	22	41		84843499	84843577	TCGAGTAAGAACAAGTCTGGGACGTTGGCATCGATATATGTGGTTACATGTAAGACCATGTCTGGGACATCGGCATCGT	-
miR7506cd	A2-chr8	56977786	56977807	ATGTAAGACCATGTCTGGGACA	22	41		56977732	56977817	GAGGTGATTACATGTAAGACTATGTCTGGGACATTGGCATTGTATTGTGATTACATGTAAGACCATGTCTGGGACATTGGCATCGT	+
miR7506ce	D5-Chr11	38448997	38449018	CATGTCTGGGACATGGCGTTGG	22	86		38448987	38449087	GGGATGAGACCATGTCTGGGACATGGCGTTGGTACCGAGATAAGAGGTCCCCCGTAAGACCATGTCTAGGATATGGCATTTGCAGTACAAGAAACATCCCA	+
miR7506cf	D5-Chr4	24719600	24719621	CATGTCTGGGACATGGCGTTGG	22	86		24719590	24719695	CACGTAAGACCATGTCTGGGACATGGCGTTGGTACCGAGATGAGAGGTCCCCCGTAAGACCATGTCCGGGACATGGCATGGGCACCTATATGAGAACTCTCATGTA	+
miR7506cg	D5-Chr7	34122521	34122542	CATGTCTGGGACATGGCGTTGG	22	86		34122511	34122596	AACGTAAGACCATGTCTGGGACATGGCGTTGGTACCGAGATGAGAGGTCCCCCGTAAGACCATGTTTGAGACATGGCATGGGCACC	-
miR7506ch	D5-Chr7	31247448	31247469	CATGTCTGGGACATGGCGTTGG	22	86		31247438	31247522	CAAGTAAGACCATGTCTGGGACATGGCGTTGGTACCGAGATGAGAGGTTCCCCGTAAGACCATGTCTGGGACATGGCATTGGTAC	-
miR7506ci	D5-Chr8	28182821	28182842	CATGTCTGGGACATGGCGTTGG	22	86		28182811	28182896	CACGTAAAACCATGTCTGGGACATGGCGTTGGTACCAAGATGAGAGGTCCCCCGTAAGACCATGTCTGAGATATGGCATTTGCAGT	-
miR7506cj	A2-chr8	24945668	24945689	CATGTCTGGGACATGGCTTTGG	22	60		24945580	24945699	TATCAGGGATATGGCTTTCGCATCATTAAATGATTTCGTATAAGACCATGTCTGGGACATGGCATCGATATGAGGTCCCGTATAAGACCATGTCTGGGACATGGCTTTGGCACCCTATTT	-
miR7506ck	A2-chr13	55624730	55624750	TCTGGGACATGGCATTGGCAT	21	85		55624650	55624760	ATTCGGGTTATTTGTGTGTTAGTGTAAGACATGTCTGGGACATGCATTGGCCATATAATGAGAGCCAGTGTAAGACCAAGTCTGGGACATGGCATTGGCATTGAGACGAAA	-
miR7506cl	A2-chr3	82226252	82226272	TCTGGGACATGGCATTGGCAT	21	85		82226163	82226282	TTGTATCTCTTGGGTCATTTGTGTGAGCTAGTGTAACACATGTCTGAGACATGCATCGTCCACATTGTGAGAGCCAGTGTAAGACCACGTCTGGGACATGGCATTGGCATTGAGATGAGT	+
miR7506cm	A2-chr7	58864087	58864107	TCTGGGACATGGCATTGGCAT	21	85		58863959	58864117	ATTCGGGTCATTTGTGTGCTAATGCAAGACATGTCTAGGACATGTATCGGCTATATTACGAGAACCAGTGTAAGACCATAACTGGGACATGGAATTGGCATTGAGACGAGAGCTAGTGTAAGACCATATCTGGGACATGGCATTGGCATTGAGACGAGA	-
miR7506cn	A2-chr8	75973597	75973617	TCTGGGACATGGCATTGGCAT	21	85		75973522	75973627	GGTCATTTGTGTGCTAGTGTAAGACATGTCTGGGACATGCATCGACCACATTATGAGAGTCATTGTAAGAACATTTCTGGGACATGGCATTGGCATTGAGATGAGA	+
miR7506co	A2-chr1	120756173	120756193	TCTGGGACATGGCTTTGGCAT	21	40		120756030	120756203	TCATATCTGGGATATGGTATTGGTATCGATATCAGGTCCCGTCTAAGACCATGTCTGGGACATGGTATCGGCACCGTTATGAAACTTTGTTAAGATCGTAGCTGGGCTATTGGCATCGATGTGTGATCCCATGTAAGACCACGTCTGGGACATGGCTTTGGCATCCTTTTATGT	-
miR7506cp	A2-chr7	60243255	60243275	TCTGGGACATGGCTTTGGCAT	21	40		60243245	60243320	TAAGACTATGTCTGGGACATGGCTTTGGCATCGTTATGTGATCCCATGTAAGACCGTGTCAAGGACATGGCATTGG	+
miR7506cq	A2-chr8	65308522	65308542	TCTGGGACATGGCTTTGGCAT	21	40		65308512	65308678	TAAGACCCTGTCTGGGACATGGCTTTGGCATCAATATGTAATTTCGTGTAAGACCATAGTTGGGCTATCGGCATCGATATGTGATCCCATGTAAGACTATGTCTGAGACATGACATTGCCATCGATCTACGATCCCATGCAAGACCATGTCTAGGACATGGCATTGG	+
miR7506d	A2-chr9	30073376	30073397	ATGTAAGACCATGTCTGGGACA	22	41		30073303	30073407	AATGTGACGACGTTCTGATATGTCTTATCGTGTAAGACCACGTCTAGGGCTTGGGCATCAATTTGTTATTTACATGTAAGACCATGTCTGGGACATTGGCATCGT	+
miR7506e	A2-chr9	78023658	78023679	ATGTAAGACCATGTCTGGGACA	22	41		78023590	78023689	TTGGCATCGATATATGTGTTTTCTTGTAAGACCACGTCTGGGACGTTGGCATCGATATATGTGGTTACATGTAAGACCATGTCTGGGACATCGGTATCGT	+
miR7506f	A2-chr11	64987030	64987051	ATGTAAGACCATGTCTGGGACA	22	41		64987020	64987120	ATGTGATTACATGTAAGACCATGTCTGGGACATTGGCATTGTATTGCGATTACGTGTAAGACTATGTCTGGGACATTGGCATCGTTATATGATTTCATGTA	-
miR7506g	A2-chr9	3830174	3830195	ATGTAAGACCATGTCTGGGACA	22	41		3830164	3830261	TTGTGATTACATGTAAGACCATGTCTGGGACATTGGCATCGTTATATGATTTCGTGTAAGACCCTGTTTGAGACAGTGGCATTGATATGTGATAACAT	+
miR7506h	A2-chr9	50055804	50055825	ATGTAAGACCATGTCTGGGACA	22	41		50055662	50055835	AGCCAGTGTAAGACCATGTCTGGGACATGGCGTCGGCATTGAGACGAAAGCTAGTGTAAGACATATCTGGGACATGCATCGGCCTCGAGATGTAAGCAGTGTAAGACATGTCTGGGACATGCATCGGCTACGAGATGTATCAATGTAAGACCATGTCTGGGACATGACATCGGC	-
miR7506i	A2-chr9	56773351	56773372	ATGTAAGACCATGTCTGGGACA	22	41		56773341	56773439	GTGTGATTTCATGTAAGACCATGTCTGGGACATTGACATCGATATGAGATTATGTGTAAGACCATGTCTAGGACATTGGCATCATATATGATTCGTGTA	-
miR7506j	A2-scaffold34749	135	156	ATGTAAGACCATGTCTGGGACA	22	41		125	223	ATGTGATTACATGTAAGACCATGTCTGGGACATTGGCATTGTATTGTGATTACATGTAAGATCATGTCTAGGACATTGGCATTGTATTGTGATTACGTG	-
miR7506k	A2-scaffold16759	3	24	ATGTAAGACCATGTCTGGGACA	22	41		1	84	ACATGTAAGACCATGTCTGGGACATTGGCATTGTATTGTGATTACATGTAAGACCATGTTTGGGACATTGGCATCATTATATGA	+
miR7506l	A2-scaffold6008	696	717	ATGTAAGACCATGTCTGGGACA	22	41		612	727	TACGATGTCCGAAAAGCCCCGTACGAACCATAGGAATATCTAGGATACATATGTCAAGACATAGGATTTACGGTATGTGATTGCATGTAAGACCATGTCTGGGACATCGGCATCGT	-
miR7506m	A2-scaffold2412	171845	171866	ATGTAAGACCATGTCTGGGACA	22	41		171754	171876	AGCCAGTGTAAGACCATGTCTGGGACATGGCATCTGCATGAGGCATCGTGTATGACCATAGCTGGGCTATTGGCATCGATATGAGAGTTTCATGTAAGACCATGTCTGGGACATCGCATTGGT	+
miR7506n	A2-scaffold32806	254	275	ATGTAAGACCATGTCTGGGACA	22	41		244	342	ATGTGATTACATGTAAGACCATGTCTGGGACATTGGCATTGTATTGTGATTACATGTAAGATCATGTCTAGGACATTGGCATTGTATTGTGATTACGTG	-
miR7506o	A2-scaffold949	147871	147892	ATGTAAGACCATGTCTGGGACA	22	41		147815	147902	GAGATGTGATTATATGTAAGACCATGTTTGAGACATTGGCATTTTATTGAGATTACATGTAAGACCATGTCTGGGACATTGGCATCGT	-
miR7506p	A2-scaffold2835	84844	84865	ATGTAAGACCATGTCTGGGACA	22	41		84834	84932	ATGTGGTTACATGTAAGACCATGTCTGGGACATCAGCATTGTATTTGATTCGTGTAAGACCCTGTCTGGGACATTGGCATCAATATATGTGGTTACGTG	-
miR7506q	D5-Chr2	21403960	21403981	ATGTAAGACCATGTCTGGGACA	22	41		21403950	21404042	GTAAGAAAACATGTAAGACCATGTCTGGGACATTGGCATTGTATATGATTCGTATAAGGCCTGTTTGGGACAGTGGCATATGTGTTAACATGT	-
miR7506r	D5-Chr2	39045089	39045110	ATGTAAGACCATGTCTGGGACA	22	41		39045079	39045179	ATGTGATAACATGTAAGACCATGTCTGGGACATTGGCATTGTACTGTGATTACGTTTAAGTCCATGTCTGGGACATTGGCATCATTATATGATTTCGTATA	-
miR7506s	D5-Chr3	29832090	29832111	ATGTAAGACCATGTCTGGGACA	22	41		29832080	29832179	TATGTGATTCATGTAAGACCATGTCTGGGACATTGACATCGATATGAGATTCACGTAAGACCATGTCTGGGACATTGGTATCGATATGAGAATCGTGTAA	+
miR7506t	A2-chr12	79070978	79070999	ATGTAAGACCATGTCTGGGACA	22	41		79070968	79071065	TTGTGATTACATGTAAGACCATGTCTGGGACATTGGCATCGTTATATGATTTCCTATAAGACCCTGTCTGGGACAATGGCATTGATATGTGGTAGCAT	-
miR7506u	D5-Chr3	28569465	28569486	ATGTAAGACCATGTCTGGGACA	22	41		28569455	28569551	AATGAACCTTATGTAAGACCATGTCTGGGACATTAGCATCGAAGTGAGAAAATGTGTAATACCATGTCTAGGACATTGGCTTCATATATGATTCATA	+
miR7506v	A2-chr12	78656123	78656144	ATGTAAGACCATGTCTGGGACA	22	41		78655683	78656154	AAAGTGTAAAAATGCCCAAATATGTGCTTGTGGATTGAATTGAATGATTTGGTGAATAAAGGAGTTAATTTTGAATGTATATAGATCAATAACAAAAGAAATAGGATTTAGATCGGGGAAAATCAAAGATTATTGAATAATCGATCCAGTCTTTCTATTTCAACTATGAGGTAAGTTCATATGCAAATAAATGTCTTTAAATTGATTTATAAATGTTCATTTCTCACTGAATTGCTATGAATGTTGAACAAATCAAGTATCGAAGAAGTTATGTTACCCGAAAGTCCCGTACGAACCTTAAGAATAGTATAGGATATTAATGTCATGACATTAGGATTATCGAGATGTAATTACATGTAAGACCATGTCTAGGACATTAGAATTGTATTGTGATTACAT…	+
miR7506w	A2-chr12	142299753	142299774	ATGTAAGACCATGTCTGGGACA	22	41		142299702	142299784	AGCTAATGTACGACATGTCTGGGACATGGATCGGCCACATTATGAGAGCCAATGTAAGACCATGTCTGGGACATGGCATCGGC	-
miR7506x	A2-chr12	63521891	63521912	ATGTAAGACCATGTCTGGGACA	22	41		63521881	63521975	ATGAGATTACATGTAAGACCATGTCTGGGACATTGGCATCGTATTCTGATTACGTGACCATTTCTGGGACATTGGCATTATTATGTGATTTCATG	+
miR7506y	D5-Chr5	54719317	54719338	ATGTAAGACCATGTCTGGGACA	22	41		54719307	54719405	ATGTGATTTCATGTAAGACCATGTCTGGGACATTAGCATTGAAGTGAGAGAACATGTAAGACTATGTCTGGGACATTGGCATCGTATATGAGTCGTATA	-
miR7506z	A2-chr12	89615549	89615570	ATGTAAGACCATGTCTGGGACA	22	41		89615539	89615640	TTGATGGTCAATGTAAGACCATGTCTGGGACATGGCATTGACTTGATGGATGAGCCAGTGTAAAACCATGTCTGGGACATGGCGTCGGCATTATACCCTATG	+
miR7507a	D5-Chr10	51160961	51160984	AAAGCTAAGGTAGTGGAGTAGGCA	24	54		51160951	51161127	TTAGTGGTGGAAAGCTAAGGTAGTGGAGTAGGCATTTGGGGTTAAACCACTCCAAAATCATTGTGTTCATTGTATTACTTTCTTATCCTTATTTCCACAAATATTTTAAAGGCCAATTCATCCTCTTCTTGGCTATTTCGATTGATCAATTGAGCTAACAAATTGTGACACACTAAA	-
miR7507b	D5-Chr13	33867417	33867440	AAAGCTAAGGTAGTGGAGTAGGCA	24	54		33867144	33867450	ACAACCTTTGTGCCAAATATTTCAATACTTTTCTTTCAGACACTTGTGAGCTTTATCTCCATTCTATTTGCTCAATTGTGTTTCATTTTAATTGAGTTTAATTTGCAGACACATTGATTTTGTAAGGATTACTTCTTTGTTTGCTTATTTATATCTCTTTGGGAGGATTTGTGTCTTAAGGTTTGGGGTAGAAACCTTAAGGGAGTTTGTAAAGTTAAACCTTATCCTCAAAGGTTATCAAATTAGTGAATTTGGGAAAATCCTTAGTAGTAGAAAGCTAAGGTAGTGGAGTAGGCATTTGGGGCTG	+
miR7508a	A2-chr4	129968741	129968761	AAGAAAAGAAGTCGGGAGAAG	21	3429		129968731	129968839	GGCAGGAAGCAAGAAAAGAAGTCGGGAGAAGAGTTTTCGATCGGTTCCCTTTAGCTTCTCAAAACTTATCTGAAATTCTTTCCCGGCTTCTTTTCTTGCTTTCTTTTTA	-
miR7508b	D5-Chr7	60185707	60185727	CAAGAAAAGAAGTCGGGAGAG	21	5087		60185697	60185805	TGGCAGGAAGCAAGAAAAGAAGTCGGGAGAGAATTTTCGATCGGTTCCCTTTAGCTTCTCAAAACTTATCCGAAATCCTTTCCCGGCTTCTTTTCTTGCTTTCGTTTAA	+
miR7510a	D5-Chr2	44678502	44678525	AAAGATCATGTTCTTTAGCGGCGC	24	11		44678416	44678535	AGGCATGTGCGGCGCTTTAAGAAGCGAATAAAACAAACGCAGCTAAAGAACATGTTCTTCAGCGGCGCTTGGAAAAAATCGCCACTAAAGATCATGTTCTTTAGCGGCGCTAATAAAACA	-
miR7510aa	D5-Chr1	31098935	31098958	AGGTCATGATCTTTAGCGGCGTTT	24	289		31098868	31098968	GCGTTTGTGTGAAAAGCGCCGCTAAAGGTCTGATATTTAGCGGCGTTTGTAGGAAAAGCGCCGCTAAAGGTCATGATCTTTAGCGGCGTTTGTAGGAAAAG	+
miR7510ab	D5-Chr2	21321438	21321461	AGGTCATGATCTTTAGCGGCGTTT	24	289		21321371	21321471	CGTTTATGGTATAAGCGCTGCTAAAGGTTAAGATGTTTAGTGGCGTTTGTGGTAGAAGCGCCGCTAAAGGTCATGATCTTTAGCGGCGTTTGTGGTAGACA	-
miR7510ac	D5-Chr2	53344210	53344233	AGGTCATGATCTTTAGCGGCGTTT	24	289		53344146	53344243	TTTTTGCGAGAAGCGCCGCTAAAGGTTTGTTCTTTCGTAGCGTTTGTGACTAAAGCGCCGCTAAAGGTCATGATCTTTAGCGGCGTTTGTGATAAAAG	-
miR7510ad	D5-Chr2	5712575	5712598	AGGTCATGATCTTTAGCGGCGTTT	24	289		5712565	5712640	GCGCCGCTAAAGGTCATGATCTTTAGCGGCGTTTCTAGTATAAGCGCCGCTAAAGGCCATGATCTTTAGCGGCGTT	-
miR7510ae	D5-Chr3	10057535	10057558	AGGTCATGATCTTTAGCGGCGTTT	24	289		10057479	10057568	AAAAGCGCCGCTAAAGAACATGACCTTTAGCGGCACTTATATTTAAACGCCGCTAAAGGTCATGATCTTTAGCGGCGTTTGTGGTAAAAG	-
miR7510af	D5-Chr3	26830658	26830681	AGGTCATGATCTTTAGCGGCGTTT	24	289		26830648	26830723	GCGTCGCTAAAGGTCATGATCTTTAGCGGCGTTTGTGGTAGAAGCGCTGCTAAAGGTCTTGATCATTAGCGGCGTT	+
miR7510ag	D5-Chr3	35822369	35822392	AGGTCATGATCTTTAGCGGCGTTT	24	289		35822359	35822433	GCGTCACTAAAGGTCATGATCTTTAGCGGCGTTTATGGTAGAAGCGTCGTTAAAGGTCATGATCTTTAGCGGCAT	-
miR7510ah	D5-Chr4	34222582	34222605	AGGTCATGATCTTTAGCGGCGTTT	24	289		34222572	34222647	GCGTCGCTAAAGGTCATGATCTTTAGCGGCGTTTGTGCTAGAAGCGCCGCTAAAGATTATGACCTTTAGCGGCGTT	+
miR7510ai	D5-Chr4	49883218	49883241	AGGTCATGATCTTTAGCGGCGTTT	24	289		49883208	49883282	GCGCCGCTAAAGGTCATGATCTTTAGCGGCGTTTGTGGGAGAGGCATCGCTAAAGATCATGACTTTTAGCGGCTT	-
miR7510aj	D5-Chr4	30881596	30881619	AGGTCATGATCTTTAGCGGCGTTT	24	289		30881529	30881629	CATTTGTAATAGAAGCGCCGCTAAAAGTCACGATTTTTAGCGGCGTTTGTGGCAAAAGCGCAGCTAAAGGTCATGATCTTTAGCGGCGTTTGTAGCAGAAG	-
miR7510ak	D5-Chr4	25810689	25810712	AGGTCATGATCTTTAGCGGCGTTT	24	289		25810679	25810753	GCGCCGCTAAAGGTCATGATCTTTAGCGGCGTTTGTGGTAGAAGCGCCGCTAAAAGTCATGACCTTTAGCGGCAT	-
miR7510al	D5-Chr5	33466102	33466125	AGGTCATGATCTTTAGCGGCGTTT	24	289		33466037	33466135	TTTTTGACAAAAGCGTCGCTAAAGGTCATGACATTTAGCGGCATTTGTGACAAAAGCGCCATTAAAGGTCATGATCTTTAGCGGCGTTTGTAATAGAAG	-
miR7510am	D5-Chr5	33465972	33465995	AGGTCATGATCTTTAGCGGCGTTT	24	289		33465962	33466037	GCGCCGCTAAAGGTCATGATCTTTAGCGGCGTTTGTGATAGAAGCGCCGCTAAAGGCCATGATCTTTAGCAGCGTT	-
miR7510an	D5-Chr5	17944019	17944042	AGGTCATGATCTTTAGCGGCGTTT	24	289		17943954	17944052	TATAAGAAAAAAACGCTGCTAAAGGTCATGTTCTATAGCGGCAGTTTTGGGAAAAGTGTCGCTAAAGGTCATGATCTTTAGCGGCGTTTGTGGGAAAAG	-
miR7510ao	D5-Chr7	42926686	42926709	AGGTCATGATCTTTAGCGGCGTTT	24	289		42926619	42926719	GCGTTTGTGAAAAAGCGTCGCTAAAGGTCATTCTTCATAGTGCCGTTTGTGGTTGAAGCGTCGAAAAAGGTCATGATCTTTAGCGGCGTTTGTGGGAAAAG	+
miR7510ap	D5-Chr7	16134496	16134519	AGGTCATGATCTTTAGCGGCGTTT	24	289		16134441	16134529	AAGCACCGCCAAAGAACATGACCTTTAGCGGCGAATGCTATAAAAGTGTCGCTAAAGGTCATGATCTTTAGCGGCGTTTGTGGTAAAAG	+
miR7510aq	D5-Chr7	45878770	45878793	AGGTCATGATCTTTAGCGGCGTTT	24	289		45878760	45878926	GCGCCACTAAAGGTCATGATCTTTAGCGGCGTTTGTGGAAAAAGCGCCGCTACAGATCATGTTCTTTAGCGGCATTTGTAGGAAAAGTGCCGCTAAAGACCCTGACCTTTAGCGACATTTTTTTCGTAGCGCCGCTAAAGAACATGACCTTTAGCGGCGTTTATAAA	-
miR7510ar	D5-Chr7	24149883	24149906	AGGTCATGATCTTTAGCGGCGTTT	24	289		24149873	24149966	GCGCCGCTAAAGGTCATGATCTTTAGCGGCGTTTGTGATAAAAGTGCCGCTAAAGGCCATGATCTTTAGCGGATTTTTTCACATAAACGCCGCT	-
miR7510as	D5-Chr7	53267304	53267327	AGGTCATGATCTTTAGCGGCGTTT	24	289		53267212	53267337	AAAGCGCCGCTAAAGGTTTTAGCGGCGTTTGTGGTAAAAGCGCCGCTAAAGGTCATGGTTTTTAGCGACGTTTGTCGAAAAAGCGTCGCTAAAGGTCATGATCTTTAGCGGCGTTTGTGGTAAAAG	-
miR7510at	D5-Chr7	35515488	35515511	AGGTCATGATCTTTAGCGGCGTTT	24	289		35515478	35515552	GCGCCGCTAAAGGTCATGATCTTTAGCGGCGTTTGTGGGAAAAGCGCCGCTAAAGGTCATGGCCTTTAGCGGACC	+
miR7510au	D5-Chr8	32198807	32198830	AGGTCATGATCTTTAGCGGCGTTT	24	289		32198797	32198918	GCTTCGCTAAAGGTCATGATCTTTAGCGGCGTTTGTGGTAGAAGCGCCGCTAAAGGCCATGATCGTTTTTGTGAAAGCGCCGCTAAAGTTCAGGACTTTTAGCGGCGTTGTCAACAATGGCA	+
miR7510av	D5-Chr8	16215044	16215067	AGGTCATGATCTTTAGCGGCGTTT	24	289		16215034	16215151	GTGTCGCTCAAGGTCATGATCTTTAGCGGCGTTTGTGGTAGAAGCGCCACTAAAGGTCATGAACTTTAGTTGCGTTTGTGGTAAAAGCGCCGCTAAAGATCATGACCTTTAGCGGCGT	+
miR7510aw	A2-chr12	140031513	140031536	AGGTCATGATCTTTAGCGGCGTTT	24	289		140031406	140031546	TTTGCAGGAAAAGTGCCGCTAAAGGTCATGACCTTTAGCGGCGTTTATGGAAAAGCGCTGCTAAAGACCAGGACCTTTAGCGGCGTTTTTTGGAAAAGCGCCGCTAAAGGTCATGATCTTTAGCGGCGTTTTTTATAAAAG	+
miR7510ax	D5-Chr9	28735343	28735366	AGGTCATGATCTTTAGCGGCGTTT	24	289		28735277	28735376	CGTTTGTCAAAAAGCGTCGCTAAAAGTCATTCTTTATAGTGGCGTTTGTGGTAGAAGCGTTGCTAAAGGTCATGATCTTTAGCGGCGTTTGTGGTAGAAG	-
miR7510ay	D5-Chr9	57742965	57742988	AGGTCATGATCTTTAGCGGCGTTT	24	289		57742955	57743116	GCGTCGCTAAAGGTCATGATCTTTAGCGGCGTTTGTGGGGAAAGAGCCGCTATAGGTCATGTTCTTTAGCGGCGTTTTTGAGAAAAGCGCCGCTAAAGGTCCTGGTCTTTAGCGGCATTTGTGGGAGAAACGCCGCTAAAGGTCCTGGTCTTTAGCGGCGTT	+
miR7510az	D5-Chr9	18522976	18522999	AGGTCATGATCTTTAGCGGCGTTT	24	289		18522966	18523041	GCGCCGTTAAAGGTCATGATCTTTAGCGGCGTTTGTGATAAAAGCGTCGCTAAAGGTCATGGTCTTTAGCAGCGTT	+
miR7510b	D5-Chr2	44678306	44678329	AAAGATCATGTTCTTTAGCGGCGC	24	11		44678296	44678374	AATCGCCACTAAAGATCATGTTCTTTAGCGGCGCTAAGAAAATAAACGCCGCTAAAGAACATGTTCTTTAGCGGCGCTA	-
miR7510ba	D5-Chr9	44455628	44455651	AGGTCATGATCTTTAGCGGCGTTT	24	289		44455563	44455661	GTTTGTGATAAAAGCGCCGCTAAAGGTCAAGATCTTTAGCGGCGTTGTGATAAAAGTGCCGCTACAGGTCATGATCTTTAGCGGCGTTTTTTCACATAA	-
miR7510bb	D5-Chr9	38871574	38871597	AGGTCATGATCTTTAGCGGCGTTT	24	289		38871564	38871639	GCGCCACTAAAGGTCATGATCTTTAGCGGCGTTTGTGGGTAAAGCGCCGCTAAAGGTCATGTTTTTTAGCGGCGTT	-
miR7510bc	D5-Chr9	36427002	36427025	AGGTCATGATCTTTAGCGGCGTTT	24	289		36426992	36427067	GCGCTGCTAAAGGTCATGATCTTTAGCGGCGTTTGTGATAAAAGCATCGCTAATGGTCATGTTCTTTAGCGGCGTG	-
miR7510bd	D5-Chr9	55755105	55755128	AGGTCATGATCTTTAGCGGCGTTT	24	289		55755095	55755169	GTGCCGCTAAAGGTCATGATCTTTAGCGGCGTTTGTAGGAAAAGCGCCGCTAAAGGTCTTGGTCTATAGCGGCGT	-
miR7510be	A2-chr12	49506277	49506300	AGGTCATGATCTTTAGCGGCGTTT	24	289		49506267	49506343	GTGCCGCTAAAGGTCATGATCTTTAGCGGCGTTTGTGAAAAAAAGTTCCACTAAAGGTCATGGTCTTTAGCGGCATT	-
miR7510bf	A2-chr12	100664349	100664372	AGGTCATGATCTTTAGCGGCGTTT	24	289		100664282	100664382	CGTTTTTTAGAAAAGCGCCGCTAAAGGTCGTGATCTTTAGCGACGTTTGTAGTAAAAGCGCCGCTAAAGGTCATGATCTTTAGCGGCGTTTGTAGGAAAAG	-
miR7510bg	A2-chr13	35242243	35242266	AGGTCATGATCTTTAGCGGCGTTT	24	289		35242233	35242308	GCGCCGCTAAAGGTCATGATCTTTAGCGGCGTTTGCGGGAAAAGCGCCGCTAAAGGTCATGGTCTTTAGCAGCGTT	+
miR7510bh	A2-chr1	54026465	54026488	AGGTCATGATCTTTAGCGGCGTTT	24	289		54026357	54026498	GTTTTTGAGAAAAGCGCCGCTAAAGGTGACGGCCTTTAGCGGCGTTTGTAAAAAAGCGCCGCTAAAGGTCATAGTCTTTAGCGGCGTTTGTGGAAAAAGCGCTGCTAAAGGTCATGATCTTTAGCGGCGTTTTTTCAAATAA	+
miR7510bi	A2-chr1	11467633	11467656	AGGTCATGATCTTTAGCGGCGTTT	24	289		11467562	11467666	CAGAGTTTGCTTAAAAAAGCGCCGCTAACGGTCATGGCCTTTAATGGCGTTTGCGAAAAAAGTGCCGCTAAAGGTCATGATCTTTAGCGGCGTTTGCGAAAAAAG	-
miR7510bj	A2-chr1	109550824	109550847	AGGTCATGATCTTTAGCGGCGTTT	24	289		109550760	109550857	TTTTGAGGGAAAGCGCCGCTAAAGGTCATGACTTTTAGCGGCATTTTTGGGAAAGCGCCGCTAAAGGTCATGATCTTTAGCGGCGTTTTTGAGGAAAG	+
miR7510bk	A2-chr2	16164497	16164520	AGGTCATGATCTTTAGCGGCGTTT	24	289		16164487	16164647	GCGTCGCTAAAGGTCATGATCTTTAGCGGCGTTTGTAGAAAAAGTGCCGCTAAAAGTCTTGACTTTTATCGGCGTTTGTAGGAAAAGCGCCGCTAAAGGTCTTGACTTTTAGCGGCGTTTGTGGGGAAAGCGTCGCTAAAGGTCATGACCTTTAGCGGCAT	-
miR7510bl	A2-chr2	58569237	58569260	AGGTCATGATCTTTAGCGGCGTTT	24	289		58569170	58569270	GCGTTTGTGGGAAAAGTGCCGCTAAAGGTCATGGCCTTTAGCGGCGTTTGTGGAAAAGCGCTGCTAAAGGTCATGATCTTTAGCGGCGTTTGTGCGAAAAG	+
miR7510bm	A2-chr5	48560488	48560511	AGGTCATGATCTTTAGCGGCGTTT	24	289		48560478	48560552	GCGCCGCTAAAGGTCATGATCTTTAGCGGCGTTTGTGGAAAAAGCGCCGTTAAAGATCATGATCTTTAGCGGCAT	-
miR7510bn	A2-chr6	49673049	49673072	AGGTCATGATCTTTAGCGGCGTTT	24	289		49673039	49673113	GTGCCGCTAAAGGTCATGATCTTTAGCGGCGTTTGTGGGAAAAGCGCCGCTAAAGGTTATGATCTTTAGCGGCGT	+
miR7510bo	A2-chr6	117857396	117857419	AGGTCATGATCTTTAGCGGCGTTT	24	289		117857386	117857461	GCGCCGCTAAAGGTCATGATCTTTAGCGGCGTTTGTAGGAAAAGCGCCGCTATAGATATTGATCTTTAACGGCGTT	+
miR7510bp	A2-chr6	75781944	75781967	AGGTCATGATCTTTAGCGGCGTTT	24	289		75781934	75782008	ACGTTGCTAAAGGTCATGATCTTTAGCGGCGTTTTTGGGGAAAGCGCCGCTAAAGGTCATGATCTTTAGCGGCAT	+
miR7510bq	A2-chr6	22761040	22761063	AGGTCATGATCTTTAGCGGCGTTT	24	289		22760930	22761073	GTTTGTAAAAAAAGTGCCGCTAAAGGTCATGGTTTTTAGCGGCGTTTTCTGGAAAAAGTGTCGCTAAAGGCCATGGTCTTTAGAGGCGTTTGTGAAAAAAGCGTCGCTAAAGGTCATGATCTTTAGCGGCGTTTATTTAAAAAA	+
miR7510br	A2-chr7	629500	629523	AGGTCATGATCTTTAGCGGCGTTT	24	289		629490	629565	GCGCCGCTAAAGGTCATGATCTTTAGCGGCGTTTGAGGGAAAAGCGCCGCTAAAGGTCATGGTCGTTAGCGGCGTT	+
miR7510bs	A2-chr8	91579184	91579207	AGGTCATGATCTTTAGCGGCGTTT	24	289		91579174	91579292	GCGCCGCTAAAGGTCATGATCTTTAGCGGCGTTTTTGGGGAAAGCGCCGCTAAAGGTCATGACTTTTAGCAGCGTTTTTGGGGAAAGCGCCGCTAAAGGTCATGACCTTTAACGGCGTT	-
miR7510bt	D5-Chr5	40124228	40124251	AGGTCTTGATCTTTAGCGGCGTTT	24	10		40124160	40124261	GCGTTTTTGTGAAAAGCGTCGCTAAAGGTCCTGATCTTTAGCAGCGTTTGTGGGAAAAGAGCTGCTAAAGGTCTTGATCTTTAGCGGCGTTTGCGAAAAAAG	-
miR7510bu	D5-Chr8	9319985	9320008	AGGTCTTGATCTTTAGCGGCGTTT	24	10		9319866	9320018	AGTTAGCGGCGTTTGTAATCAAAGCGTCGCTTAAAGGTCTTGAGCTTTTGTGGCGTTTGTAATCAAAGCGTCGTTAAAGGTTGTGATTTATAGCGGCGTTTGTGAGAAAGCGTCGCTAAAGGTCTTGATCTTTAGCGGCGTTTTTGGGTAACG	-
miR7510bv	D5-Chr9	45596457	45596480	AGGTCTTGATCTTTAGCGGCGTTT	24	10		45596349	45596490	GTTTGTTTGGTAAGCGCCGCTAAAGACCAAGGTCTATAGCGGCGTTTGATGGGTAAGCGCCGCTAAAGACCATGGTTTATAGCGTCGTTGTAAAGAAAACGCCGGTAAAGGTCTTGATCTTTAGCGGCGTTTATTATAAAAA	-
miR7510bw	D5-Chr1	40003646	40003669	AGGTCTTGTTCTTTAGCGGCGTTT	24	11		40003636	40003717	GCGCCGTTAAAGGTCTTGTTCTTTAGCGGCGTTTGTTTCTAAAAACGCCGTTAAAGTTAGCGACGCCATCATTAGCGGCGTT	-
miR7510bx	D5-Chr4	54297438	54297461	AGGTCTTGTTCTTTAGCGGCGTTT	24	11		54297428	54297503	GCGTCGCTAAAGGTCTTGTTCTTTAGCGGCGTTTTTAGTAGAAGCGCCGCTAAAGGTCATGAGCTTTAGCGGCGTT	-
miR7510by	A2-chr9	9861073	9861093	ATGACTTTTAGCGGCGTTTTT	21	55		9861063	9861128	GCTAAAGAACATGACTTTTAGCGGCGTTTTTAGGGAAAGAGCCATTAAAGTTCATGTTCTTTAGTG	-
miR7510bz	A2-chr11	88331271	88331291	ATGACTTTTAGCGGCGTTTTT	21	55		88331197	88331301	GGCGTTCTTGGGAAAAGCGCCGCTAAATGTCATGACCCTTAGCGGTGTTTTTAGGGAAAGTGCCGCTAAAGGTCATGACTTTTAGCGGCGTTTTTGGGGAAAGCG	-
miR7510c	D5-Chr4	40221410	40221433	AAAGATCATGTTCTTTAGCGGCGC	24	11		40221349	40221443	ACAGAAAAAAACGCCGCTAACGATCATGTTCTTTAGCGGCGCTAAGGAAATACACGCCACTAAAGATCATGTTCTTTAGCGGCGCTTATGAAAAA	+
miR7510ca	A2-chr9	3230890	3230910	ATGACTTTTAGCGGCGTTTTT	21	55		3230880	3230944	GCTAAATATCATGACTTTTAGCGGCGTTTTTTTAAAAAAGCGCGCAAAAGTCCTGGTCTTTAGCG	+
miR7510cb	A2-chr9	44588596	44588616	ATGACTTTTAGCGGCGTTTTT	21	55		44588586	44588760	TTTGAATTTTATGACTTTTAGCGGCGTTTTTTCAAATAAACGCCGCAAATTTTAGCGACGTTATCTATAGCGGCGTTTTTTCGGCCCTTGTAAAAACGCCGCAAATAATTTTAGTGGCACTTAAAAGTACCGCTAAAGACCTTAAAAAACACCGCTAAAAGTCAATTTTGCTGCA	-
miR7510cc	D5-Chr1	26900973	26900993	ATGACTTTTAGCGGCGTTTTT	21	55		26900963	26901028	GCTAAAGAACATGACTTTTAGCGGCGTTTTTACTAAAAACACCGCTGAAGAACATGACCTTTAGCG	-
miR7510cd	A2-chr11	39232348	39232368	ATGACTTTTAGCGGCGTTTTT	21	55		39232338	39232573	GCAAAAGAACATGACTTTTAGCGGCGTTTTTGTAGAAGTGCAGCTAAAGGTCATGTTATTTAGCGGCATTTGTGTGAAAAGCGCCACTAAAGGTCATGTTCTTTAGTGGCATTTGTGTGAAAGGCGCCACTAAAGGTCACATTCTTCAGCGGCATCTGTGTGAAAAGCACCATTAAAGGTCACGTTCTTTAACGGTGCTTCCTCAAAAACGTCGCTAAAAGTCTTGTTCTTTAGCG	-
miR7510ce	A2-chr10	108375719	108375739	ATGACTTTTAGCGGCGTTTTT	21	55		108375644	108375749	GGCGTTTATGTGGAAAAGCGCCGCTAAAGAACATGACATTTAGCGACACTTTCCCCATAAACGTCGTTAAAGAACATGACTTTTAGCGGCGTTTTTAGTAAAAGAA	-
miR7510cf	A2-chr12	879275	879295	ATGACTTTTAGCGGCGTTTTT	21	55		879265	879414	TTTGAATTTCATGACTTTTAGCGGCGTTTTTGAGAAAAGCCCCGCTAAAGGTCGTGATCTTTAGTGGCGTTTGTAGGAAAAGCCCCGCTAAAGGTCTTGATCTTTAGCGGCATTTGTGGGAAAGCGCCACTAAAGGTCATGATCTTTAGC	+
miR7510cg	A2-chr12	74068019	74068039	ATGACTTTTAGCGGCGTTTTT	21	55		74068009	74068280	GCTAAAGAACATGACTTTTAGCGGCGTTTTTTAGAAAGCGCCGTTAAAGAACGTGAACTTTAGCTACGCATTTCACACAAATGCCGCTAAAAAATGTGACTTTTAACGACGCCTTTCACACAAACGCCGCTAAAGAATGTGACATTTAGCGGCACATTTCATACAAGCGCCACTAAATAACAGAACCTTTAGCGGCGCTTTTCACACAAACGTCGCTAAAGAACATGACGGCGCTTTTACAAAAATGTCGCTAAAGGTCATGTTCTTTTGCA	+
miR7510ch	A2-chr13	99392761	99392781	ATGACTTTTAGCGGCGTTTTT	21	55		99392751	99392899	ACTAAAAGTCATGACTTTTAGCGGCGTTTTTTTTAAATAAACGCCACCAATTTTTGCGGCGTTACCTATAGCTGCGTTTTTTGCAGCGTTTTCAAAAGCGCCGCTAAAGGCTAAAAAAAGCGCCGCTAAAAATCTATTTTCTTGTAGTG	-
miR7510ci	A2-chr10	47990705	47990725	ATGACTTTTAGCGGCGTTTTT	21	55		47990695	47990793	TAAGAGTTATATGACTTTTAGCGGCGTTTTTGGCTAAAGCTCTGTCTTTTAGCGGCGTTTTACTAAAAGCGCCGCTAAAGATCTGTCTTTTAGCATTGT	+
miR7510cj	A2-chr1	69510422	69510442	ATGACTTTTAGCGGCGTTTTT	21	55		69510412	69510518	ACTATAGAGCATGACTTTTAGCGGCGTTTTTTTACAAATGGCACTAAAGAACAGTACCTTTAGCGGTGCTTTTATCACAAATGCTGCTAAAAGTATCGTTGTTTAGC	-
miR7510ck	A2-chr10	54107997	54108017	ATGACTTTTAGCGGCGTTTTT	21	55		54107987	54108161	TTTGAATTTTATGACTTTTAGCGGCGTTTTTTCAAATAAACGCCGCAAATTTTAGCGACGTTATCTATAGCGGCGTTTTTTCGGCCCTTGTAAAAACGCCGCAAATAATTTTAGTGGCACTTAAAAGTACCGCTAAAGACCTTAAAAAACACCGCTAAAAGTCAATTTTGCTGCA	-
miR7510cl	A2-chr1	32192431	32192451	ATGACTTTTAGCGGCGTTTTT	21	55		32192421	32192527	ACTATAGAGCATGACTTTTAGCGGCGTTTTTTTACAAATGGCACTAAAGAACAGTACCTTTAGCGGTGCTTTTATCACAAATGCTGCTAAAAGTATCGTTGTTTAGC	-
miR7510cm	A2-chr2	30217003	30217023	ATGACTTTTAGCGGCGTTTTT	21	55		30216993	30217058	TTTTAATTTCATGACTTTTAGCGGCGTTTTTGGGAAAAGCGCCGTTAAAGGTCATGTTCTTTAGCA	-
miR7510cn	A2-chr3	25594519	25594539	ATGACTTTTAGCGGCGTTTTT	21	55		25594509	25594938	GCTAAAGGTTATGACTTTTAGCGGCGTTTTTTACAGCGTTTGTAAAAGAGCCGGAAATAGTTTTAGCGGCGCTTATAGGCCCAAAAAAACACCGCTAAAAACCTATTTTGCTGTAGTGTAAGAATGTTTTAACAATATAACTTTTAACATTACTGTAAGAATATTTTGTTATTTCATTTATTAATTTAGGATAATATATCTTTCGTTGAATTTTTTAAGTATCATTTAGATTTGCTGTTATTGGTTGGATTTGATGTTACAAAAAGGGTTGTAGATGAATGAAAATAGGATATTAGAAATCTGCTAAAATTAGTGGGGTAAAAAAACGTCACAAAAAACATTACGGCTTTTGTAAGAAAAGCGCCGCTAAAGGTAATGGTATTTAACGGTGTTCTTGAG…	-
miR7510co	A2-chr4	26117567	26117587	ATGACTTTTAGCGGCGTTTTT	21	55		26117495	26117597	TGCTTTCTCCACAAATGCCGCTAAAAACCATGACCTTTAACGACGCTTTTTCCACAAGCACTGTTAAAAATAATGACTTTTAGCGGCGTTTTTCCCATAAACG	+
miR7510cp	A2-chr4	54275181	54275201	ATGACTTTTAGCGGCGTTTTT	21	55		54275171	54275342	TACAGCAAAAATGACTTTTAGCGGCGTTTTTTTAGGCCTTTAGCGGCACTTTTAGGCGCCACTAAAACTATTTGCGGCGTTTTTACAAGCGCAAAAAAAAAGCCGCTATAGATGACGCCACAAAAGTTTGCGGCGTTTATTTTAAAAAACGCCGCTAAAGGTCATGGCCTTT	+
miR7510cq	A2-chr11	663240	663260	ATGACTTTTAGCGGCGTTTTT	21	55		663230	663338	GCTAAAGGTGATGACTTTTAGCGGCGTTTTTGGGTAAAGCGCTGCCAAAGGTCATGACCTTTAGCGGCATTTGCGGGAAAAGCGCTGCTAAAGGTCATGATCTTTAGCT	+
miR7510cr	A2-chr7	38071259	38071279	ATGACTTTTAGCGGCGTTTTT	21	55		38071249	38071313	ACAAAAGATCATGACTTTTAGCGGCGTTTTTGAGGAAAGCGCCACTAAAAGTCATGGTTTTTAGC	+
miR7510cs	A2-scaffold3054	9933	9953	CATGACTTTTAGCGGCGTTTG	21	87		9923	9989	TGCTAAAAGCCATGACTTTTAGCGGCGTTTGAAAAAAAGCGCCGCTAAAAACCATGGCTTTTAGCGG	-
miR7510ct	A2-scaffold3103	89912	89932	CATGACTTTTAGCGGCGTTTG	21	87		89797	89942	GGCGTTTTTGGGTAGAGCGCCGCTAAAGGTCATGACATTTAGCGGCGTTTGTGTGAAAAGCACGGCTAAAGGTCATGACCTTTAGGGCGTTTGTGGGAAAAGCATCGCTAAAGGTCATGACTTTTAGCGGCGTTTGTGAGAAAAGT	+
miR7510cu	A2-scaffold19736	345	365	CATGACTTTTAGCGGCGTTTG	21	87		335	443	TTTAAAATTTCATGACTTTTAGCGGCGTTTGTGAAAAAAGCGCCGTTAAAGGCCATAACCTTTAGCGACGTTTGTGTGAAAAGTGCCGCTAAAGGCCATGACCTTTAGC	-
miR7510cv	A2-chr12	97581563	97581583	CATGACTTTTAGCGGCGTTTG	21	87		97581553	97581618	TTTAAAATTTCATGACTTTTAGCGGCGTTTGTGGAAAAAGCGCCGCTAAAGACCATGACCTTTAGC	+
miR7510cw	A2-chr12	51249887	51249907	CATGACTTTTAGCGGCGTTTG	21	87		51249877	51249944	CACTAAAAGTCATGACTTTTAGCGGCGTTTGAAAAAAAAGCGCCGCTAAAAGCCATGGCTTTTAGCGG	-
miR7510cx	A2-chr12	61268159	61268179	CATGACTTTTAGCGGCGTTTG	21	87		61268149	61268259	CGCTAAAGGTCATGACTTTTAGCGGCGTTTGTTGGAAAAGCGCCGCTAAAGGTCATGACTTTTAGCGACGTTTGTTGGAAAAGCGCCGCTAAAGGTCATGACTTTTAGCGG	+
miR7510cy	A2-chr13	12799146	12799166	CATGACTTTTAGCGGCGTTTG	21	87		12799136	12799202	TTTTTTAAGCCATGACTTTTAGCGGCGTTTGTTAAAAAAGCGCCGCTAAAAGTCATGGCTTTTAGCG	+
miR7510cz	A2-chr13	45180756	45180776	CATGACTTTTAGCGGCGTTTG	21	87		45180746	45180811	CACAAAAGATCATGACTTTTAGCGGCGTTTGTGGGGAAAGCGTCGCTAAAAGTCATGGCTTTTAAC	+
miR7510d	D5-Chr10	56807616	56807639	AAAGGTCGTGGTCTTTAGCGGCGT	24	14		56807552	56807649	TTTTTTGCGAAAAGCGCCGCTAAAGGTTGTGGTCTTTAGCGGCGTTTGCGACAAAAGCGCCGCTAAAGGTCGTGGTCTTTAGCGGCGTTTGCGACAGA	+
miR7510da	A2-chr2	78337139	78337159	CATGACTTTTAGCGGCGTTTG	21	87		78337129	78337367	CGCTAAAAGACATGACTTTTAGCGGCGTTTGTAGGAAAAGTGCCCTAAAAGCATGACTTTTAGCGGCACTTTGACCCAAAAACGCCGCAAAAAGTAATGTCTTTTAACGGCGCTTCCACCACAAACGCCACTAAAAGCCATGACTTTTAACGACGCTTTCCCCACAAACGCCACTAAAAGCCATGACTTTTAGTGGCGCCTTTCCCGCAAACGCCGCTAAAAGCCATGACTTTTAGCGG	+
miR7510db	A2-chr2	60583687	60583707	CATGACTTTTAGCGGCGTTTG	21	87		60583677	60583743	ATTTTTTTATCATGACTTTTAGCGGCGTTTGCAAGAAAAGCGTCGCTAAAGGTCATGATCTTTAGAC	-
miR7510dc	A2-chr2	61557584	61557604	CATGACTTTTAGCGGCGTTTG	21	87		61557574	61557641	CGTTAAAAGCCATGACTTTTAGCGGCGTTTGTTAAAAAAGCGCCGCTAAAAGTCATGGCTTTTAGCGG	+
miR7510dd	A2-chr2	15466202	15466222	CATGACTTTTAGCGGCGTTTG	21	87		15466192	15466259	CGCTAAAAGCCATGACTTTTAGCGGCGTTTGTAAAAAAAACGCTACTAAAAGTCATGGTTTTTAGCGG	+
miR7510de	A2-chr3	68315129	68315149	CATGACTTTTAGCGGCGTTTG	21	87		68315119	68315186	CATGAAAGGTCATGACTTTTAGCGGCGTTTGTGGATAAAGCGCCGCTAAAAGTCGTGATCTTTAGTGG	-
miR7510df	A2-chr3	19121565	19121585	CATGACTTTTAGCGGCGTTTG	21	87		19121555	19121621	TTCTAAAAGTCATGACTTTTAGCGGCGTTTGTGGTAAAAGCACCGCTACAAGTCATGGCTTTTAGCT	-
miR7510dg	A2-chr3	92416178	92416198	CATGACTTTTAGCGGCGTTTG	21	87		92416168	92416235	CACAAAAGATCATGACTTTTAGCGGCGTTTGTGGGAAAGGCGCCGCTAAAAGTCATGGCTTTTAGTGG	-
miR7510dh	A2-chr4	5378430	5378450	CATGACTTTTAGCGGCGTTTG	21	87		5378420	5378616	CGCTAAAAGCCATGACTTTTAGCGGCGTTTGAAAAAAAAGCGCCACTAAAAGTCATGGCTTTTAGCGGCGTTTTTTTTGAAACACCGCTAAAAGTAATGGCTTTTAGCGGCGTTTGTGTGAAAAGCACCGCTAAAAGTAATGGCTTTTTAGCGGCGTTTGTGCAAAAACCGCCGCTAAAAGTCATGGCTTTTAGCGG	+
miR7510di	A2-chr6	48286666	48286686	CATGACTTTTAGCGGCGTTTG	21	87		48286656	48286725	AGCTAAAAGTCATGACTTTTAGCGGCGTTTGTGGGGAAAGCGCCGCTAAAAGTCATAACCTTTAACGGCA	-
miR7510dj	A2-chr7	61347982	61348002	CATGACTTTTAGCGGCGTTTG	21	87		61347972	61348039	CACAAAAGATCATGACTTTTAGCGGCGTTTGTGGAAAAAGCGCCGCTAAAAATCATGGCCTTTAGCGG	+
miR7510dk	A2-chr7	27466612	27466632	CATGACTTTTAGCGGCGTTTG	21	87		27466602	27466668	AGCTAAAAGCCATGACTTTTAGCGGCGTTTGTTAAAAAAGCGCCGCTAAAAGTCATGGCTTTTAGCG	+
miR7510dl	A2-chr8	125448989	125449009	CATGACTTTTAGCGGCGTTTG	21	87		125448979	125449049	CGCTAAAAGTCATGACTTTTAGCGGCGTTTGTGTGGAAAGCGCTGCTAAAAGTCGTTTGTGGGAAAAGCGC	+
miR7510dm	A2-chr8	40299576	40299596	CATGACTTTTAGCGGCGTTTG	21	87		40299566	40299633	CGCTAAAGGCCATGACTTTTAGCGGCGTTTGTGGTAAAAGCGCCACTAAAGTCCATGACCTTTAGTGG	+
miR7510dn	A2-chr11	93983490	93983510	CATGACTTTTAGCGGCGTTTG	21	87		93983480	93983549	GCCGGTAAAGCATGACTTTTAGCGGCGTTTGTTGGAAAAGCGCCGCTAAAGGTCATGGCTTTTAGCGGCG	-
miR7510do	A2-chr8	94489577	94489597	CATGACTTTTAGCGGCGTTTG	21	87		94489567	94489632	CACAAAAGATCATGACTTTTAGCGGCGTTTGTTTAAAAAGTGCCGCTAAAAGTCATGGCTTTTAGC	-
miR7510dp	A2-chr8	65346037	65346057	CATGACTTTTAGCGGCGTTTG	21	87		65346027	65346178	CATAAAAGATCATGACTTTTAGCGGCGTTTGTGGGGGAAGCGCCGTTAAAAGTCATGGCTTATAGCGGCGTTTGTGGGGGAAGAGCCGCTAAAAGTCATGGCTTTTAGCGGCGTTTGTGGTGGAAGCGCCGCTAAAAGTCATCGCTTTTAGC	-
miR7510dq	D5-Chr1	19274444	19274464	TCCTGATCTATAGCGACGTTT	21	78		19274291	19274474	TTGTAATCAAAGCGTCGCTAAAGGTCTTTGATCTATAGTGGCGTTTGTGGTAAAAGCGCCGTTAAAGGTCTTGAGCTATAGTGGCGTTTGTTAGAAAAGCGCCGCTAAAGATCCCAAGCTATTGCGGCGTTTGTGTAGAAGCGCCGCTATAGGTCCTGATCTATAGCGACGTTTGTGGTAAAAG	-
miR7510dr	D5-Chr2	31770656	31770676	TCCTGATCTATAGCGACGTTT	21	78		31770646	31770714	TAGCTAAAGGTCCTGATCTATAGCGACGTTTGTGGGAAAAGCGCCGCTAAAGGTCATGACCTATAGCGG	+
miR7510ds	A2-chr11	23239352	23239372	TGACTTTTAGCGGCGTTTTTT	21	13		23239342	23239483	ATAGTAAAATTGACTTTTAGCGGCGTTTTTTAGGCCTTTAGCGGCGCTTTTTCAAGCGCCACAAAAAACGCGGCTATAGATGGCGCCACAAAAGTTTGCGGCGTTTATTTTATAAAATGCCGCTAAAGGTCATGGCCTTTAG	-
miR7510dt	A2-chr12	77856815	77856835	TGACTTTTAGCGGCGTTTTTT	21	13		77856805	77856976	ACAACAAAACTGACTTTTAGCGGCGTTTTTTAGGCCTTAAGTGTCACTTTTAAGCGCCGCTAAAACTATTCGCGGTGTTTTTACAAGCGCCGCAAAAAACGCCACTATTGGAGATGCCGCTAAAGTTTGCGACGTTTATCTAAAAAACGCCGCTAAAGGTCATAAAAATTAA	-
miR7510du	A2-chr2	74885266	74885286	TGACTTTTAGCGGCGTTTTTT	21	13		74885256	74885415	TTTAGCGGACTGACTTTTAGCGGCGTTTTTTAAGTCCTTTAGCGGCACTTTTACAAGCGCCACAAAAAACGCCGCTATAGATGACGCCACAAAAGTTTGCTAAAAAACGCCGCTAAAGGTTATGGATTTAGCGGCACTTTTCTTACGAACGCCGCTAAAA	-
miR7510dv	A2-chr2	7581136	7581156	TGACTTTTAGCGGCGTTTTTT	21	13		7581126	7581249	ACAGTAAAACTGACTTTTAGCGGCGTTTTTTTAAGCAAGCATCACTAAAACTATTTGCGGCGTTTTTGCAAGCGCTGCAAAAAATGCCACTATAGGAAACGCCGCTAAAAATCATAAAATTTAA	+
miR7510dw	A2-chr5	13733815	13733835	TGACTTTTAGCGGCGTTTTTT	21	13		13733737	13733845	AGCGGTGTTTTTGGGAAAAGCGCCACTAAAAGTTAGGGCTTTTAGCGGCGTTTGTGATAAAAACGCCACTAAAAGCGCTGACTTTTAGCGGCGTTTTTTGAGATAAGCG	-
miR7510e	D5-Chr4	11167744	11167767	AAAGGTCGTGGTCTTTAGCGGCGT	24	14		11167734	11167814	AAGCGTCGCTAAAGGTCGTGGTCTTTAGCGGCGTTTTTGGGAAAAAGCGCCGCTAAAGGTTGTGGTCTTTAGTGGCGTTTG	+
miR7510f	D5-Chr8	44217187	44217210	AAAGGTCGTGGTCTTTAGCGGCGT	24	14		44217177	44217256	AAGCGCCGCTAAAGGTCGTGGTCTTTAGCGGCGTTTGTCAGAAAAGCGCCGCTAAAGGTTGTGATCTTTAGCGGCGTTTT	-
miR7510g	A2-chr7	54397333	54397356	AAAGGTCGTGGTCTTTAGCGGCGT	24	14		54397323	54397402	AAGCGCCGCTAAAGGTCGTGGTCTTTAGCGGCGTTTTGGGGAAAAGCGCCGCTAAAAGCTGTGGTCTTTAGCGGCGTTTG	-
miR7510h	D5-Chr1	22187253	22187276	AAGGTCTTGGTCTTTAGCGGCGTT	24	27		22187145	22187286	CGTTTCTGTGAGAAGTGCCGCTAAAGGTTTGATCTATAGCGGCGTTTTTGACGAAAAGTGCCGCTAAAGGTTATGGTCTTTAGCGACGTTTGTGGAAAAGCGTCGTTAAAGGTCTTGGTCTTTAGCGGCGTTTGTAGGAAAG	-
miR7510i	D5-Chr2	14982109	14982132	AAGGTCTTGGTCTTTAGCGGCGTT	24	27		14982005	14982142	TTGTGGGAGAAACGCCGCTAAAGATCAGGATCTTTCGTGGCGTTTGTGCGAAAAGCGCCACTAACGATCATTGTCTTTAGCGGCGTTTTTTTGAAAGCGCGCTAAAGGTCTTGGTCTTTAGCGGCGTTTGTTGGACAA	-
miR7510j	D5-Chr5	679834	679857	AAGGTCTTGGTCTTTAGCGGCGTT	24	27		679769	679867	GTTTTCGCTAGAAGCGCCGCTAAAGGTGATGGTCTGTAGCAGCGTTTGTGATAAAAGCGCTGCTAAAGGTCTTGGTCTTTAGCGGCGTTCGTGGGAAAA	-
miR7510k	D5-Chr7	46070713	46070736	AAGGTCTTGGTCTTTAGCGGCGTT	24	27		46070647	46070746	TTTGTCGTGTAAGCGCCGCTAAAAAGGTCATTGTCTTTAGCGACGTTTGTGTGGGAAGCGCTGCTCAAGGTCTTGGTCTTTAGCGGCGTTTGTGTGGGAA	+
miR7510l	A2-chr3	80002965	80002988	AAGGTCTTGGTCTTTAGCGGCGTT	24	27		80002888	80002998	ATTTCTAGTGGCGTTTGTGAGAAAAGCGCCGCTAAAGGTCATTGTCTTTAGCGGCGTTTTTTGGAAAAGCGCCGCCAAAGGTCTTGGTCTTTAGCGGCGTTTTTTGGAAAA	+
miR7510m	A2-chr3	90941620	90941643	AGGTCATGACTTTTAACGGCGTTT	24	40		90941610	90941685	GCGCCGTTAAAGGTCATGACTTTTAACGGCGTTTGTGGGGAAAGCGCCATTAAAGGTCATGACCTTTAGCGGCGTT	+
miR7510n	D5-Chr5	33726525	33726547	AGGTCATGATCTTTAGCGGCGTT	23	41		33726458	33726557	GCGTTTATGGTAAAAGTGTCGTTAAAGTCATGATTTTTAGTGGCGTTTGTGGTAGAAGTGCCGCTAAAGGTCATGATCTTTAGCGGCGTTGTCTATAGCG	-
miR7510o	D5-Chr8	10897424	10897446	AGGTCATGATCTTTAGCGGCGTT	23	41		10897246	10897456	TTTTTTGTAAAACGTCGCTAAAGAATGATACTTTTAGCGACATTTGTAAAAAAAAGCGTCGCTAAAGGTATGTTCTTTAGTGGAGATTGTGATAAAAGCGTCGTTAAATGTCATGTTCTTTAGCGGCGATTGCGATAAAAGCGTCACTAAAGGTCATCTTCTCTTTAAACGCCGCTAAAGGTCATGATCTTTAGCGGCGTTAGTGTGAAAA	+
miR7510p	A2-chr12	115628671	115628693	AGGTCATGATCTTTAGCGGCGTT	23	41		115628608	115628703	TGCTAAAAAAGCGCCGCTAAAGGCCATGGCCTTTAACGACGTTTGCGAAAAAAGCGCCGCTAAAGGTCATGATCTTTAGCGGCGTTACATATAGCG	-
miR7510q	D5-Chr10	51561832	51561855	AGGTCATGATCTTTAGCGGCGTTT	24	289		51561822	51561897	GCGTCGCTAAAGGTCATGATCTTTAGCGGCGTTTGTGCTAAAAGCGTCACTAAAGACCATGACCTTTAGCGACGTT	-
miR7510r	D5-Chr10	42505798	42505821	AGGTCATGATCTTTAGCGGCGTTT	24	289		42505788	42505992	GCGTCGCTAAAGGTCATGATCTTTAGCGGCGTTTGTTGTAGAAGCGCCACTAAAGGTCATGATCTTTAGCGGTGTTTGTGGTAGAAGCGCCACTAACGGTCTTGTTCTTTAGCAGCGTTTGTGATAGAAGCACTGCTAAAGATCATGATCTATAGCAGCGTTTGTGGGATAAGCGCCGCTAAAGGTCATGACTTTTAGTGGCGTT	+
miR7510s	D5-Chr10	42505755	42505778	AGGTCATGATCTTTAGCGGCGTTT	24	289		42505690	42505788	TTTGTGGTATAAGCGTCACTAAAGGTCATGTTCTTTAGTAGCGTTTGTGGTACAAGTGCCTCTAAAGGTCATGATCTTTAGCGGCGTTTGTGGTAGAAG	+
miR7510t	D5-Chr10	44645922	44645945	AGGTCATGATCTTTAGCGGCGTTT	24	289		44645857	44645955	TTTTTGTGAGAAGCGTCGCTAAAGGTTTGTTCTTTAGCGGCGATTGTGATAAAAAGCGCCGCTAAAGGTCATGATCTTTAGCGGCGTTTGTGACAAAAG	+
miR7510u	D5-Chr11	8027038	8027061	AGGTCATGATCTTTAGCGGCGTTT	24	289		8027028	8027189	GCGCCGCTAAAGGTCATGATCTTTAGCGGCGTTTGTGGAATAAGCGCCGCTAAAGGTCACGATCTATAGCGGCGTTTGTGGGTAAAGCGCCGCTAAAGGTCTTTGTCTTTAGCGGCGTTTGTGGGTAAAGCGCCGTTAAAGGTCTTGGTCTTTAGCGGCGTT	-
miR7510v	D5-Chr11	38647998	38648021	AGGTCATGATCTTTAGCGGCGTTT	24	289		38647889	38648031	GTTTGTGGCTAAAGCGCCGCTAAAGGTCACGATCTTTAGCGGCGTTTGTGATAAAAGCACCGCTAAAGGTCAAGATCTTTAGCGGCGTTTGTGGCAAAAGCACCGCTAAAGGTCATGATCTTTAGCGGCGTTTTTTCACATAA	-
miR7510w	D5-Chr13	3484618	3484641	AGGTCATGATCTTTAGCGGCGTTT	24	289		3484608	3484726	GCATCGCTAAAGGTCATGATCTTTAGCGGCGTTTGTGGTAGAAGCGTTACTAAACGTCATAATCTTTAGCGGCGTTTGTGATAGAAGTGCCACTAAAGGCCATGATCATTAGCGGCGTT	+
miR7510x	D5-Chr13	15976955	15976978	AGGTCATGATCTTTAGCGGCGTTT	24	289		15976890	15976988	TTTGTGGTATAAGCGTCGCTAAAGGTCATGTTCTTTAGCGACGTTTGTGGTAGAAGCGCCGTTAAAGGTCATGATCTTTAGCGGCGTTTGTAGTAGAAG	-
miR7510y	D5-Chr13	20731704	20731727	AGGTCATGATCTTTAGCGGCGTTT	24	289		20731694	20731818	GCGCGGCTAAAGGTCATGATCTTTAGCGGCGTTTTTTCACATAAACGCCGCTAAAATCAGCGACGTTGTATATAGCGGCGTTTTTGGTGGAAGCGCCGCTAAAGGTCATGATTTTTAGTGGCGTT	+
miR7510z	D5-Chr1	51105150	51105173	AGGTCATGATCTTTAGCGGCGTTT	24	289		51105140	51105215	GCGCCGCTAAAGGTCATGATCTTTAGCGGCGTTTGTGGTAGAAGCGCCGCTAAAAGTCATGATTTTTAGCGGCGTT	-
miR7512a	D5-Chr9	23651149	23651169	TGCTACTTGTAGTTATGCATG	21	99		23650873	23651179	TTTCAGTTAACATGTAGAACTACAAGCAGCAACCACCATGCTTCAGCATAAATATGGTAGATGGTGACTTAAGATAACGGTTCAATGCTTATGAATGAGACTTTCCTCTGTGTCTCTGTGTGTATGTATGAGTGCGAAATTGAGAGAGAGAAACAGAGAAGTCCAATGATGGCGAGTTAGATAATGCCAGTTTTCCAGTCATGCATGGATGCCTTCCCAAGGGTGCGAAAGCGAAAAGTTGTTGAACTATCTGAAATCCTGCTGATGCATGGTGGTTGCTACTTGTAGTTATGCATGTTAACCAAAA	-
miR7512b	A2-chr1	117213670	117213690	TGCTACTTGTAGTTATGCATG	21	99		117213392	117213700	TTTCAGTTAACATGCATAACTACAAGCAGCAACCGCCATGCTTCAGCATAAATATGGTAGATGGTGGCTTTAGATAAAACAGTTCAATGCTTATGAATGAGACTTCCCTCTGTGTCTCTGTGTGTATGTATGAGTGAGAAATTGAGAGAGAGAAAGAGAGAAGTCCAATGATGGTGAGTTAGATAATGCCAGTTTTCCAGTCATGCATGGATGCCTTCCCAAGGGTGCGAAAGCGAAAAGTTGTTGAACTATCTGAAATCCTGCTGATCCATGGTGGTTGCTACTTGTAGTTATGCATGTTAACCAAAA	-
miR7513a	A2-chr8	92752648	92752668	AATCAGCCAGAAATCGTTTGG	21	18		92752576	92752678	GTATGAATAACAAAACTATTCCGGGCTGATTCGCAGCAGTTATTCATTAACTTAGTTCATTGTTTATCACCGAATCAGCCAGAAATCGTTTGGTTGTTCTCAT	-
miR7513b	D5-Chr10	56996919	56996939	AATCAGCCAGGAATCGTTTGA	21	14678		56996849	56996949	ATGAATAACCAAACTATTCCTGGCTGATTCGCACCAGTTATTCATTAGTTTAGTTCATTGTTTATCACCGAATCAGCCAGGAATCGTTTGATTATTCTCAT	+
miR8148a	A2-chr10	56415605	56415625	CGCGATTTGCTGACGTGGCAT	21	11		56415555	56415635	GGGAAGTGCTTTGTGCCACGTCAGCAAAAAGCATCCAGCATCCACGTAGGCGCGATTTGCTGACGTGGCATAAAGTGCTCC	-
miR827a	A2-chr9	14354383	14354403	TTAGATGACCATCAACAAACA	21	2390		14354273	14354413	ATTGAATGTGTTTGTTTATGGTCATCTAAGCCATTTTTCATCTCGCCAATTCTTTGTTCAAGCAGTTTTTGGATAATCGAACCGATAGAATACACCCGCAGAAATGATGTTTAGATGACCATCAACAAACAACTTCATCTT	+
miR827b	D5-Chr11	55878087	55878107	TTAGATGACCATCAACAAACA	21	2390		55877977	55878117	GTTGAATGTGTTTGTTTATGGTCATCTAAGCCATTTTTCATCTCGCCAATTCTTTGTTCAAGCAGTTTTTGGATAATCGAACCGATAGAATACACCCGCGGAAATGATGTTTAGATGACCATCAACAAACAACTTCATCTT	+
miR827c	EST_gnl_UG_Ghi#S33782608	551	571	TTAGATGACCATCAACAAACA	21	2390		441	581	GTTGAATGTGTTTGTTTATGGTCATCTAAGCCATTTTTCATCTCGCCAATTCTTTGTTCAAGCAGTTTTTGGATAATCGAACCGATAGACTACACCCGCAGAAATGATGTTTAGATGACCATCAACAAACAACTTCATCTT	-
miR827d	EST_EST46Contig_36549	134	154	TTAGATGACCATCAACAAACA	21	2390		24	164	GTTGAATGTGTTTGTTTATGGTCATCTAAGCCATTTTTCATCTCGCCAATTCTTTGTTCAAGCAGTTTTTGGATAATCGAACCGATAGAATACACCCGCGGAAATGATGTTTAGATGACCATCAACAAACAACTTCATCTT	+
miR827e	EST_gnl_UG_Ghi#S42357397	187	207	TTAGATGACCATCAACAAACA	21	2390		77	217	GTTGAATGTGTTTGTTTATGGTCATCTAAGCCATTTTTCATCTCGCCAATTCTTTGTTCAAGCAGTTTTTGGATAATCGAACCGATAGACTACACCCGCAGAAATGATGTTTAGATGACCATCAACAAACAACTTCCTCTT	+
miR827f	EST_TC257800	180	200	TTAGATGACCATCAACAAACA	21	2390		70	210	ATTGAATGTGTTTGTTTATGGTCATCTAAGCCATTTTTCATCTCGCCAATTCTTTGTTCAAGCAGTTTTTGGATAATCGAACCGATAGAATACACCCGCAGAAATGATGTTTAGATGACCATCAACAAACAACTTCATCTT	+
miR8632a	D5-Chr2	49368751	49368771	ATGAGCTAGAAGTTGGAACTC	21	336		49368627	49368781	GAGGTTGTTTATAAACCTAATTTGTTTGGAGTTCCAACTTCTAACTCATTTTCAGCCTTGTTTCTTTCGAATATAGTTGTTTTCTACCTAAACCACGCAAGCAATTGAAAGAATTAGGTTGAAAATGAGCTAGAAGTTGGAACTCTAAAAACCAA	-
miR8632b	A2-chr2	88734113	88734133	ATGAGCTAGAAGTTGGAACTC	21	336		88733990	88734143	AGGTTGTTTATAAACCTAATTTGTTTGGAGTTCCAACTTCTAACTAATTTTCAGCCTTGTTTCTTTCAAATATAGTTGTTTTCTACCTAAACCATACAAGCAATTGAAAGAATTAGGTTGAAAATGAGCTAGAAGTTGGAACTCTAAAATACCA	-
miR8633a	D5-Chr10	6475844	6475865	TAAGTGAAGAAAGAGGTAGGTT	22	2301		6475834	6476001	GAAGGACAACTAAGTGAAGAAAGAGGTAGGTTTGAAGAAGAAGATGGTAAGCTGAGTTTAAGAGGAATGGTGAACTTAATTGAGATCATCTTCTCCTAGTTTTCGTCACATGAACCTTTCTTCATTTAGATCTTCAAACCAGCCTTTTCTTCACTTAGTTGTCCTTCC	-
miR8633b	A2-chr5	57255952	57255973	TAAGTGAAGAAAGAGGTAGGTT	22	2301		57255942	57256128	GAAGGACAACTAAGTGAAGAAAGAGGTAGGTTTGAAGAAGAAGATGGTAAGCTGAGTTTAAGAGGAATGGTGAACTTAATTGAGATCATCTTCTCCTAGTTTTCGTCACATGAACCTTTCTTCATTTAGATCTTCAAATCCACCTTAGATCTTCAAACCAGCCTTTTCTTCACTTAGTTGTCCTTCC	+
miR8634a	D5-Chr4	59188914	59188934	TTGGTATGGAGGATGGAAAAG	21	317		59188904	59189046	AAGGCTCTGATTGGTATGGAGGATGGAAAAGAGTGAGGAATGGTTAAGCTACAAAGTGAGAAAATGGTTATGAATCTTAACCATTTGATTTAACAAATTTTCCATCCTCACTCTTTTTCATCCTTCATACCAAGCAAAGGCTA	+
miR8634b	D5-Chr6	37108609	37108629	TTGGTATGGAGGATGGAAAAG	21	317		37108599	37108759	AAAGCCTTGCTTGGTATGGAGGATGGAAAAGAGTGAAGATGGAAAATTTATTAATCAAAAGGCCAAGATTCACAATCACTTTCCTACTTTGTAACTTAACCATTAGATTGACAAATTTTCTATCCTACCTCTTTTCCATCCTTCGTACCAAACAAAGCTTA	-
miR8634c	A2-chr6	8081300	8081320	TTGGTATGGAGGATGGAAAAG	21	317		8081290	8081447	CGTATTTTACTTGGTATGGAGGATGGAAAAGAGTGAGGACGGAAAATTTGTTAATCAAATTATTAAAATTCATAATCACTTTTTAGTTTGTATTTTAACCATAAGATTGTGAAATTTTCATTTTCAATCTTTTATACCCTTCATATCAAGCAGAGTCT	+
miR8634d	A2-chr11	78623034	78623054	TTGGTATGGAGGATGGAAAAG	21	317		78623024	78623213	AAACCCTTGCTTGGTATGGAGGATGGAAAAGAGTGAAGATGGAAAATTTGTTAATCAAATGGCCAAGATTCACAATCACTTTCCTACTTTGTAACTTAACCATTAGATTGACAAATTTTCTATCCTACCTCTTTTCCATCCTTCGTACCAAACAAAGCTTAAGTGATATAATAAGTTCAATGAAGGGTTC	+
miR8634e	A2-chr7	13641806	13641826	TTGGTATGGAGGATGGAAAAG	21	317		13641796	13641944	AAGGCTCTGCTTGGTATGGAGGATGGAAAAGAGTGATGATGGAAAATTTTTCAATCTAATGGTTAAGCTACAAAGTAAGAAAATGGTTATGAATCTTAACATTTGATTAACAAATTTTCCATCCTCCATACCAAGCCGAACCTAAGGGC	+
miR8634f	A2-chr8	63661408	63661428	TTGGTATGGAGGATGGAAAAG	21	317		63661398	63661540	AAGGCTCTGCTTGGTATGGAGGATGGAAAAGAGTGAGGAATGGTTAAGCTACAAAGTAAGAAAATGGTTATGAATCTTAACCATTTGATTTAACAAATTTTCCATCCTCACTCTTTTTCATCCTTCATACCAAGCAAAGGCTA	+
miR8634g	A2-chr8	40557057	40557077	TTGGTATGGAGGATGGAAAAG	21	317		40557047	40557189	AAGGCTCTGCTTGGTATGGAGGATGGAAAAGAGTGAGGAATGGTTAAGCTACAAAGTAAGAAAATGGTTATGAATCTTAACCATTTGATTTAACAAATTTTCCATCCTCACTCTTTTTCATCCTTCATACCAAGCAAAGGCTA	+
miR8635a	D5-Chr11	1104969	1104989	TCGGATCTTCAAACGGTGGAG	21	64		1104959	1105330	GAGTTCGGTCTCGGATCTTCAAACGGTGGAGAAATTTTGACCGGAGTGTCTAAGTTCAATTTTAGTTCTAGGTTGTCTCTTGATTCTGAGGAAAGCCCAACGGGTTTACAGAGTTTGGGGAGTACCTCATGACTAAGGAAATATGAGCATTCGGCCTTGCTGGAGTTTGAACCCATGTTTTTTATATGGCATTAGTGGGTAAGAACTCCACTAAAGGCATGGGTTGGAATCTTATCAAGGCCAAAATTTTTAACATTTCTCCCCAAACTTTGTGAATCTGTTAGGCTTGAGAGACAAAACTTGAGGCTAAAATCAAATATAGATGCCTCGAGCACAATACTTCCACTGTTTGAGGGTCCAAGACTGACCTCC	+
miR8636a	D5-Chr9	70463181	70463201	CGGACCCTCTAACAGTGGAGG	21	270		70463171	70463384	GGCTGTCGACCGGACCCTCTAACAGTGGAGGTGTTATGCTAAGTGGTGGGCCAAAAATGCTAAAAACATTTCCTTGGTGGATTAGGCGCTGCAGTCAAACTCTGTAAACCCCTTTGGGTTTTCCTTGGAGTAGGGAGACAAAACACGGGTCTAAAACCGAGCATAGACACCCGGGCACAATACCTCCATTGTTTGAGGGTCCGATCAGCTGCTC	+
miR8637a	D5-Chr1	10368607	10368630	AGGCCCCTGTATTGAGAGTCGGAT	24	369		10368597	10368963	AGTACCATGGAGGCCCCTGTATTGAGAGTCGGATTGCTTATTGCCCCTTCTACTCAAAAAATGGGCAAATTAGTTCCTGTACGTAAGGTCAAAGAGCAAGCTAGTCTTTCTGTTAAAAATTACATCCAGTTTTACAGTTAAAAACTGGTCCCTATATGTCAGCGTAAAGTATACGTGGTATGCCAAATGTAACAGTTTAGTTATTTTGTCAGCCATATCAATTTTTAACAATAGAAATGAAAGAAATTTTTAACAGAAAGAACCAATTTTCTCTTTGATCTCACTTAAAAGGATTGATTTAGCTATTTTTTAAGTAAAGAGGGCAAAATGCAATCTGACTCTTAGTACATGGGTCTCCATGATACTT	+
miR8638a	D5-Chr13	56581811	56581831	TGAATACAGGAATGGCTCTCT	21	56		56581801	56582022	GTGAGAATGGTGAATACAGGAATGGCTCTCTGTGCCAATCTCGTTAAAGTGAGGGCTCTACCCTACCTCTATTTACGACTACACGTTGGCCCGTTCAGATTTAGGTGTTCAGTGGAAAGATAACCTATCACCTAAAGTTTTCATGACCACTTAGATTAGGGTAGAGCCCTCTCTTTACGAGGTTGGCGCAGATAGCCATTCTTGTATTCACCATTCTCTACT	-
miR8639a	D5-Chr10	26764379	26764402	TAAACATAAGTAGAATTAAACAAG	24	84		26764211	26764412	GTAATGGAAGACTTGTTTAATTTTACTTATGTTTAACAATTCTTTTAAGTGACAAATATGAAAGTTGTTTTTGTCTAAATTTTTTTATATTTTTCAAATGATTAAATATAAAAGTCAGTTTCATTACTAAAATCTGGTTAGTATATATTGGAAGCTTAAAAGAGTTGTTAAACATAAGTAGAATTAAACAAGTCTTCCATTA	+
miR8639b	D5-Chr11	56636642	56636665	TAAACATAAGTAGAATTAAACAAG	24	84		56636474	56636675	GTAATGGAAGACTTGTTTAATTCTACTTATGTTTAACAATTCTTTTAAGTGACAAATATGGAATTTGTTTTTGTCTAAATTTTTTTATATTTTTCAAATAATTAAATATAAAAGTCAGTTTCATTACTAAAATCTGGTTAGTATATATTGGAAGCTTGAAAGAGTTGTTAAACATAAGTAGAATTAAACAAGTCTTCCATTA	-
miR8639c	D5-Chr11	56636641	56636664	TAAACATAAGTAGAATTAAACAAG	24	84		56636473	56636674	GTAATGGAAGACTTGTTTAATTCTACTTATGTTTAACAACTCTTTCAAGCTTCCAATATATACTAACCAGATTTTAGTAATGAAACTGACTTTTATATTTAATTATTTGAAAAATATAAAAAAATTTAGACAAAAACAAATTCCATATTTGTCACTTAAAAGAATTGTTAAACATAAGTAGAATTAAACAAGTCTTCCATTA	+
miR8639d	D5-Chr13	11302299	11302322	TAAACATAAGTAGAATTAAACAAG	24	84		11302131	11302332	GTAATGGAAGACTTGTTTAATTCTACTTATGTTTAACAACTCTTTTAAGCTTTCAATATATACTAACCAGATTTTAGTAATGAAACTGACTTTTATATTTAACATTTGAAAAATATAAAAAAAAATTAGACAAAAACAACTTTCATATTTGTCACTTAAAAGAATTGTTAAACATAAGTAGAATTAAACAAGTCTTCCATTA	-
miR8639e	D5-Chr13	11302298	11302321	TAAACATAAGTAGAATTAAACAAG	24	84		11302130	11302331	GTAATGGAAGACTTGTTTAATTCTACTTATGTTTAACAATTCTTTTAAGTGACAAATATGAAAGTTGTTTTTGTCTAATTTTTTTTTATATTTTTCAAATGTTAAATATAAAAGTCAGTTTCATTACTAAAATCTGGTTAGTATATATTGAAAGCTTAAAAGAGTTGTTAAACATAAGTAGAATTAAACAAGTCTTCCATTA	+
miR8639f	D5-Chr2	31172923	31172946	TAAACATAAGTAGAATTAAACAAG	24	84		31172755	31172956	GTAATGGAAGACTTGTTTAATTCTACTTATGTTTAACAACTCTTTTAAGTGACAAATATGAAAGTTGTTTTTGTCTAATTTTTTTTATATTTTTCAAATGATTAAATATAAAAGTCAGTTTCATTACTAAAATCTGGTTAGTATATATTGGAAGCTTAAAAGAGTTGTTAAACATAAGTAGAATTAAACAAGTCTTCCATTA	+
miR8639g	D5-Chr2	31172924	31172947	TAAACATAAGTAGAATTAAACAAG	24	84		31172756	31172957	GTAATGGAAGACTTGTTTAATTCTACTTATGTTTAACAACTCTTTTAAGCTTCCAATATATACTAACCAGATTTTAGTAATGAAACTGACTTTTATATTTAATCATTTGAAAAATATAAAAAAAATTAGACAAAAACAACTTTCATATTTGTCACTTAAAAGAGTTGTTAAACATAAGTAGAATTAAACAAGTCTTCCATTA	-
miR8639h	D5-Chr7	20243204	20243227	TAAACATAAGTAGAATTAAACAAG	24	84		20243036	20243237	GTAATGGAAGACTTGTTTAATTCTACTTATGTTTAACAACTCTTTTAAGCTTCCAATATATACTAATCAGATTTTAGTAATGAAACTGACTTTTATATTTAATCATTTGAAAAATATAAAAAAATTTAGACAAAAACAACTTTCATATTTGTCACTTAAAAGAATTGTTAAACATAAGTAGAATTAAACAAGTCTTCCATTA	+
miR8639i	D5-Chr7	20243205	20243228	TAAACATAAGTAGAATTAAACAAG	24	84		20243037	20243238	GTAATGGAAGACTTGTTTAATTCTACTTATGTTTAACAATTCTTTTAAGTGACAAATATGAAAGTTGTTTTTGTCTAAATTTTTTTATATTTTTCAAATGATTAAATATAAAAGTCAGTTTCATTACTAAAATCTGATTAGTATATATTGGAAGCTTAAAAGAGTTGTTAAACATAAGTAGAATTAAACAAGTCTTCCATTA	-
miR8641a	D5-Chr4	755220	755243	TTTTTACTTTGGGACACTGATGGC	24	15		755210	755408	TTTTTTTTTTTTTTTACTTTGGGACACTGATGGCTAGGACCTTAAAAAAATTAAATACACTGGTGCCAACCAACAATGTTCCAAAATTAAAAAAAAAATACATTGGGAGCCGAAAATTATACTTGGTGCTGGCCATGTAAAAAAATTTTAAATACACTAATACCGGCCATTAGTGTCCCAAAGTAAAAAAAAATGTCTT	-
miR8642a	D5-Chr5	4343606	4343629	TGATCAAAACAGGAACGAATTCAA	24	20		4343457	4343639	GATATTAACGTTTGAATCCATTTCTATTTTGGTCGCCCATTGTTAAATTGATAACAAAGAGCCTTTTTCTAATGGGTACAATAACACATTTAAAACATACGTGATCAAAACAGTTAAAAAAGACTTTTCGTTATCAATTTAATGGCAAGTGATCAAAACAGGAACGAATTCAAACGCTAATAT	+
miR8644a	D5-Chr13	35193226	35193246	TTAAACTCCAGAAGTAGGGCT	21	70		35193216	35193363	AGTGAAGCTTTTAAACTCCAGAAGTAGGGCTAGAATGTTGTCATGTATCTATTTAATTATTATAGGCATTAATTAACTTTCTTAAATATATCCTAGTAAGACACATGGCAACCCTCTAACTTTGCTTGTGGAGTTTATGAACTTCTAT	+
miR8644b	A2-chr3	29997402	29997422	TTAAACTCCAGAAGTAGGGCT	21	70		29997392	29997535	AGTGAAGCTTTTAAACTCCAGAAGTAGGGCTAGAATATTGTCATGTATTTAATTATTATAGGCATTAATTAACTTTCTTAACTATATCCTAGTAAGACATGTGGCAACCCTCTAACTTTGCTTGTGGAGTTTATGAACTTCTGT	+
miR8646a	D5-Chr2	7413264	7413284	TAGTGAGGATGGGAAATTTGT	21	538		7413254	7413357	GTATGGAAAGTAGTGAGGATGGGAAATTTGTTGATCCAAATGATTGGTTTAGGAAATTAATCATTTGATTTACAAATTTTTCATCTTCACTCGTTTCCTGCTAA	-
miR8646b	A2-chr7	115850644	115850664	TAGTGAGGATGGGAAATTTGT	21	538		115850634	115850734	GTATGAAAAGTAGTGAGGATGGGAAATTTGTTGATCCAAATGATTGGTTTAGGAAATTAATCATTTGATTAACAAATTTTTCATCTTCACTGTTTCCTGCT	-
miR8675a	D5-Chr7	52306214	52306237	AAGTGATGATGTGGCACAATCTCA	24	12		52306149	52306247	TGTAGCACTCTGGGATTGTATCCCATTATCAACTAAAAATTAGAAAACAAAAAAAAAAAGAATTCAAGTGATGATGTGGCACAATCTCACAGTACCATA	+
miR8675b	A2-chr6	87456575	87456598	AAGTGATGATGTGGCACAATCTCA	24	12		87456515	87456608	TGTAGCACTCTGAGATTGTATCCCATTATCAACTGAAAATTAGAAGAAAAAAAAGAATTCAAGTGATGATGTGGCACAATCTCACAGTACCATA	+
miR8677a	A2-chr8	73929812	73929832	AATGAATCTAGTTTCTCTCTT	21	2779		73929802	73929913	TTTACTGGGCAATGAATCTAGTTTCTCTCTTGCTCCATTTTTTCATATTTTCCTTGTGAAAATATGTCTTCAAGAGCGTAAGGGAGAACCTAGATTCATTACCCAGAAAAAG	-
miR8680a	D5-Chr4	62017088	62017108	ACAGTGGAGGTATTGTGCCTG	21	10		62017078	62017285	GGACCCTCAGACAGTGGAGGTATTGTGCCTGGGGTGTCTATGCTCGCTTTTAGCCCTGTGTTCTGTTTCCTTACTCGAAGGAGAGCCCAACGGGTTCACGAAGTTTGGGTAGCGTCTCGCCACCAAGGAAATGTGAGCATTTGGCCGTCCGTGGCTAAAACTGAGCATAGACACTCTGGGCACAATAGCTTTACTGTTTGAGGGTCCG	+
miR8695a	D5-Chr10	37612036	37612056	AGGATGTAAAAGAATAGGTGA	21	15		37612026	37612164	TGACATGATCAGGATGTAAAAGAATAGGTGAAAGGATTAAGTATATCAGATAAAATACATCTATTACAAGGAACAAAATTAATCTATATCTGATAATCTTTAATTCTTTAACCTATCCTTCTACATCCTCATAATGTAT	-
miR8695b	D5-Chr12	19971035	19971055	AGGATGTAAAAGAATAGGTGA	21	15		19971025	19971169	TGACATGATCAGGATGTAAAAGAATAGGTGAAAGGATAAAGTATATCAGATAAAATACAAATATATCTATTACAAGGAGCAGAATTAATCTATATCTGATAATCTATAATTCTTTAACATATCCTTCTACATCCTCATAATGTAA	-
miR8695c	A2-chr12	6845095	6845115	AGGATGTAAAAGAATAGGTGA	21	15		6845085	6845229	TGACATGATCAGGATGTAAAAGAATAGGTGAAAGCATAAAGTATATCAGAAAAAATGCAAATATATCTATTACAAGGAACAGAATTAATCTATATCTGATAATCTTTAATTCTTTAACCTATCCTTCTACATCCTCATAATGTAA	+
miR8701a	D5-Chr7	27471585	27471605	AGGGGCTTAGAAAGATGGGAC	21	574		27471371	27471615	ACCATCGTAGGTCTCATCTTTCTCAGCCCCTTATTGCTTCCATGACTAACCCCAAAGTTTGCTTCGACCTAGTGGAGTCTCCAAGTTCTTTTGTTAAGGTGAGGAGACATTACAATCTAGCAAAACAAGTTGTTGTAGAGAGATGGCAAAGAAGTAGATTGGAGCAGGCTCAAGAAAACAACTGCGGTGGTCGGTTGTGGTGATGGATGCAATAAGGGGCTTAGAAAGATGGGACCTACCGTGGG	-
miR8702a	D5-Chr10	58834842	58834865	AGGTATTGTCTCTGGGGAAGGGTT	24	29		58834832	58835010	CAATAATAGAAGGTATTGTCTCTGGGGAAGGGTTTTGTCCCCCCTCCACCGAGAGCCGTGTACGGTTGCCTCTTGGTTGGTGGCCATAGGGTCGAGGCGCTCTCCTCTGTGCACCGTACATGGCTCTCTGTGGGGGGGGGGGGAACCCTTCCTTACGGGACAATACATTCCATTATTGA	+
miR8706a	A2-scaffold2643	76226	76246	TTTTAGGATTGATTTGATGAA	21	17		76216	76312	TTAATTCGGGTTTTAGGATTGATTTGATGAAAGTTAATTGTTAATATTATTAGTTAATTATGAATTTTCATCAGATCAACTCCAAAATCAAATTCAA	-
miR8706b	D5-Chr10	2280442	2280462	TTTTAGGATTGATTTGATGAA	21	17		2280432	2280591	TTAATTCGGATTTTAGGATTGATTTGATGAAAGATAATCCCTAATATTATTAGATTTGATTTTTTCATGATTTTGTTAATAGATTAAATTTAGTGTTAATTGTGGAATTGTTTGATTGTGCATTTACTTTGTCAGATTTAGTCCGATGGTAAGAGTTAAT	-
miR8706c	D5-Chr10	11141223	11141243	TTTTAGGATTGATTTGATGAA	21	17		11141213	11141455	TTAATTCAAGTTTTAGGATTGATTTGATGAAAGTTAACTACTAATATTATTATGTTTGAATTTTTCATGTTGTTCATAGAATAAATTTAGTGTTAATTGTGAATTTGTTTAATTTATCAAATATAATCCGATCATGAATGTGATTTAATTCGAGTCTTAGGATTGTTTTGATGAACATTAATTGCTAAAATTATTCACTAATTATGAATTTTTCATCAAATCAACTCTAAAATCCGAATTAAA	-
miR8706d	D5-Chr10	7112941	7112961	TTTTAGGATTGATTTGATGAA	21	17		7112931	7113027	TTAAGTTGAGTTTTAGGATTGATTTGATGAAAGTAAATTGCTAATATTATTAGCTAATTATGAATTTTTATTAAATCAACTCTGAAACTCGAATTCA	+
miR8706e	D5-Chr1	48016329	48016349	TTTTAGGATTGATTTGATGAA	21	17		48016319	48016527	TTAATTCGGATTTTAGGATTGATTTGATGAAAAATCATTGTTAATATTATTATTTTTGAATTTTAATGTTTCTATTAATTGAATAAATTTAACATTAATTGTGAATTTGTTTAATTTGTAAAATAAGTCTTATGGTTGTGTTTTTTCGGCGATTTAAGGTTAATGTTAATTATGAATTTTGATCGACCCAATCCTAAAATCAGAATTTA	-
miR8706f	D5-Chr4	60673428	60673448	TTTTAGGATTGATTTGATGAA	21	17		60673418	60673641	TCAATTCGAGTTTTAGGATTGATTTGATGAAAATTACACGTTAATATCATTATGTTTGAATTTTGTTATTTTGTTAATAGAATAAATTTAATGTTAATTATGAATTTATTTAATTTTGGATTTAATTTGTTAAATACAATCTAATGTTTCGGCTTTTAATTAAGGTTAATTTGATGAAAGTTAATTACGATTTTTCATCAAATCAACTATAAAATCCGAACTGT	-
miR8706g	D5-Chr5	998659	998679	TTTTAGGATTGATTTGATGAA	21	17		998649	998896	TTTAATCAGGTTTTAGGATTGATTTGATGAATGTTAAATACTAATACTATTACATGTTTTAATTTTTTTTATGATTTTGTTAATAAAATAAATTTAATGTTGATTGCGAATTTGTTTAATTTTATGAAATACAATAAGAGCGATGTGATTTGATTTGAGTTTAGGATTGATTTAACGACAGGTAAGTGCTAATATTATTAGTTTCATTATATATTTTCATCAAATCAACTCTAAAACCTAAATTAAAC	-
miR8706h	D5-Chr7	16504496	16504516	TTTTAGGATTGATTTGATGAA	21	17		16504486	16504738	TTAATTCAGATTTTAGGATTGATTTGATGAAAGTTAATTGGTAATATTATTAGGTCTGAATTTTTCATAATTTTTAATAGAAAAAAATTTAATGTTACTTGTGATTTTATTTAATTTTGCGTTTAATTTGTTAAATATAGTCCAAGGGATGTTAATTAATTTGGATTTTAGGGTTGATCTAATCAAAATTAATTGCTAATATTATTAGCTAGTTATGAATTTTCATCAAATCAACTCTAAAATTTGAATTAAA	+
miR8706i	D5-Chr7	22581648	22581668	TTTTAGGATTGATTTGATGAA	21	17		22581638	22581734	TTAATTTATGTTTTAGGATTGATTTGATGAAAGTTAATTGATAATATTATTAGCTAATTTTGAATTTTCACCAAATTAACTCTAAAACCTAATTAAA	+
miR8706j	D5-Chr9	24856251	24856271	TTTTAGGATTGATTTGATGAA	21	17		24856241	24856338	TTAATTTGAGTTTTAGGATTGATTTGATGAAAGTTAATGGCTAATATTATTAGCTAATTATAAATTTTCAGCAAATCAACTCTAAAACACGAATTAAA	+
miR8706k	A2-chr3	36227506	36227526	TTTTAGGATTGATTTGATGAA	21	17		36227496	36227592	TTAATTAGGATTTTAGGATTGATTTGATGAAAATTAATTGCTAATATTATCAGTTAATTATGAACTTTCATCAAATTGACTCTAAAATTTGAAATAA	-
miR8706l	A2-chr4	130326404	130326424	TTTTAGGATTGATTTGATGAA	21	17		130326394	130326608	TTAATTCGAGTTTTAGGATTGATTTGATGAAAATTCATAATTAATAATAATATTAGCAATTAACTTTTATCAAACCCAAATTGTATTTAACAAGTACACACAATTAAATAAATTCACAATTAATATTAAATTTATTTTATTAAAAAATATGAAAATTTAAATCTAATAATATTTGCAATTAATTTTTATCAATTTAACCCTAAAACTTGAATTAC	+
miR8706m	A2-chr7	122396516	122396536	TTTTAGGATTGATTTGATGAA	21	17		122396506	122396720	TTAATTCGAGTTTTAGGATTGATTTGATGAAAATTCATAATTAATAATAATATTAGCTATTAACTTTTATCAAATCCAAATTGTATTTAACAAGCACACACAATTAAATAAATTCACAATTAATATTAAATTTATTTTATTAAAAAATATGAAATTTTAAATCTAATAATATTTGCAATTAATTTTTATCAATTTAACCCTAAAACTTGAGTTAC	+
miR8709a	D5-Chr7	59682285	59682304	ATACATGAACTTCGATTTAA	20	35		59682275	59682557	TATAAAATTTATACATGAACTTCGATTTAATGTACAATTTGATATATGAATTTTGATTTGGTGCAATTATCTACATGCACGAAACTTTGATTTTGATTCAATTATACACATTAAAGAAATGAATACATATATTTATTTTCACATTGGATTAATATAATTTTTTGTATATGCAAAATATCAAAGTAAAATGGCGCTATTTCAATAATATTATTAATGATTTGAAAAAATTGAATTAATGAAATTAAAAATTACACAAAATCGAAGTTCATTTATAATATTGCAT	+
miR8709b	D5-Chr10	57073709	57073728	ATACATGAATTTTGATTTAA	20	21		57073699	57074045	TTTCAAAACTATACATGAATTTTGATTTAATGTGCAACTTTATGCAGGAACTTTAATTTTGTGCAATTTTATACATAAAATTTTGATTTGAATCAATTATCACAAATTATTAACACAATATTTTATATAACGTCATTTTATGTTTATACATGCACATATAATTATATTTATCCAATATAAAAATAAATTGATGTATTTGTTTTTTAAAATGTGTATGATTGAATCAAAATTAAAGTTTTATGTATATTTTTGAACCACAACCAAAGATTCATATGTCTAATTGCTCTAAATCAAAGTTTATGTATCAAATTATAAATTGAATCAAAATTCATATATAATTTTGAAAT	-
miR8709c	D5-Chr1	8950114	8950133	ATACATGAATTTTGATTTAA	20	21		8950104	8950559	AACGTTATATATACATGAATTTTGATTTAATATATATTACAAAAAAATTAATTTTAATTTAATGTAATTATATAATTTGTTTTTTTATTCAACTGTACATATAAAATATTGATTTAATTTCGGCCAATAAGACTTTGGTTTAGTAGTAATATTGAATCATCAGGATGTTTTTCATTCCAACTATATGTTCGTTTTATTTAGATTTATTTGAGTTTAAACCACACTATACGTGTGTGCTCTTTCGAGATATATTTCAAGTAACAATATAATCTCATGATCTTACATTGTAATAATTAATTTTAAGTAAATATAATTTTTATTTATGCAATAAATAAATATAAAATAATACAATTCCAATAATGGAATTATAATGAATTGCCAAAAGTTAAATCAAAATCA…	+
miR8709d	D5-Chr1	4486108	4486127	ATACATGAATTTTGATTTAA	20	21		4486098	4486295	ATGTAATTTAATACATGAATTTTGATTTAATGCAAGTATACACATGAAACTTGAATTGGGGTTTATATCTATATATGAAACTTTGATTTTGATTCAATTATACACATTTGAAAAAAAAAGAATAAATACATTTATTTTTATATTGTTAATAATTTGTGAAAATTTAATTAATTTAAAATTCCATGTATAAGATCACAC	-
miR8709e	D5-Chr1	1184928	1184947	ATACATGAATTTTGATTTAA	20	21		1184918	1185276	CATTAAAATTATACATGAATTTTGATTTAATGTGTAATGTCTTATGTGAGCTTTGTTTTTTTTTCTTTTTACGGTTTTATACATGAAAAATTGATTTGATTCATTTTTCACAAATCACTAATAACATTATCGAATCAACACAATTTTATGTTGATATTACATACACAAACAATTATATTAATCTAATATGAAAATAAATATATGCATTCATTTTTTTAAATGTTTACAATTGAATTAAAATCAAAGTTTTATGTATACATATGAACTATAATTCAAGTTTCATGTATAAAATTGTAGCACCAAATTAAATTTATGTATCAAGTTACACATTTGACCAAAATTCATGTATAAATTTAATA	-
miR8709f	A2-chr11	12343079	12343098	ATACATGAATTTTGATTTAA	20	21		12343069	12343390	TATTAAAATTATACATGAATTTTGATTTAATGTGTAATATCATACATAAACTTTGATTTTGTGTAATTTTATACATAAAATTTTGATTTGATTTAATTTTTATAAACCATTGACAACATTATCGAATCAACATTATTTTACATTGATATATTGCATGCATAAACAATTATATTAAATATAATATGAAAATATATGTATGTATTCATTTTTTTAAAATGTATACAATTGAATCAAAATAAAAATTTCATGTATACTTATAAACCACAATTCAAATTTTAAGTGTATAATTGTACTAAATCAAAATTCATGTATCAAATTACAT	+
miR8709g	A2-chr10	88821536	88821555	ATACATGAATTTTGATTTAA	20	21		88821526	88821870	ATTTTAAATTATACATGAATTTTGATTTAATTTGTAATTATATACATGAATTAATTTGGTGTAATTATACATGTAAAACTCCAATTATGATTTAAATATATATCTAAAAATTTAATTTTGATTTAATCATACGCATTTAAAGAAATAAATATATCAATTTATTTTTATATTAGATAAATATAATTATTTATGTATTTAATATATAAACATAAAATGATGTTATAGTTGTGTTAATAATTTACAAGAATTAGATCAAATCAAAATTTTATATATAAAGTTGTACAGAATTAAAGTTTATGTATACAATTGCATATTAAATTATAGTTCATGTACAATTTTGAGATT	-
miR8709h	A2-chr3	92740860	92740879	ATACATGAATTTTGATTTAA	20	21		92740850	92741199	TATCAAAATTATACATGAATTTTGATTTAATTTATAATTTGATATAGAAGCTTTGATTTAGTGCATTAATACACATGAAACTTTGATTGCGATTCATATATATACATGAATCTTTAATTTTGATTCAATTGTGCACATTTAAATAAATAAATATATCAAATTATTTTTATATTAGATAAATATAATTATTTGTGTATTCAATATATAAACATAAAATTATGATATATCAATAATTGTGTTAATAATTTGTGAGAATTGTATCAAATCAAAATTTTTTATTTAAAATTATATAAAATCAAACTCATGTATAAAATTATATATTAAATTAAAGTTTATAAGTACTTTTGAGA	+
miR8709i	A2-chr4	30226322	30226341	ATACATGAATTTTGATTTAA	20	21		30226312	30226632	TATCAAAACTATACATGAATTTTGATTTAATGTACTGTTAATATTGATTTTGTGCAATTTATACATAAAATTTTGACTTAATCCAATTTTCACAAATTATTGACAACACTATCGAATTAGTACATTTTACGTAGATATATTACATGCACAAACAATTATATTAATCTAATATAAAAATAAAAATATGTGTTATCAAAAATAAATAAAGAAATAAATGTGTACAGTTGAATCAAAAGCAAAATTTTATGTGTATAATTACACCAAATGAAAGTTCATGTATCAAAATGTACATTAAACCAAAATTTATGTATAAATTTAATA	+
miR8709j	A2-chr6	99902760	99902779	ATACATGAATTTTGATTTAA	20	21		99902750	99902967	ATTAAAAAGTATACATGAATTTTGATTTAATATGCAATGTCGTATATTAATTTTGATTTTGTGAGAATTTATGCATGAAATTTTGATTTGAATGAATTTTCATAAATCACTAACAACATTGTCAAATTAGCACAATTTTACGCTGATAATGTATATATTCATTTCTTTAAAATTTATACGATTTAATCAAAATCAAAATTTTATGTATACATATGAAC	+
miR8709k	A2-chr6	104597645	104597664	ATACATGAATTTTGATTTAA	20	21		104597635	104597922	TTTCAAAATTATACATGAATTTTGATTTAATGTGCAATCGTATATATGAACTTAATTTGGTGTAATTATGAATGTGAAACTTTAATTTTGTTTTAATCATACACATTTAAAAAAATAAATACATTAATTTATTTTTATATTAGATAAATTTAATTATTCATGTATGCAATATATAAATATAAAATGATGTTATATCAATAATTGTGTTAATAATTTACAATAATTTGATTAAATCAAAATTTCATGTATAAAATTGCTTAAACCATAGGTCTTGTATAGTTTTGGGAT	-
miR8709l	A2-chr8	88464037	88464056	ATACATGAATTTTGATTTAA	20	21		88464027	88464375	TTTTAAAATTATACATGAATTTTGATTTAATGTGCAATTGTATACATGAGCTTTAATTTGGTGTAATTATATAGGTGAAACTCTAATTGTGGTTTAAATGTATACTTCAAACTTTAATTTTAATTTAATCATATACATTTAAATAAATAAATATATCAATTTATTTTTATATTAGATAAATATAATTATTTATGTATGCAATATATAAACAAATGATGTTATATCAATAATTTTATTAATAATTAATAAAAATCAAATCAAATTAAAATTTCATGAATAAAATTATATAAAATCAGAATTAATGTATATAATTATACATTAAACTATAATTAATGTATAGTTTTAAAAT	+
miR8721a	D5-Chr10	10912522	10912542	CATCGATAGTTTGAGGATGTA	21	69		10912170	10912552	ACATTCTAATTACATTCTCAAACTATTGAAATTATATCAATAAGGTCATTCCATTATTAAAACCATCAATTTAATTCTTAAACAAGACGTTAGATATTATGTGGTATAGTTTCAAATGCGAAATTAAAAATAAATATATTGTAAAAATTTTGGTTTTGGATGTTTTCAAAACTTTTACAAAAGATTTATCATTCACTTTATCTTTTTTGTTTTATTTTTAACTTTAAAAGTAATGCGACAACGTTTTACTTTTCTTTAAAATTTTCATTTTAAATTATGCCACCTAAGATTTGGCATGTAAGTTAACAATTAAATTAACAATTTTAATAATAAAATCACTTGACTAATAAAACATCGATAGTTTGAGGATGTAATTAGAATAT	-
miR8721b	D5-Chr11	57136526	57136546	CATCGATAGTTTGAGGATGTA	21	69		57136165	57136556	ACGTTTTAATTATATCCTCAAATTATTGATTTATATCAAGCCAAATCCTTTCGTTATTAAAATTGTTAAATGACACATTAAATCTTATATAGCTAAATTTAAATAAAAATAGAATGTTGTCGCATAACTTTTAAAAGTAAAAAATAAAAATAAAGTAAAACTGAATAAAAAGAGTGAACAATAAAGCCTCCGTAAAAGCTTTGAAAACCTCAAAGCTACATTTTTAAAAACATCAATTTTTACATATTCATTTTTTCTTAAAGTTTTTCATTTTAAATTATATAACATAAAGTTAAGATATAGTGTGTCATTTAATAGTTAAATTAACAATTTTAATAATGGAAGGACCTAATTAATATAACATCGATAGTTTGAGGATGTAATTAAAATGA	+
miR8721c	D5-Chr13	13160439	13160459	CATCGATAGTTTGAGGATGTA	21	69		13160060	13160469	AACATTCGAATTATATCCTTGAACTATTGATATTATATCAATAAAGTCATTTTTTTACTAAAATCAATAACTTGCATATTAAATTAGACGTCACATCTCGCGTCCCATCTTTTAAAATGAAAAATTTAAAGAAAAATGAATATTGTGAAAATTGATGTTGTAAAAATCTTGATTTCGAGGTTTTCAAAACTTCTATAAAAGCTTTATCGTTCACTCTTTTTTTTTTTACTTTATATTTAGTTTTTACTTTTAAAAGTTATGTGACAACGTTTTATTTTTTCTTTAAAATCTCCATTTTAAATTATGTTATATGAGATTTGACATGTCTTTTAACGGTTAAATTAATGATTTTAATAATGGAAGGACTTTATTTATATAGCATCGATAGTTTGAGGATGT…	+
miR8721d	D5-Chr5	56870820	56870840	CATCGATAGTTTGAGGATGTA	21	69		56870471	56870850	ATGTTTTAATTACATCTCAAATTATCGATGTTAAATCAATTAGATCCTTCTATCATTGAAACCGTTAATTTTTTTCATTAAATGACATGTACAATCTTATATGACATAATTTAAAATGAAAATTTTAAAACGGTGCATACCTTTTAAAATTAAAACCTAAAAATAAAATAAAACCGAAAAAAAAAGTGAATGATAATTTCTGTAAAAGCTTCGAAAACCTTAAACCAAGATGTTTACATCATTTATTTTTCTTTAGAAGTTTCATTTTAAATTATGTCCTATAAGATCTGATGTCTCATTTAACATTTAAATTAATGATTTTAGTAACGAAAGTACCTTATTGATACAACATCGATAGTTTGAGGATGTAATGAGTATGT	-
miR8721e	A2-chr12	26175097	26175117	CATCGATAGTTTGAGGATGTA	21	69		26174731	26175127	TTCATTCTAATTACATCCTCAAACTATCAATGATATATTGATAATGTATTTCGATTACTCAAACTATTAATTTAACTCTTAAAAAAGACATCAGATCTTATGTGACATAGTTCAAACTGCAAAATTATTATTATCTTTTTTTGTAAAAATGGATGTTGCAAACATTTTGTTTTTGAGGTTTTTCGAAACTTTTACAAAATCTTTATGATTCATGTCTTCTTTTTCTTTCTATTTTACTTTTAAAGATTATGCCTAACATTTTACTCTTCTTTAAAAATTTTAATTTAAATATACCGCATAAGATTTGGCATGTCATTTAACAATTAAATTAAAATTTTTAATAAGAGAAGGACCAGATTGATATAACATCGATAGTTTGAGGATGTAATTGAAATAT	-
miR8721f	A2-chr12	48717246	48717266	CATCGATAGTTTGAGGATGTA	21	69		48717015	48717276	GCATTCTAGTTACATCCTCAAACTATCGATATTATATCAATAAGGTTTAAACTTCACAGCATTCTAGTCACATTCTCAAACTATCGATATTATATCAATAAGGCCCTTCCGTTACTAAATCGTTAATTTAACCGTTAAATGAGATGTGAGATTTTATGTGATATAGGATCTTAAGTGTCATTTAATTGTTAAATTAATGGTTTCAATAATATAAGGATTTGATTTATATAACATCGATAGTTTGAGGATGTAACTAACGTTT	-
miR8722a	A2-chr11	26766307	26766328	CATGTTTTTCCTGTTCATCTTC	22	50		26766235	26766338	CAACTTGAGAAGATGAAAGGAAAAACATGGAACTTGAGGCAGGGCAGTTCATGCTCCAAATACATCAAGTTCCATGTTTTTCCTGTTCATCTTCTCAAGTTATT	-
miR8722b	D5-Chr6	6377970	6377991	CATGTTTTTCCTGTTCATCTTC	22	50		6377898	6378001	CTACTTGAGAAGATGAAAGGAAAAACATGGAACTTGAGGCAGGGCAGTTCATGCTCCAAATACATCAAGTTCCATGTTTTTCCTGTTCATCTTCTCAAGTTATT	+
miR8727a	D5-Chr1	675139	675161	CGGACTCTCAAACAGTGGAGGTA	23	87		675129	675384	AGCAGTCAATCGGACTCTCAAACAGTGGAGGTATTGTGCCTAAGGTGTCTATGCTCAGTTTAGCCGAAGGTTTTTGTCTTTCAACTCCGAGGAGATTCCAACGGGTTCACGGAGTTTAGGGACTGTCTAATCACCGAGGAAATGTTTAGCAATTGGCCTTAGTGGGTTTTGAACCCATGCCCTTAAATGACATTAGTGGGTAAGAACATCCCAGGCATAATACCTCCATTGTTTGAGGGTCTGATCGTAGACACTT	-
miR8727b	A2-chr1	866216	866238	CGGACTCTCAAACAGTGGAGGTA	23	87		866206	866461	AGCAGTCGATCGGACTCTCAAACAGTGGAGGTATTGTGCCTGAGGTGTCTATGCTCAGTTTAGCTGAAGGTTTTTGTCTTTCAACTCCGAGGAGAGCCCAACGGGTTCATGGAGTTTAGGGAGTGTCTAATCACCAAGGAAATGTTTAGCAATTGGCCTTAGTAGGGTTTGAACCCATGCCCTTAAATGACGTTAGTGGGTAAGAACATTCCAGGCATGATTCCTCCATTGTTTGAGGGTCCGATCATAGACACTT	-
miR8729a	D5-Chr2	535093	535113	CTAAAATCGAGCATAGACATC	21	21		534925	535123	ATTGTTCCTATTGTGTTTATACTCGATTTAGCCTTAAGTTTTTGTCTCCCTATTTCGAGAAAGGGCGGTAGTCTTCTTATCCACTAAGACCCTTTAAGGGTAGGGGTTCGAACCCCCTCCGTGAACCCCTTTAGGCTTTTCTCGGAGTAGGGAGACAAAAACCCAAGGCTAAAATCGAGCATAGACATCTCAGGAATAA	+
miR8732a	D5-Chr7	58161403	58161423	AAGTACAGGGACTTATGGCAT	21	22		58161209	58161433	AGGTTAAAACATGCCATAAGTCCCTGTACTTTTCATATTTCAAAATTCAAGTCCAACCATTAAGAAAGTTAATTCTTTTTTATTAAATTCAAGTTCATTACGTCATATTTTTTTGTTAAATTTTGAAATATAAAAAGTAGAGGGACTAAATTCCTAAAAATAAAAGTACAAGAACTAAATTCCAAATTTTTTAAAAGTACAGGGACTTATGGCATATTTTAACCA	-
miR8732b	A2-chr4	116534675	116534695	AAGTACAGGGACTTATGGCAT	21	22		116534434	116534705	AGGTTAAAACATGCCATAAGTCCCTGTACTCTTCACAAATTTGGCCTGTACTTTTATTTTCAGGAATTTAATCCCTTTAATTTTCATATTTCAAAATTCAAGTCCAACCATTAAGATAGTTAATTCTTTTTTATTAAATTCAAGTTACGTCATATTTTTTGTTAAATTTTGAAATATAAAAAAGTAGAGGGACTAAATTCCTAGAAATAAAAGTACAAGAACTAAATTCCAATTTTCTTTAAAGTACAGGGACTTATGGCATATTTTAACCA	+
miR8732c	A2-chr1	90434859	90434882	GAAGAGTACAGTGACTTATGGCAT	24	17		90434550	90434892	TAGGGTAAAATATGCCGTGAGTCTCAGTATTCTTCACAAATTTAGAATTTAGTCACTCTACGTCTCAGATATCAAAATTCAGGTCCAGTTGTTAACATTGTTGAAATTTTTTTGTTAAATTTGTTAATGCGATATTTTGAAATTAAAAAAAATACTCACTTGGTATTCATGTAACTAAAGAAATGATGTAATGAACTTGAATTTAACAAAATAATTTTAACAATGTTAACAATTGGACCTAAATTTTGAAATCTGAAAGTAGAACTAAATTCCTAAAAGTAAAAGTACAGGACTAAATTTCAAATTTATGAAGAGTACAGTGACTTATGGCATAATTTAATCT	-
miR8732d	D5-Chr9	21555020	21555043	GAAGAGTACATGGACTTATGGCAT	24	29		21554659	21555053	TAGGTTAAAATATGTCATAAGTCCCTATACTCTTTATAAATTTGAAATTTAGTCCTTGTACTTTTATTTTTGAAAATTTAGTCCTACTTTTTGGATTTCAAGATTCAGGTCCAGCGGTTAATACTATTAAAAGTGTTTTGTTAAATTCAAGTTAAAAGTATTTTGTTAAATTCAGGTTGACTACAAAGTCATTTGTTAGTTACATACCTACCAAGTTAATATTTTTATTTAAAAATATCACATCAACAAAATTGACAAAAAATTTAACAGTATTAACAATTAGACTTGAATTCTCAAATATGACAAGTAGAGGAACTAAATTCCTGAAAATAAAAATATAGAGACTAAATTCTAAATTTGTGAAGAGTACATGGACTTATGGCATATTTTAACCT	+
miR8732e	A2-chr3	4655032	4655055	GAAGAGTACATGGACTTATGGCAT	24	29		4654700	4655065	AGTTAAAATATGTCATAAGTCCTTATACTCTTATTAAATTTGGAATTTAGCCCTTGTACTTTTATTTTTGAGAATTTAGTCCTACTTTTTAGATTTCAAAATTTAGATCTAGCTATTAACACTATTAAAATTATTTTGTTAAAATTCAGGTTTATTATAAAGGTCATTTTTTAGTTACATGATTACCAAGTGAGTATTTTTATTTAAAAATGTCACATCAACAAATTAAAAAAATTAACAGTATTAACAATTGGACTCGAATTTTGAAATCTGAAAAGTAAATAGACTAACTTTCTAAAAATAAAAGTACAATGACTAAATTCCAAATTTATGAAGAGTACATGGACTTATGGCATAATTTTAATC	-
miR8733a	D5-Chr10	815823	815843	GAGCTTGGAAGTGCATCCGGC	21	59		815813	815917	AAGTTTGGAAGAGCTTGGAAGTGCATCCGGCTGGACAAGTTTTCATGCTGATATGTTTGGAAAACTCGCCTAGCTGGATGCCTTTTCAAGCTCTTTCTCCGAAAC	-
miR8733b	A2-chr7	115511654	115511674	GAGCTTGGAAGTGCATCCGGC	21	59		115511644	115511748	AAGTTTGGAAGAGCTTGGAAGTGCATCCGGCTGGACAAGTTTTTTTGCTGATATGTCTGGAAAACTCGCCTAGCAGGATGCCTTTTCAAGCTCTTTCTTCGAAAC	+
miR8740a	D5-Chr4	15549520	15549540	TAATGATGTGGCACAATATTA	21	18		15549441	15549550	ATGTGACATTCTAATATTGTACCACATCATTTCTTGAAAATTTATATCATAAAAATTTATATAATTTTTAATTTTTAAGTAATGATGTGGCACAATATTAAAATGTCGCA	-
miR8746a	D5-Chr2	11723726	11723746	TCCATATTTCACTATCTCTTA	21	725		11723654	11723756	TCTTTCTATAAGAGATAGTGCAATATGGAGGCTTGAGCAAAGTGAAAATGATATTTTACTATGTTTCAAGTCTCCATATTTCACTATCTCTTATCCCTTATGA	+
miR8746b	A2-chr7	43164342	43164362	TCCATATTTCACTATCTCTTA	21	725		43164270	43164372	TCTTTCTATAAGAGATAGTGCAATATGGAGGCTTGAGCAAAGTGAAAATTATATTTTACCATGTTTCAAGTCTCCATATTTCACTATCTCTTATCCCTTATGA	-
miR8752a	D5-Chr7	465429	465449	TGATGGAGATAGGTATCTGCA	21	90		465419	465657	ACGTCTTAATTGATGGAGATAGGTATCTGCAGGATTTGAGAAAGATATCTATATAGGACATGTGAATATAATAAAATTACAGGAGCACCCCGAGATTCTACCTACCAACCAAGGCGCTTTTAAGCATCGGTTGGTGGTTTGAGTCGTCCGGCATTCAGATAACTCCATTATTATTCTTACGCCTTATATAGACACCTTCTCCGAGTTTTGCAGATACTTATCTACACCAGTCAAGACAT	-
miR8753a	D5-Chr2	14529028	14529048	TCGCTTCCCTAATTTGGACGA	21	1413		14528931	14529058	TTGGAAAATTTGCCAAATCAGGGAAGCGAAAGGTGTTTGCAGGCAGCAGAGTTTTGAGGGTAGTTTTCATCATCTCATCACTCTACTCCCAGATTATTCGCTTCCCTAATTTGGACGATTTTACTTGC	-
miR8758a	D5-Chr4	11590631	11590654	TGGGCTTCTTGCAAGATGAAGGTA	24	11		11590621	11590919	CTGGAGCTGCTGGGCTTCTTGCAAGATGAAGGTAATCTAGGGGATGTAGGAGCTTGTGTTTTGGAATGTTCTCCGATTCTTAAATGAGCAAAGGGTGTTATGTAATGGTGAAGACAAGTAAATAATTTAGTATGTCGGAGGCTGAAAGCCACTTTGTTCTCCAAGTGGCATAGGAGAACAATCAATATACCATTGCAATACACCTTTTGCCAACTTAAGCATCGGAGAGCGTCTTGGAGTAAAAGCTCCAATGCCGCCCTATGTCACCTACATCTTGCAGGAAGCCCTGCAGCTCCAGT	+
miR8758b	A2-chr12	98216345	98216368	TGGGCTTCTTGCAAGATGAAGGTA	24	11		98216335	98216634	TTGGAGCTGCTGGGCTTCTTGCAAGATGAAGGTAATCTGGGGGATGTAGGAGCTTGTGTTTTGGAATGTTCTCCGATTTTTAAATGAGCAAAGGGTGTTATGTAATGGTGAAGACAAGTAAATAATTTAGTATGTCGGAGGCTGAAAGCCACTTTGTTCTCCAAGTGGCATAGGAGAACAATACAATATACCATTGCAATACACATTTTGCCAACTTAAGCATCGGAGAGCGTCTTGGAGTAAAAGCTCCAATGCCGCCCTAAGTCACCTACGTCTTGCAGGAAGCCCTGCAGCTCCAGT	-
miR8762a	A2-chr8	14544761	14544784	TTAACATTTGTTAACTTTGCTGAC	24	16		14544751	14545014	AATGCAAAAGTTAACATTTGTTAACTTTGCTGACATGACATATACATGGATGACACGTTAGCATTTAATTAATTTTTTTAAAATTTAAAAAAATAAAAAATATTTTTTCATTACTTTATATATTTTTATAATTTTAATAATTTTTAATTTTAAAAAACATTTTTATATTTTATTTAAAATTAAATTAGATGTTGATGTGTCATCATATGGCAATCCAAGTGTATGTCACATCAGTAAAGTTAAAAAACATTAACTTTTCTATTT	+
miR8762b	A2-chr9	60077176	60077199	TTAACATTTGTTAACTTTGCTGAC	24	16		60077166	60077436	GGATGAAAAGTTAACATTTGTTAACTTTGCTGACGTGGCATACACATAGATTACCACGCGGATGACATGTTAGCATTTAATTAATTTGTTTAAATTTAAATATATTTTTTAATTTTTAATAATGTTAATGATTTTTAATGTTTAGAATTTTTTTATATTTTTTTGAATTTTTAAAATTTTAAAAAATTAGTTAAATACTGATGTGTCATTCATGTGGTAATTCATGTGTATGTCACATTAGCAATGTTAAAAAATGTTAACTTTTCATCCA	+
miR8762c	A2-chr10	8041488	8041511	TTAACATTTGTTAACTTTGCTGAC	24	16		8041478	8041719	AATAAAGAAGTTAACATTTGTTAACTTTGCTGACATGACATATACGTGTATACTATATTAGTAATTAATTAATATTTTTAAATATAAAAAATTTAAAAAGTAGAAATTATTTAAAAATATATATTAAAAAGTGCTAAAATTTTAAAAAAATAATTTTAATTTTTAAAAAATTGATCAATCCCTGACGTGGCTTGCACGTGGATGCCACGTTAGCAAAGTTAGCAAACGTTAATTTTTTCATC	+
miR8762d	A2-chr12	74109397	74109420	TTAACATTTGTTAACTTTGCTGAC	24	16		74109387	74109645	GATGGAAAAGTTAACATTTGTTAACTTTGCTGACGTGGCATATACATGGATGCCATATAAGCAATTAATTAATTTTTAAAAATTCAAAAAGATTATAAAAATATTTTTAAAAAATAAAAATTATTAAAAAGTATAAAAATATAAAAAGCATATTTTTAATTTTTAAATTTTTTTAAAAATAATTAATTATTAACGTGTCATACACAAATCCACATGCATGGTAAATCAACAAAGTTAGCAAACGTTAACTTTTTCATTC	-
miR8762e	A2-chr2	18961845	18961868	TTAACATTTGTTAACTTTGCTGAC	24	16		18961835	18962107	GATTGAAAAGTTAACATTTGTTAACTTTGCTGACGTGGCATATACATGAATTGTCATGTAGATGCTATGTAATTAATTAATTTTTTAAAATTTAAAAATTCATAAAAAATATAAAAAAATGTTTTTAAAAATTTAAAATTATTAAAATTATAAAATATAAAAAATAGTTTTAATTTTTTTAAATTTAATTAATTGCTAATGAGACATACGTATGGCAATTCATCACACGTATGTCACGTCAGTAAAACTAACAAATGTTAAATTTTTCATCCA	+
miR8764a	D5-Chr12	34953295	34953315	TTAGATTGCATTTTACCCCTT	21	31		34953285	34953443	GTGTTAGGAATTAGATTGCATTTTACCCCTTTACTAAAAAATGAGGTAGTCTTTTCTGTTAAAAATTTAACAGTGGCAATGGACAAATTTTTTAATAGAAGGATCAATTTGCTTAATTTTAGAATAGAGGGGACAAAATGCATTCTAACTCTTATTACA	-
miR8764b	D5-Chr12	33216953	33216973	TTAGATTGCATTTTACCCCTT	21	31		33216943	33217072	GTACTAAGGGTTAGATTGCATTTTACCCCTTTTACTGAAAAACATGGGCCGGTTTGCTCTTTGATTTTGTATAGGGACTAATTTGCTCTTTTTTTAAGTAAAGGGGCAAAATGCAATCAAACTTAGTACA	-
miR8766a	D5-Chr6	2770101	2770124	TATTTTTGGAATTAGAAAAGTCGT	24	10		2770091	2770171	CGACGTTCATTATTTTTGGAATTAGAAAAGTCGTGGTTTTAATTTATGAAATATGACTTCTTTCTAAAACCGAGATAGTCA	-
miR8766b	A2-chr5	33872987	33873010	TATTTTTGGAATTAGAAAAGTCGT	24	10		33872977	33873064	CAATATTCGTTATTTTTGGAATTAGAAAAGTCGTGTTCCTAACTTATGGAATATGACTTTTTTCTAAAACTGAAATAATCGAATATCT	+
miR8766c	D5-Chr11	49475999	49476022	TTATTTTGGAATTAGAAAAGTCGT	24	10		49475989	49476077	CAAATGTTCATTATTTTGGAATTAGAAAAGTCGTATTCCTAACTCACGGAATATGGCTTCCTTCTAAAACCGAGATAGCCGAATATTTA	-
miR8766d	EST_PUT-165a-Gossypium_hirsutum-50250	57	80	TTATTTTGGAATTAGAAAAGTCGT	24	10		47	137	GTTATGTTCATTATTTTGGAATTAGAAAAGTCGTATTCTTAACTTACGAAATATGACTTCCTTCTAAAGCCGAGATAATCAAATATTTACT	-
miR8766e	A2-chr1	12042458	12042481	TTATTTTGGAATTAGAAAAGTCGT	24	10		12042448	12042536	TAAATGTTCATTATTTTGGAATTAGAAAAGTCGTGTCCCTAACTTATGAAATATGGTTTTCTTCTAAGACCGAGATAATCGAATATCTA	+
miR8766f	A2-chr3	70034706	70034729	TTATTTTGGAATTAGAAAAGTCGT	24	10		70034696	70034786	GTAATGTTTATTATTTTGGAATTAGAAAAGTCGTGTTCTCAACTTACGGAATATGACTTCTTTCTAAAATCGAGATAGTTAAATATTTACT	+
miR8766g	A2-chr10	46804025	46804048	TTATTTTGGAATTAGAAAAGTCGT	24	10		46804015	46804121	AAAATGTCTATTATTTTGGAATTAGAAAAGTCGTATTCCTAACTTACGGCATATGGCTTCCTTCTAAAACCGAGATAATTAAATATCTATTTTAAAATAGATATAAA	+
miR8766h	A2-chr4	93005403	93005426	TTATTTTGGAATTAGAAAAGTCGT	24	10		93005393	93005483	GTAATGTTCATTATTTTGGAATTAGAAAAGTCGTATTCTTAACTTATGGAATACGGCTTCTTTCTAAAACCGAGATAGTCAAACATTTACT	+
miR8767a	D5-Chr8	50828278	50828298	TTCAACTCTGCCAAGCAATTG	21	14		50828268	50828458	CCTCTCATTTTTCAACTCTGCCAAGCAATTGGTGAAAAGAAAATTTAGAAATATGGAACATTGAAGAAGCAGAAAAATAGAAAGAAAAAAATACATTTTCCATTAATGTGCTTGATAAGAAAGATGGGAAAATTGAAAAAGAAGTAATTTTCTTTTCATCAATTGCTTGGCAGAGTTGAAAAATGAGAGGA	+
miR8768a	D5-Chr7	29414752	29414772	TTCCATGTCACAGAGATGTTG	21	14		29414742	29414861	TCCTTTTCTTTTCCATGTCACAGAGATGTTGTGTAGGTCATTTCAAATCGTTTCTCTGCTCAGAAATTAATAGTCAGGAAGCATCAACATCTTTGTGATATGGAAAAGAAGGTGAAGGAG	+
miR8775a	A2-chr13	134438109	134438129	TTGTGAGATTGAAGCTGATGG	21	13		134438099	134438414	GAGACTTCAATTGTGAGATTGAAGCTGATGGAAAAATGGTAATAAGAGGATGCTAACAACTGGTGAGAAAATAGTATGCAAGGACTTTGAAATTTTTCTTCATAATGCCTTCAAGAATTCTGTTTTCCAAATAAGTGGTCGGTTCTTGGTTATTGACGGGACCAAGTAGTTTGAATGAGATTAAGCGTGCTGGTGCATAGATCTTGTGTGAGCATAGAAAAAATTTCAAAGTTCTTGCATACTATTTTCTCCCCTGTTGTTAGTATCCGCCTTATTTGCACTTCTTCACCAACTTTAATCTCATATTGAAGTCTCA	-
miR8783a	D5-Chr5	42120820	42120840	TTTGTACGTGGCGGGAGATAT	21	14		42120810	42121007	ATTTGCTCCTTTTGTACGTGGCGGGAGATATTGGAGGGAAAACCATTTTCTTACAAACGTATCTCTTAGATATTAGAAAAATAAAAGACCGAATTTAAAGATAAGATTATTAGAAACTGGTGGATTTGGGCCGAAGTAAAAAATGCTAATATTTTTTTTCCCTCCAATATCTCCCGCCATATACATAAGGAGCAAATA	+
miR8785a	D5-Chr3	45620867	45620887	TTTTACAGCAGCTACATCCAT	21	22		45620696	45620897	GAGAAAATGAATGGATGTTGCTGCTGTAAAATAAAAAGATTTCTGGAATCTGTTAATGATAAGAGCATCAGCATCATGAATTGATCAGGATACGATGAATAATTTATCTCCTCTGTAACGGTATACGATGAATAATTTAGTTTGATGGTTTTTGTGCATGAAATCTTTTTATTTTACAGCAGCTACATCCATTCATGATAAG	+
miR8785b	A2-chr10	112463869	112463889	TTTTACAGCAGCTACATCCAT	21	22		112463698	112463899	GAGAATGTGAATGGATGTTGCTGCTGTAAAATAAAAAGATTTCTGGAATCTGTTAATGCTAAGAGCATCAGCATCATGAATTGATCAGGATACGATGAATAATTTATCTCCTCTATAACGGTATACGATGAATAATTTAGTTTGATGGTTTTTTTGCATGAAATCTTTTTATTTTACAGCAGCTACATCCATTCATGATAAG	-
miRC1a	A2-chr4	3268107	3268126	AAAAAATGGATAAATTAATC	20	17		3268097	3268396	CCCTCTACTGAAAAAATGGATAAATTAATCCTTGTACATAAGGTAAGTGAGCAGAACAGACCATCCGTTAAAATTTTGTGTTTATATATAAGGTATAATAACAAATTTATCCCTCAATCTTTACACATTTATTCAATTTGACCCAACTCTTTTATTGGAAATAAATTAGAAAATTTTAAAATTAATAAGACTAAAGGGTCAAAAAGGCCTTAGTAATAGCTAATTATATCTTATACATAAACACCAAAATTTAACGATGTAACATGCATGGACTAATTTATACATATTTTCAGTAGAAGA	+
miRC1b	A2-chr9	63038829	63038848	AAAAAATGGATAAATTAATC	20	17		63038819	63039091	TTATTTACTCAAAAAATGGATAAATTAATCATTTGTAAATAAGATTAAAGAGCAAATTGCTCTTTTCATTTAAAAAAAATTTATTGCTACTTATAAAAATTGACATGGTTGACGGGATAACTAGACAATTATATATGGTATGCACCTTGTCTCATTCCAGCATACAAGACCAGTTTTTTAACAACAAAAACAACTGAAATTTTTAATATAAGGGTGAGTTTACACTTTGATCTAATGTATAAAAATTAATTTATTTATTTTTAATATACTTCT	+
miRC1c	A2-chr8	94630347	94630366	AAAAAATGGATAAATTAATC	20	17		94630337	94630596	TTTTTATTTTAAAAAATGGATAAATTAATCTTTGTATGTTTGATTAGAGAGTAAACTAGTTTTTTATAAAATCCTGTTTTAACTGTTAAAAATTGGTCTTGCACATTAATATACATGGTACACGACGTAGCATTATCTGATTATTCCATCAATTATATCATCTTTTAATAATACAAACGGATAAAATTTTAATAAGAAGGACCAGTTTACTCTTTGATTTAATTTATAGGGACTAATTTACTCATTTATTAAGTAAAGAA	+
miRC1d	A2-chr1	126052946	126052965	AAAAAATGGATAAATTAATC	20	17		126052936	126053203	CCTTTTACTCAAAAAATGGATAAATTAATCATTGTATGTTAGATTAAAAAGTAAATTGATGATTCTGTTAAAAATTCAATCGATTTTATCGTTAAAAATTGGTCTTTGTACGACTGTATAAGGTACAAGTGGCATGTCACCCTTTGATTATTTTTTAGTGATACCAATTTTTAACGGTAGAAATGAATGAAAATTTTAATAAAAATGACCAATTTGCTATTTGATATAGTGTACAAGGACTAATTTATTTATTTTTTGTGTAGAGGGG	-
miRC2a	D5-Chr10	1281695	1281715	AAAAATGGATGGAATTTTTAA	21	26		1281564	1281725	AGTCCTTTCTCTTAAAATTTTCATCTATTTATACTATTAAAAACTATTGTGCCTGGCGGAAAAACCAGACAGTGACACATGAAGTGCCACATGTATATTATACTAACATACAAAGATCAATTTTTAACATTAAAAATGGATGGAATTTTTAAAAGGATGACC	-
miRC2b	D5-Chr7	58169324	58169344	AAAAATGGATGGAATTTTTAA	21	26		58169203	58169354	AGTCATTTCTGATAAAAATTCATCTATTTCTATTGTTAAAAACTAGCATGGTTAATAGAATAACCAAATAGTGGCATGTGATTTGCCAGGTGTACCTCATGCTGACTTTCAGGGACCAGTTAAAAATGGATGGAATTTTTAACAAAATGACC	+
miRC2c	A2-chr4	130243769	130243789	AAAAATGGATGGAATTTTTAA	21	26		130243633	130243799	GGTCATTTTTATTTTTATTTAAATTTCATCCATTTCTAATGTTAAAAACTAGCATGGTTGATGGTATAACTAAATAGTTACACATGGCATGCCACGTGCACCTCATGCTGATGTACAAGGACCAACTTTTAAGAGTAAAAATGGATGGAATTTTTAACTGAAGGACA	-
miRC2d	D5-Chr1	54387505	54387525	AAAAATGGATGGAATTTTTAA	21	26		54387405	54387535	TCCTTTTATGTTAAAAATTTCATTCATTTTTACCATTAAAAACTAGCATAGCTGACGGAATATGCTTCATGTCGGCGTATACAGACTAGTTTTTAACGGTAAAAATGGATGGAATTTTTAATAAAATAACC	+
miRC2e	D5-Chr8	56243338	56243358	AAAAATGGATGGAATTTTTAA	21	26		56243214	56243368	AGTCATTTGTTAAAAATTTCATACATTTTTACTGTTAAAAACTGGTCCTTATACCTCAGCATGAAGTACACATGGCACATGTAATTGCCTAGTCATTCTGTCAATTAAACCAGTTTTCAAAAGTAAAAATGGATGGAATTTTTAACAAAAAAGAC	+
miRC2f	A2-chr6	56563606	56563626	AAAAATGGATGGAATTTTTAA	21	26		56563497	56563636	TGATCATTTTTGTTAAAATTTTTATTTATTTCTATGATTAAAAACTAGTATAGTTAAAGGAATAACTATACAACCTTATATTGACGCACAATAACCAATTTTTAATAATAAAAATGGATGGAATTTTTAACAAAATGATC	-
miRC2g	D5-Chr5	9385263	9385283	AAAAATGGATGGAATTTTTAA	21	26		9385135	9385293	TTATTTTTGTTAAAATTTTTATCTATTTATACTATTAAAAACTAGTTTACCTGACAAAATAATCAGATAGTGACACATGGTGTGCCACGTATACGTCATGCTGACATACATAGACAAGTTTTAACAGTAAAAATGGATGGAATTTTTAACCAAAAAATT	-
miRC2h	A2-chr7	114961822	114961842	AAAAATGGATGGAATTTTTAA	21	26		114961691	114961852	AGTCATTTCTGTTAAAATTTTCATCTATTTGTACTATTAAAAACTAGTGTGCTTGGCCGAAAAACCAAACAGTGACACGTGGAGTGCCACATGTACATTATATTGACATACAAAGACTAATTTTTAACATTAAAAATGGATGGAATTTTTAACAAGATGACC	+
miRC2i	D5-Chr11	51488481	51488501	AAAAATGGATGGAATTTTTAA	21	26		51488348	51488511	AATTTTTTTGTTAAAAAATTCATTCATTTATAATTATTAAAAACTGGTGTGACTAACAGAATAATCAGATATGGACACTTTATGTGCTATGTATATTTCATGTTGACATGTACAAGGATTAGCTTTTAACAATAAAAATGGATGGAATTTTTAATGGAATGATG	+
miRC2j	A2-chr2	68986331	68986351	AAAAATGGATGGAATTTTTAA	21	26		68986200	68986361	GATCCTTTCTGTTAAAAATTTAATTTATTTCTATTGTTGAAAACTGGTGTGACTATTAAAATAATCAGATAGTTATATGTAGCCTGCCACGTGTACCTTATGCTAGCGTACAGGGACCAATTTTTAATTGTAAAAATGGATGGAATTTTTAATAAAAGGACC	-
miRC2k	D5-Chr6	2487332	2487352	AAAAATGGATGGAATTTTTAA	21	26		2487200	2487362	TGATCCTTTTTGTTTAAAATTTCATTCCTTTTTACTATTAAAAACTAGCGTGGCTAATAGAATAACTAAACAGTGACACTTGGCATGTCACGTGTACCTTATTCTGACGTGCCAAGACCAGTTCTTAACAGCAAAAATGGATGGAATTTTTAACAGGAAGATC	-
miRC2l	D5-Chr10	2619510	2619530	AAAAATGGATGGAATTTTTAA	21	26		2619390	2619540	CGGTTTTCTTTGTTAAAAGTTTTATCCATTTTTAAAGTTAAAAACTAGTGTGCCTGACTGAACAATCAAGCAACACCATGTGTACCTCATGATGATTTACAGGAGCCAATTTTAAACAATAAAAATGGATGGAATTTTTAACAGAATGACC	-
miRC3a	D5-Chr13	41413407	41413427	AAAAATTTGAAGGCGTTGGAT	21	259		41413397	41413517	GAAGTTGAGGAAAAATTTGAAGGCGTTGGATGGATATGATGAGTGTGGAAAGGTAGCTCCATTAAAATTAATGGAGTGTAGCGCACTTTATTCAACGGCTTCAAATTTTTCGCTAACTTTG	+
miRC3b	A2-chr13	126894953	126894973	AAAAATTTGAAGGCGTTGGAT	21	259		126894943	126895063	GAAGTTGAGGAAAAATTTGAAGGCGTTGGATGGATATGATGAGTGTGGAAAGGTAGCTCCATTAAAATTAATGGAGTGTAGCACACTTTATTCAACGGCTTCAAATTTTTCGCTAACTTTG	-
miRC4a	D5-Chr11	54625640	54625659	AAAACGACGTCGTTTCACCT	20	10		54625320	54625669	GCGCCACCAGAGGTGGCCGAGGTCGTCATCTCCGATGAAAGATGACACTTTTTCAGGCTTGGGGAGTTGAAAGGCAGAAAACTGGCCATTTAAAAACTTTCCAGCCACTGTGGGCTATTGCACCGTCGCCGACAATCGGCGGCCACCACGGTGGGCGAATGGCCGGACCTCTGGTCGAAAATTGAAAGGGAGGGGAGAGTTGAGAGAGTTTTTTTTTTTTTGTTTTCTTTAGGGAGAAGGAAAAAATGAGTTTTAAAAAAAATTTTGACTTAAATAAAGGTGCATAACGGCGCCGTTTTGAGCTAGGGTTCACAGACGCCAAAACGACGTCGTTTCACCTCTGACCCGAG	-
miRC4b	D5-Chr13	47749314	47749333	AAAACGACGTCGTTTCACCT	20	10		47749304	47749550	CAGTAGCCCTAAAACGACGTCGTTTCACCTTAGACCCGCGGGCGCGACCCGACCCGCCACAGGATCCGTGTGTTTTCGCTGGTGGGGATATTTCGCAATCGGGCCCTTAGCTTTTGAGTCGCTTTCAATGCAATTTTTTCATATATTTGAAAGTTTGGCCACAATTTTTCTTTTGTTTTAATTTGGTCCCTAGACCATGCACATGCGCCTCACTGGAACGACGCTGTTTGATCAGCGAGGGAATATT	-
miRC5a	A2-chr2	79578652	79578673	AAAAGGACTAAATTGTAAAAAG	22	10		79578324	79578683	GGACTTCTGCACTTTATGCGATTTAGTCTTTTTTCATAATTAAGCATGCAATCGCTAAAATTAATTCATCAAAATTTTCATGCACCTTCATAATCATGCTATAACCCATAAAATATCATTAAAATAATTTCTTTAGCCTCAGATTTGTGGTTTCAAAACCACTCTTTCGACTAGGCCCAAAATTGTGCAGTTACAACAGTTGTATTGAGACCACGATTTTGACGTAGAAAAACTTGTTTCTATTAAATTTTTATGGCCTAAAGGTTTATTGAATGATTTTTTGAAAATTTCGTTCGATAATTTTGACGTTTGAGCACTCAATTTAGCAAAAAGGACTAAATTGTAAAAAGTACAAAAGTT	+
miRC5b	A2-chr2	26893848	26893869	AAAAGGACTAAATTGTAAAAAG	22	10		26893838	26894213	CAATTTAGCTAAAAGGACTAAATTGTAAAAAGTGAAAAAGTTGAGTTCAATATTTTAGAGGTGTTCAATTGTTTTGAAATTTTAAATTGGAGGTCTTTAGATGGTAATTAGACTATTGGTTAAGTTGGTGGACAAAAATGGACATGCTTTGGTATATTTCTAAAGTTTTTCATTAAGGGTAATTTGGTTATTTGGTAATTAAAATGAATTAAAAACAAAATTAAAAGCCAAATTTTGTCCATCTTCAACCCTTTGTCGAATTTCACATGAGGAATACATAGCTAGGGTTTTTCAAGATTTCAAGCTCGATTGTAAGTGCATCTTAGCCCTATTTTTAATGTTCTTTACATTTTTTAGATCCTTGTAGCTCGGATTA	+
miRC6a	A2-chr8	61623154	61623177	AAAATAATTATTTCTATCTCGGAT	24	52		61623144	61623425	AAATAATTATAAAATAATTATTTCTATCTCGGATTTGTGGTTAGAAACCACTATTCCGATTAGGCCCTGATTCGGGATATTACATAAAATAACATAAACAAATTAACCTTTTACTATTTTTTAATAAATTTAACTAATTTCTAGATGTTTTCCATTCATAGAACATTTGACTAGCTATTCTCATCCTCCAAGTAGCCTGTAACATCCCGAATTAGGGCCTAGTCAGAATAGTAGTTTTGATACCACAAATTTGAAGTAGAAATAATTATTTTATGATTCTCA	-
miRC6b	A2-chr6	84294483	84294506	AAAATAATTATTTCTATCTCGGAT	24	52		84294473	84294750	AAATAATTATAAAATAATTATTTCTATCTCGGATTTATGGTCACGAAACCACTATTTCGATTAGACCCTAATTCGGGATATTACATCGATAATCTATAAAATAATTCAAAAAAATGCAAGGTAAGCTTTCAAAAGCTTAGTAAGCCATATATAAATAAACTTATAACATAACACAATTTTAAACCAATTCTTTTGTAACATCCTGAATTAGGGCCTAGTCAGAATAGTGGTTTTGAAACCACAAATTCGAGATAAAAATAATTATTTTATGAACGTTA	-
miRC6c	A2-chr3	95275554	95275577	AAAATAATTATTTCTATCTCGGAT	24	52		95275544	95275804	AAATAATTATAAAATAATTATTTCTATCTCGGATTTGTGGTCATGAAACCACTATTTCGATTAGGCCCTAATTCGGGATATTACAGTATCAGTACTTTACTGAATGAATAGTTTTCAAAATGGGCAATATGGCAATTTGCTATCAATAGCTATTTAGTTATATGGTGAAACGATCTTGTAACATCTTGATTTTGGGCCTCGTCAGAATAGTGGTTTTGAGACCACAAATCTGAAGCAGAAATATTTGTTTTATGATTTGGT	-
miRC6d	A2-chr1	9729805	9729828	AAAATAATTATTTCTATCTCGGAT	24	52		9729795	9730024	AAATCATTGTAAAATAATTATTTCTATCTCGGATTTATGGTCACAAAACCACTATTCCTATTAAGCCCTAATTCAGGATATTACAAAATTAGTACCCAGTATGAATATGTCTGCTGAGTCGACCAAATTTGTGATAAAAGCGTCAAACCCATTAGGCAGGCATATGATAGTGGATAAAGTGTGTAGAGATTTTCCTTCGATGATTAGAGGTTATTGTTTTCCAGCTAACC	-
miRC6e	A2-chr12	80082810	80082833	AAAATAATTATTTCTATCTCGGAT	24	52		80082800	80083049	AAATAATTATAAAATAATTATTTCTATCTCGGATTTGTGGTCACAAAACCACTACTCCGATTAGGTCCTAATTCGAGATATTACATCACTTACTCAAACCTAACATCTAATTCAATACCATCTCAAACATACATATCTTAGTTATACTATAATCAATTCATCACCTACTGTAACAGCTCAATTTTGGGCTTAGTCAGAACAGTGGTTTCGGGACCACAAATTCGAGGCCGAGAAATTATTTTTATTATTA	+
miRC6f	A2-chr9	57651494	57651517	AAAATAATTATTTCTATCTCGGAT	24	52		57651484	57651711	AAATAATTATAAAATAATTATTTCTATCTCGGATTTGTGGTCACGAAACCACTATTCTGATTAAGACCTAATTCATGATATAACATAGACTATCAATAATTTTAGAAAATAGTCCCTTCAATAGCTAGATTAAGCTTTAGGTGTAATATTCTAATTTTGGGCCTAGTCAGAATAGTGGTTTCGTGACCACAAAATCCTAGATAGAAATAATTATTTCATGATTATTTT	+
miRC7a	D5-Chr4	19216302	19216323	AAAATTTCGACGTTTGGGCACT	22	30		19216292	19216420	AAAATTTCGTAAAATTTCGACGTTTGGGCACTTAATTTAGCCAAAAGGACTAAATTCTAAAAAGTGAAAAAGTTGAGTTCTACATGTTAGAAGTGTCCAATTGTTATGAAATTTTAAATTGGAGGTTCT	+
miRC7b	D5-Chr6	12085640	12085661	CGAAAATTTCGACGTTTGGGCA	22	135		12085630	12085759	AAATTTCGTTCGAAAATTTCGACGTTTGGGCATTCAATTTAGTGAAAAGGACTAAACTGTAAAAAGTGCAAAAGTTGAGTTCTACATGTTAAAAGTGTCCAATTGTTATGAAATTTTAAATTAGAGGTCT	-
miRC7c	A2-chr12	14016289	14016310	CGAAAATTTCGACGTTTGGGCA	22	135		14016279	14016408	AAATTTCGTTCGAAAATTTCGACGTTTGGGCAAACAATTTAGTAAAAATGACTAAATTGTAAAAAGTGTAAAAGTTTAGTTTTATATGTTAGAGGTGTCTAATTGTCATGAAATTTTAAATAGGAGGTTC	-
miRC8a	D5-Chr2	3420819	3420840	AAACGGGGTCGACTTGGATTTT	22	68		3420662	3420850	TTTCATTTTTAAATCAAAGTCGATCCCTTTTTACAAAAAAAAATGGTTTCGAAAAATATCATTTTCCGAGCGTAAGGACAAAATCGTAATTAATTAAAAGTATAAGGGCAAAATAGTAATTTTTCCAATAATGTGTGTTGACACCATTTTTTTGATAAAACGGGGTCGACTTGGATTTTAAAAATAAAA	+
miRC8b	D5-Chr13	4813845	4813866	AAACGGGGTCGACTTGGATTTT	22	68		4813802	4813876	AAAACTTTTTTTAATCCATAATGTTGACACCATTTTTTTGTGAAAACGGGGTCGACTTGGATTTTAAAAACGAAA	+
miRC9a	A2-chr7	26854823	26854846	AAAGAACTCTGGGATCTAAGGCTG	24	19		26854675	26854856	ATGGGTGGCTAGCGTTTTGGACTAAGGGTTTTGTGCCTCTTTCTGTTTGGTTGTGTAAGCGTTAGAATGGACAAGGGGACGTATAGCAAAGGGCTTGAAGACTAATTCGGTTGGCTCATCAGATCTAACCCATATTTCGGCAAAAGGTAAAGAACTCTGGGATCTAAGGCTGTGTTGCCTGA	-
miRC9b	A2-chr11	5986143	5986166	AAAGAACTCTGGGATCTAAGGCTG	24	19		5985999	5986176	GTGGCTAGCGTTTTGGACTAAGGGTTTTGTGCCTCTTTCTGTTTGGTTGTGTAAGCGTTAGCATGGACAAGGGGACGTATAGCAAAGGGCTTGAAGACTAATTCGGTTGGCTCATCAGATCTAACCCGTATTTCGGCAAAAGGTAAAGAACTCTGGGATCTAAGGCTGTGTTGGCCGA	+
miRC9c	A2-chr4	73935420	73935443	AAAGAACTCTGGGATCTAAGGCTG	24	19		73935272	73935453	ATAGGTGGCTAGCATTTTGGACTAAGAGTTTTGTGCCTCTTTCTGTTTGGTTGTGTAAGCGTTAGCATGGATAAGGAGACGTATAGCAAAGGGCTAGAAGACTAATTCGGTTGGCTCATCAGATCTAACCCATATTTCGACAAAAGGTAAAGAACTCTGGGATCTAAGGCTGTGTTGACTGA	-
miRC9d	A2-chr7	102912438	102912461	AAAGAACTCTGGGATCTAAGGCTG	24	19		102912283	102912471	GTGGCTAGCGTTTTGGACTAAGGGTTTTGTGCCTCTTTTTTTTTGGTTGTGTAAGAGTTAGCGTATACAAGAGGACAAGAGGGCGTACAGCAAAAAGGGCTTGAAGACTGTTTCGGTTTGATCTTTGGATCTAACCCATATTTCAGCAAAAAGGTAAAGAACTCTGGGATCTAAGGCTGTGTTGGCCGA	-
miRC9e	A2-chr4	115821055	115821078	AAAGAACTCTGGGATCTAAGGCTG	24	19		115820911	115821088	GTGGCTAGCGTTTTGGACTAAGGGTTTTGTGCCTTTTTCTGTTTGGTTCTGTAAGCGTTAGCATGGACAAGGGGACGTATAGAAAACAGCTTGAAGACTAATTCAGTTGGCTCATCAGATCTAACCCATATTTCGGCAAAAGGTAAAGAACTCTGGGATCTAAGGCTGTGTTGGCCGA	+
miRC9f	A2-chr3	95035573	95035596	AAAGAACTCTGGGATCTAAGGCTG	24	19		95035429	95035606	GTGGCTAGCGTTTTGGACTAAGGGTTTTGTGCCTCTTTCTGTTTGGTTGTGTAAGCCTTAGCGTGGACAAGGGGATGTATGGCAAAGGGCTTGAATACGAATTCGGTTGGCTCATCAGATCTAACCCATATTTCAGCAAAAGGTAAAGAACTCTGGGATCTAAGGCTGTGTTGGCCGA	+
miRC10a	A2-chr1	32211724	32211747	AAAGACCATGACTTTTAGCGGCGC	24	75		32211714	32211792	AAAAGCCGCTAAAGACCATGACTTTTAGCGGCGCTTTTTTCGAAAACGCTGCTAAAGACCATGGCCTTTAGCGGCGCTT	+
miRC10b	D5-Chr3	6797500	6797523	AGACCATGACTTTTAGCGGCGCTT	24	62		6797426	6797533	TTAGCGGCGCTTTTGCTACAAATGCCGCTATAGGTCATGGTCTTTAGCGGTGCTTTTTCTACAAACGCCGCTACAGACCATGACTTTTAGCGGCGCTTTTGCCACAAA	+
miRC11a	D5-Chr1	22234925	22234948	AAAGATTTGAATTTGAGACAGCGC	24	21		22234469	22234958	GAAACCTCCGAAAAATGTCTCAGAAGTTCGAAGCTTTCTGGGGCTCGCTGGTTATTATAGACGATTTGTGAAAGGGTTCTCTATGATTGTGACCCCGATGACAAAGTTATTACAAAAAGACGTTAAGTTCGAGTGGTCGAAAAGTGTCAGAAAAGTTTTGATCAGTTGAAAGTTCTTTTGACCGAAGCTCCAGCCTTAGTTCAGCCAGAATCGGGTAAAGAGTTTGTTATTTATAGTGATGCATCCTTAAATGGTTTGGGCTGTGTTTTGATGCAAGAAGGCAAAGTTATAGCCTATGCCTCGAGACAGTTAAAGCTGCACGAAAAGAACTATCTGACTCACGATCTGGAATTGGTCGCTATTGTATTTGCGTTGAAAATATGGCGCCACTATCTGTTT…	+
miRC11b	A2-chr1	114979244	114979267	AAAGATTTGAATTTGAGACAGCGC	24	21		114978791	114979277	ACCACCGAAAATGTGTCTCAAGTTCAAAGTTTTCTGGGACTAGTCAGTTATTATCAGAGATTTGTAAAAAGTTTCTCAATGATTGCTTCTCCGATGATCCGATTATTGAAGAAAGATGTGAAATTCGAGTGGAATGATAAATGTCAACAGAGCTTTGATAGATTAAAAGCTTTATTGATTAAAGCTCCTGTGTTAGTCCAGTCTGAATCAAATAAGGAATTTATAGTTTACAGTGATGCGCCATTGAATGGTTTAGGTTGTGTTTTGATGCAAGATGGTGAGGTAGTAGCCTATGCTTCATGACAGCTAAAGCCACATTAAAAGAATTACCTGAAACATGATCTTGAATTGGCAGCCATAGTGTTTGCATTGAAAATTTGGCAGCATTACTCGTTTTGT…	+
miRC11c	D5-Chr9	50826880	50826900	CAAGATTTGGCTTTTGAGACA	21	28		50826870	50826952	TGAATTCTCTCAAGATTTGGCTTTTGAGACACAGTCGTAATCACAACTTTGTCGAACAAATTCAGATTTTGAGCTTGACTTCC	+
miRC12a	D5-Chr9	8568566	8568589	AAAGCGCTCTGACGTGGACGCGAT	24	62		8568477	8568599	CGTGTCAACAAATCGTGTACACGTCAGCGCGCTTTGCTGACGTGGCAACAAATAGCGTCCACATAAGCGCGATCTGTGTCCATGTCAACAAAGCGCTCTGACGTGGACGCGATTTGATGCCAC	-
miRC12b	D5-Chr8	51571325	51571348	AAAGCGCTCTGACGTGGACGCGAT	24	62		51571237	51571358	GTGGCAGCAAATCGCGTCCACGATAGAGCGCTTTGGTGACGTGGCCCCAAATCGCATCCACGTAAGTGCGATTTGTTGCCACGTCACCAAAGCGCTCTGACGTGGACGCGATTTGGGAGAAA	+
miRC12c	D5-Chr1	45161754	45161777	AAGCAAAGCGCGCTGACGTGGACG	24	20		45161673	45161787	GCAGCAAATCGTGTCCTCGTCAGCGCGCTATGCTGACGTGAACACAAATCGTGTTCTTAAGGCCGCACTTTGTTGCCACGTAAGCAAAGCGCGCTGACGTGGACGTGATTTGCTG	+
miRC13a	D5-Chr8	37692826	37692849	AAAGCTAAAGATAAATTGAAAACC	24	19		37692698	37692859	TGAATGGTTTTGGTTTTCAATTTATCTTTAGCTTTTTCACACCACCAACAATAATAAATAAAATAACTAAACAAATAAACATACACACATAATATGCATGAGAGAGAGAGAGAAGTAGGCGGTGTGAAAAAGCTAAAGATAAATTGAAAACCAAAACCGTTC	+
miRC13b	D5-Chr5	9113795	9113818	AAAGCTAAAGATAAATTGAAAACC	24	19		9113667	9113828	TGAACGGTTTTGGTTTTCAATTGATCTTTAGCTTTTTCACACCGCCTGCTTCTCTGTCTCTCTCATGCATATTATGTGTGTATGTTTGTTTGTTTAGTTATTTTATTTATTAGTGTTGGTGGTGTGAAAAAGCTAAAGATAAATTGAAAACCAAAACCATTC	-
miRC13c	D5-Chr8	37692827	37692850	AAAGCTAAAGATAAATTGAAAACC	24	19		37692699	37692860	TGAACGGTTTTGGTTTTCAATTTATCTTTAGCTTTTTCACACCGCCTACTTCTCTCTCTCTCTCATGCATATTATGTGTGTATGTTTATTTGTTTAGTTATTTTATTTATTATTGTTGGTGGTGTGAAAAAGCTAAAGATAAATTGAAAACCAAAACCATTC	-
miRC14a	D5-Chr10	58196279	58196299	AAAGCTAGACTCATAATTCAG	21	29		58196269	58196687	AAATAGAAAGAAAGCTAGACTCATAATTCAGTAAAATCGACATTAACTTGGGCTTCAATTATGGATGAGCAATTTTTTAAGTAAACCAACTAGATAAACCGGAATTGATTATAAACGATTAATTAATTAGTATCGGTTCATCTAGTTTTGACTAATACAAGTTGTTACCTATTGCTAAAAGCATTATAATGTCGACTTTGTTAGATTATGAGTCATCGTTATTTGGTCAAATTGACCGTTGCTTGTAAATAAAAGGAAAACTAGACTGATAATTCAGCAAAGTCAACATTAACTTAGCTCTCAATTAGGGATCAATATATGTTGATTGATCATTGGCAAGTACAAGTTGTTGTCCATTGCTAATAGCCCTTTTACGTCGACTTTGTTAGATTATGAGTC…	-
miRC14b	A2-chr8	74068429	74068449	AAAGCTAGACTCATAATTCAG	21	29		74068347	74068459	TGTTAATTTTGCTAGATTATGAGTCTAGTTTTTTATTTTTTATTATTGCTTGGTCAGTTGATCCTTTCATGCAAATAAAAGGAAAGCTAGACTCATAATTCAGTAAAATTGAC	-
miRC15a	D5-Chr13	41704198	41704221	AAAGGTTTGTATGAAACAGAGACG	24	17		41704188	41704295	ATTTTTAGGGAAAGGTTTGTATGAAACAGAGACGACACATTATCATGTACCTCTTACCAATTATTTAATGTGACGCCTTTGTTTCATACAAACATTTGTCTAAAAATA	+
miRC15b	A2-chr10	17706835	17706858	AGGATTGTATGAAATACAGACGTC	24	19		17706825	17707177	TATTCAAGAAAGGATTGTATGAAATACAGACGTCACATTATTCTACATCATTTACTAATTATTTAATGTCATTTCAATATCTTTTTTCATGCCATTAACTCATCATTTTGGTAACTTTTTAACGACCTTGGACTCTAGTTTAAGGTTCAATGTTTCAAGGTTCAGGATTTCAAGTTTAAATATTCGAAGTTTTAAAGTTCAGGGTTCAAAATTTAAGGTCTAAAGTTTATATTAAAAAAATTATTAAAATGATGTGTTAAAAACATAAAAAAATTATTGAAATAATATTAAATAATTAATAAAAAATACAAAATAATATGACATCTCTATTTCATACAATACTTTCTCTATCT	+
miRC16a	A2-chr5	53672071	53672093	AACGACGTCGTTTTGGGAGGCTA	23	38		53672013	53672103	GGGTCAGACCGGGTCGTATCAAAACGACATCGTTTTGGGGTTAAATGGCAGCCCCCAAAACGACGTCGTTTTGGGAGGCTATATAAAGGCC	-
miRC16b	A2-chr2	1473299	1473321	AACGACGTCGTTTTGGGAGGCTA	23	38		1473241	1473331	GGGTCGGACCAGGTCGTATCAAAACTACGTCGTTTTGGGATTAAATGGCAGCCCCCAAAACGACGTCGTTTTGGGAGGCTATATAAAGGCC	+
miRC16c	A2-chr13	72470579	72470601	AACGACGTCGTTTTGGGAGGCTA	23	38		72470516	72470611	GGGTCGAATCTGACCGGGTCGCATCAAAACGACGTCGTTTTGAGGTTAAAGGGCAGCCCCCAAAACGACGTCGTTTTGGGAGGCTATAAAAAGGCT	+
miRC16d	A2-chr9	94500431	94500453	AACGACGTCGTTTTGGGAGGCTA	23	38		94500195	94500463	TACCCGAGCTCTTAAAACGACGTCGCTGAACGGAGGACCAAATCGCAAAGCGCGATAAATTTCAGAGCCAATTTAAAGGAAATAAAAACCTGATTGCAAAATATAGAAAAAGCCGAAGGACCGCGTGCACAATTAGCCCCTAAGAGCAAAAACGCACGGATCCTGAGTAGGTAGGGTCGGGTCGACCCGATCCAAGGCAAAACAACTTCGTTTTGGGGTTAAAAGGTAGCCCCCAAAACGACGTCGTTTTGGGAGGCTATAAAAGGGCT	+
miRC16e	A2-chr11	18732702	18732724	AACGACGTCGTTTTGGGAGGCTA	23	38		18732644	18732734	GGGTCGGACCGGGTCGCATCAAAATGACGTTGTTTTGGGGTTAAAAGGCAGCCCCCAAAACGACGTCGTTTTGGGAGGCTATATAAGGCCA	+
miRC16f	A2-chr12	21032904	21032926	AACGACGTCGTTTTGGGAGGCTA	23	38		21032845	21032936	CGGGTCAGACCGGGTCGCATCAAAATGACGTCGTTTTGGGGTTAAATGGCAGCCCCCAAAACGACGTCGTTTTGGGAGGCTATATAAAGTCC	-
miRC16g	A2-chr13	72475085	72475107	AACGACGTCGTTTTGGGAGGCTA	23	38		72475022	72475117	GGGTCGAATCTGACCGGGTCGCATCAAAACGACGTCGTTTTGAGGTTAAAGGGCAGCCCCCAAAACGACGTCGTTTTGGGAGGCTATAAAAAGGCT	+
miRC16h	A2-chr6	64920016	64920038	AACGACGTCGTTTTGGGAGGCTA	23	38		64919958	64920048	GGGTCAGACCGGGTCGCATCAATATGACGTCGTTTTAGGGTTAAATGGCAGCCCCCAAAACGACGTCGTTTTGGGAGGCTATATAAAGGCC	+
miRC16i	A2-scaffold37531	96	118	AACGACGTCGTTTTGGGAGGCTA	23	38		38	128	GGGTCGGATCGGGTCGTATCAAAATGACGTCGTTTTGGGGTTAAATGGCAGCTCCCAAAACGACGTCGTTTTGGGAGGCTATATAAAGGCC	-
miRC16j	A2-chr3	89934051	89934073	AACGACGTCGTTTTGGGAGGCTA	23	38		89933993	89934083	GGGTCAGACTGGGTCGCATCAAAAAGATGTCGTTTTGGGGTTAAAGGGCAGCCCCCAAAACGACGTCGTTTTGGGAGGCTATAAAAAAGCC	-
miRC16k	A2-chr7	88916651	88916673	AACGACGTCGTTTTGGGAGGCTA	23	38		88916593	88916683	AGGTCGGACCGGGTCGCATCAAAACGACGTTGTTTTGGGGTTAAATGGTAGCCCCCAAAACGACGTCGTTTTGGGAGGCTATATAAAGGCC	+
miRC16l	A2-chr5	9381630	9381652	AACGACGTCGTTTTGGGAGGCTA	23	38		9381572	9381662	GGGTCAAACCGGGTCGCATCAAAACGACGTCATTTTGGGGTTAAATGACAGCTCCCAAAACGACGTCGTTTTGGGAGGCTATGTAAAGGCC	+
miRC16m	A2-chr13	33237463	33237485	AACGACGTCGTTTTGGGAGGCTA	23	38		33237406	33237495	GGGTCGCACGGGTCGGCTCAAAACGACGTCGTTTTGAGGTTAAAGGGCAGCCCCCAAAACGACGTCGTTTTGGGAGGCTATAAAAGGCCA	-
miRC16n	A2-chr11	18747960	18747982	AACGACGTCGTTTTGGGAGGCTA	23	38		18747902	18747992	GGGTCAGACCGGGTCGCATCAAAACGACGTTGTTTTGGGGTTAAAAAGCAGCCCCCAAAACGACGTCGTTTTGGGAGGCTATATAAGGCCA	+
miRC16o	A2-chr4	112075805	112075827	AACGACGTCGTTTTGGGAGGCTA	23	38		112075751	112075837	TGGACCGGGTATGGCCAAAACGACGTCGTTTTCGGGTTAAAGGGCAGCCCCCAAAACGACGTCGTTTTGGGAGGCTATATAAAGGCC	+
miRC17a	A2-chr7	15681549	15681572	AACTTTTACTAAGTGATTTTCGGT	24	56		15681539	15681615	TGTAATAAACAACTTTTACTAAGTGATTTTCGGTGAAATTGTCAAAAAGGATCATTTTGTAAAAGTTACAAAATTTG	-
miRC17b	A2-chr13	36863368	36863391	AACTTTTACTAAGTGATTTTCGGT	24	56		36863358	36863434	TTAAATAAACAACTTTTACTAAGTGATTTTCGGTGAAAACGTCCGAAACAACCATTTTGTAAAAGTTGTAAAAATGG	-
miRC17c	A2-scaffold2517	35914	35937	AACTTTTACTAAGTGATTTTCGGT	24	56		35904	35980	TTAAATAAATAACTTTTACTAAGTGATTTTCGGTGAAAATGTCCGAAACGACCATTTTGTAAAAGTTGTAAAATGGT	-
miRC17d	A2-chr2	25573669	25573692	ACTTTTACTAAGTGATTTTCGGTG	24	48		25573659	25573733	TAAATAAATGACTTTTACTAAGTGATTTTCGGTGAAAACGTCTGAAAGGATCATTTTGTAAAAGTTGTAAAAATG	-
miRC17e	A2-chr13	28594253	28594276	ACTTTTACTAAGTGATTTTCGGTG	24	48		28594243	28594317	TAAATAAACGACTTTTACTAAGTGATTTTCGGTGAAAACGTCTGAAACTACCATTTTGTAAAAGTTGTAAAAATC	+
miRC17f	A2-chr8	95982098	95982121	ACTTTTACTAAGTGATTTTCGGTG	24	48		95982088	95982162	TAAATAAATGACTTTTACTAAGTGATTTTCGGTGAAAACGTTCGAAAGGATCATTTTGTAAAAGTTGTAAAAATG	-
miRC18a	A2-chr3	38211478	38211501	AAGACCATAGTTGGGCTATGGCAT	24	23		38211468	38211562	ATATTCGTATAAGACCATAGTTGGGCTATGGCATCGAAAAACAAGTGATAAGCGATATCTGTATAAGACCATAGCTGGGCTATGGCTTCGGATTA	+
miRC18b	A2-chr13	47893012	47893035	AAGACCATAGTTGGGCTATGGCAT	24	23		47893002	47893157	GTTTAAATGTAAGACCATAGTTGGGCTATGGCATTTTAGTGAAAAGACCATAACTGAGTTATGGCACTGTGAACGTAAGACCATGGTTAGACTATGGCAGTAGATGTGAATACGTATAAGACCATAGCCGGGCTATGGCATCTTGATGATAAGACC	+
miRC18c	A2-chr3	38201998	38202021	AAGACCATAGTTGGGCTATGGCAT	24	23		38201988	38202087	ATATTCGTATAAGACCATAGTTGGGCTATGGCATCGAAAAACAAGTGATAAGCGATATCTGTATAAGACCATAGCTGGGCTGTGTTTTTGGGACTTTTAC	+
miRC18d	A2-chr8	97768628	97768651	AAGACCATAGTTGGGCTATGGCAT	24	23		97768563	97768661	TGATTCCCGTATAAGACCATAGCTGGGCTATGGCTTCGGATTAAAGTGATACAAGCGATCCATATAAGACCATAGTTGGGCTATGGCATCGGAGAAAAG	-
miRC18e	A2-chr1	73081638	73081661	AAGACCATAGTTGGGCTATGGCAT	24	23		73081628	73081722	ATATCCGTATAAGACCATAGTTGGGCTATGGCATCGGAAAACAAGTGATAACTGATTTCCGTATAAGACCATAGCTGGGCTATGGCTTTGGATTA	+
miRC18f	A2-scaffold46692	63	86	AAGACCATAGTTGGGCTATGGCAT	24	23		53	152	ATATTCGTATAAGACCATAGTTGGGCTATGGCATCGAAAAACAAGTGATAAGCGATATCTGTATAAGACCATAGCTAGGCTGTGTTTTTGGGACTTTTAC	-
miRC18g	A2-chr3	38210646	38210669	AAGACCATAGTTGGGCTATGGCAT	24	23		38210636	38210735	ATATTCGTATAAGACCATAGTTGGGCTATGGCATCGAAAAACAAGTGATAAGCGATATCTGTATAAGACCATAGCTAGGCTGTGTTTTTGGGACTTTTAC	+
miRC18h	A2-chr10	18467514	18467537	AAGACCATAGTTGGGCTATGGCAT	24	23		18467504	18467588	GTGTACGTGTAAGACCATAGTTGGGCTATGGCATCGTAATAAAGTGGACGACCATAGCGGGGCTATGGTTTTGAAATATGTGCAA	-
miRC18i	A2-chr10	22691033	22691056	AGACCATAGTTGGGCTATTGGCAT	24	22		22691023	22691370	ATTTCGTGTAAGACCATAGTTGGGCTATTGGCATTGATTTGAGATCCCATGTAAGACCATTTCTAGGATATGGCATTGGTATGGTACTGTATGCGAGATTTCCCGAGTATCCCTTAGTATTCCAAGTGGTTCAATGGGTAACTTAACGGCCATGTTAAAGTTATGAAAGATTATGGTATGTTGTGGAAGACAATGGTATGTTGCAAGTTGGTACAGGTATGTACATAAACTCATGCTTCATGAGCTCGATATGTGATGAACCCACAGTAAGGTTCGATTGAGTAAGTTGCGATGTTAAGGTTTTATTATCATCTATGCCAAGTTTGATTATGAGATTTACAATGATAC	-
miRC18j	A2-chr2	74944859	74944882	AGACCATAGTTGGGCTATTGGCAT	24	22		74944849	74945199	ATTTCGTGTAAGACCATAGTTGGGCTATTGGCATCGATTTAAGATCCCATGTAAGACTATATATGGGATATGGCATTGGTATGGTATTATGTGTGTGAGATTTCCCAAGCATCCTTTAGTATTCCAAGTGGTTCAATGGGTAACTTAACGACCATATTAAAGTTATGAAAGATTATGGTCTGTTGTGGAAGATAATGGTATGTTGCAAGTTGGTACAGGTATGTACACAAAACTCATTCTTAATGAGCTCGATATGTGATGAAGCCACGGTAAGGTTTGATTGAATAAGTTACAATGTTAAGGTTTTAATATCATCTATGCCAAGTTTGATTATGAGATTTACAATGATAC	-
miRC19a	A2-scaffold12678	371	391	AAGACTTCTGAACAATGGCGC	21	129		233	401	CTAAGGTTAGACGCTGATGTTCAGAGGTTAGAGGCTGAGAAATGGAGGAAAGAAAAAACTAAGGCCGAAGAAGACCTAAGCAGCTTGAAGACGGACTACAAGAAGCTGCGCCTATCTATGAGGACTGCGGGTTTAGGTAAGACTTCTGAACAATGGCGCCACGAAATTC	+
miRC19b	A2-chr8	71210165	71210185	AAGACTTCTGAACAATGGCGC	21	129		71210027	71210195	CTAAGGTTTGACGCTGATGTTCAGAGGTCAGAGGCTGAGAAATGGAAAAAAGGAAAAAATAAGGCCGAAGAAGACCTAAACAGCTTGAAGACGGACTACAGGAAGCTGCGCCTATCTATGAGGACTGCGGGTTTAGGTAAGACTTCTGAACAATGGCGCCACAAAATTC	+
miRC20a	A2-chr1	12284855	12284878	AAGAGTAGATCTAACATAATTGAG	24	24		12284758	12284888	ATGGATTCTTGTTCTCAGTTATGTATGTTTATCTCTTGTTCCTGAATATTAATGCATGTTTAATGTGCTTAAATTAAAGTAGGAAAATTCTCTATTTAAGAGTAGATCTAACATAATTGAGTGGAGTTGCA	-
miRC20b	A2-chr4	133973774	133973797	AAGAGTAGATCTAACATAATTGAG	24	24		133973657	133973807	CGCAATAAATACTTGGTTCTTGTTCTTAATTATGTGTGATTAATTCTTAATTTTATATTTCTAGATTATTAATCTATGTTTGATTTGGTTGAATCAGAGGAGGAATATATCTTATTTAAGAGTAGATCTAACATAATTGAGTGGAGTTGCA	+
miRC20c	D5-Chr5	11812060	11812083	AAGAGTAGATCTAACATAATTGAG	24	24		11811949	11812093	AAATACTTTATTCTTGTTCTCAATTATGTGTGTTTATTTCTTGTTTTAATATTTACGGGATATTAATTCATGTTTAATGTGCTTAATTTAGTGGAGCAAAAGTCTTTGTTTAAGAGTAGATCTAACATAATTGAGTGAAGTTGCA	-
miRC20d	A2-chr13	50524980	50525003	AAGAGTAGATCTAGCATAATTGAG	24	78		50524877	50525013	TTTGACTTGTTCTTAATTATGTGTTCTTAATTCTTACTTTAATATTCCAGGATATTGATTCAAGTATTGATGTGCTTATTCAGAGGAGCAAAAGTTCCTGTCTAAGAGTAGATCTAGCATAATTGAGCAAAGTTGAT	+
miRC20e	D5-Chr12	17997637	17997660	AAGAGTAGATCTAGCATAATTGAG	24	78		17997351	17997670	AGTAGATTTCCACCAGGATTGAAGATCTCCTTTTGATTTCTTTGAAGTTTATTATGAGTTTCTCTATTTTTTGTGGTTATACTATCTTTGAGATTTTTTATTCGCGATTATGATCTAATTTTCTAAGTACCTATGGGAGATGAATCCTGTCTTTTGATTTTTTGTTTTATACAATAAATACTTGAATCTTGTTCTCAATTATGTTTGCTTAATTCTTAATATAATATTTTTGGATTATTAGGGCATGTTTGATGTGCTTAATTCATAGAAGGAATAGACCCTGCTTAAGAGTAGATCTAGCATAATTGAGTGGAGTTGCA	-
miRC21a	A2-chr11	63143102	63143125	AAGCGTTTTCTGCTGATGTGGACA	24	12		63143059	63143135	AGGAAGCGCTTTGTCCACATCAGCACAAATTGCGTCCTTAGGGAAGCGTTTTCTGCTGATGTGGACAAAGCGCTTCC	+
miRC21b	A2-chr9	70223531	70223554	AAGCGTTTTCTGCTGATGTGGACA	24	12		70223488	70223564	AGGAAGCGTTTTGTCCACATCAGCGCAAATTGCGTCCTCAGGGAAGCGTTTTCTGCTGATGTGGACAAAGCGCTTCC	-
miRC21c	A2-chr6	23998702	23998725	AAGCGTTTTCTGCTGATGTGGACA	24	12		23998659	23998735	AGGAAACGCTTTGTCCACATCAGCACAAATCGCGTCCTCAGGGAAGCGTTTTCTGCTGATGTGGACAAAGCGCTTCC	-
miRC21d	A2-chr9	70230489	70230512	AAGCGTTTTCTGCTGATGTGGACA	24	12		70230446	70230522	AGGAAGCGTTTTGTCCACATCAGTGCAAATCGCGTCCTCAGGGAAGCGTTTTCTGCTGATGTGGACAAAGCGCTTCC	+
miRC21e	A2-chr3	12594530	12594553	AAGCGTTTTCTGCTGATGTGGACA	24	12		12594487	12594563	AGGAAGCGCTTTGTCCACATCAGCACAAATCGCGTCCTCAAGGAAGCGTTTTCTGCTGATGTGGACAAAGCGCTTCC	+
miRC22a	A2-chr3	60034117	60034140	AAGGAATTCATAGAAGGCGAATAT	24	11		60034107	60034261	ACTAGTCAAGAAGGAATTCATAGAAGGCGAATATTGAAGAAACTGGTTTATTGCAAATCGGGGATCAGATGACGAATATTGTTACTAAATTTTTCATGTTAGTCGTTTTTGAGTTTCTTAAGAATAAACTTGGTGTCTACAGCACTTGAGTTAGG	-
miRC22b	A2-chr4	71941727	71941750	AAGGAATTCATAGAAGGCGAATAT	24	11		71941717	71941871	ACTAGTCAAGAAGGAATTCATAGAAGGCGAATATTGAAGAAACTGGTTTATTACAAATCAGAGATCAGATGATGGATATTTTTACTAAATTTTTCATGTTAGTCGTTTTTGAGTTTCTTAAGAATAAACTTGGTGTTTGCAGCACTTGAGTTAGG	-
miRC22c	A2-chr4	40867341	40867364	AAGGAATTCATAGAAGGCGAATAT	24	11		40867331	40867485	ACTAGTCAAGAAGGAATTCATAGAAGGCGAATATTGAAGAAATTGGTTTATTGCAAATCAAAGATCAGATGATGGATATTTTTACTAAATTTTTCATGTTAGTCGTTTTTGAGTTTCTTAAGAATAAACTTGGTGTCTGCAGCACTTGAGTTAGG	-
miRC23a	D5-Chr6	40196320	40196340	AAGGACTGAAAGGAGTGAGGA	21	107		40196310	40196443	TGCTTGTATGAAGGACTGAAAGGAGTGAGGATGGAAAATTTGTTAAGATCCATACCACTTTCCTACTTTATAGCTTAACCATTAGATTAACAAATTTTCTGTCCTCGCTCCTTTCTGTCCATCATACCATGCAG	-
miRC23b	A2-chr11	74951976	74951996	AAGGACTGAAAGGAGTGAGGA	21	107		74951966	74952099	TGTTTGTATGAAGGACTGAAAGGAGTGAGGATGGAAAATTTGTTAAGATCCATACCACTTTCCTACTTTATAGCTTAACCATTAGATTAACAAATTTTCTGTTCTCGCTCCTTTCTATTCATCATACCATGCAG	+
miRC24a	A2-chr8	73935602	73935622	AAGGGAAAGACTAGATTCATA	21	15508		73935592	73935808	TCAAGAGAGTAAGGGAAAGACTAGATTCATAACCCAACATAAGTGATCAACTTGAATCTCATCTCATATTCCCAATATTTTTATACGGGTACGAGAAGGTATTATAGATGTTGAAACTTTCATATTTAAGATGATTGCTTAAACGAACCAAGTTAATATCTCTTATATATGCACTTTAATTGGCTTAGAATCTAGTTTTTCTCTTGCTCCATTATTC	-
miRC24b	A2-chr8	73935844	73935864	AAGGGAAAGACTAGATTCATA	21	15508		73935768	73935874	AATTGGCTTATGAATCTAGTTTCTCTCTTACTCCATTATTCATATTTTCCTTGTAAAAATATGTCTTCAAGAGAGTAAGGGAAAGACTAGATTCATAACCCAACATA	-
miRC24c	A2-chr8	73922485	73922505	AAGGGAGAGCTAGATTCATAA	21	267		73922409	73922515	GATTGGCTTCTGAATCTAGTTTCTCTCTTGCTCCATTTTTCATATTTTCCTTGTGAAAATATGTCTTCAAGAGAGTAAGGGAGAGCTAGATTCATAACCCAGCAAAA	-
miRC25a	D5-Chr4	32134306	32134329	AAGTGATTTTAGAAAATGAGGTAT	24	85		32134296	32134429	CCCTAAAGTCAAGTGATTTTAGAAAATGAGGTATCGGGATTGACAATAAATTTTGAATTGACAATTTATCCTATGTTGCAACTAGATCCAACTAGCCCGTACCTTCGTTTTTGAAATTGTTAAAGATTTTAAAT	+
miRC25b	D5-Chr8	50755262	50755285	AAGTGGTTTTAGAAAATGAGGTAT	24	89		50754824	50755295	GCATGATCCAATCTTATTTTTTAGACTACATTAAAGTGGTGATGTTAATATGAGAAATCTCTTTTTTAGGGCAACAAATGTCCTCCCAATCACATTTCAAAATTTTGAATGTCTCAAATTAAATAGTTTGTGAGCCGTCTTTAGTGTTTGTGTTTAATTTCATTCTCCTAAATGGTATTGTACCCAACTATATGGTGTAAGAGAACTTTTATTATCTATATAACTAACTTTGTGGATTATCAGATGCAGCTTTTAACTTATTTTGAGACTTCTTGTAACATCCCGTTTTTCAGGGGTGTCAGAAATAGTAGTTTCGAGACCACCAAATATGACAAGTAAATTTGTAAATATTATTATTTAATATTTACGAGACAAGTGTGATTTTTAAAAAGGTTTTTG…	-
miRC25c	D5-Chr2	17047178	17047201	AAGTGGTTTTAGAAAATGAGGTAT	24	89		17046714	17047211	TCAAGTCCATTAACTTCCCTTTCCAAAGCCATTTAGCCCTTTTAACTAATAGAACTCAACTTCTACACTTTTTAGGATTTAGTCCTTTTCACTTAATTATCCATTTAAATATTAAAATTTCTTAATATTATTATCCCATAACATTATTATAATCCCATAAACATTAAATAATAAAATAATAATTTACTCGTCAAAATTGTGGCCCTGAAATTACTGTTTTCGATATCACTAAAAACGAACTGTTACAACTCTCCCCCTAAAGGAATTTTTGTCCCCGACAAATATTACCATAAAATAGGTTAGGTGTAACAACCCATTTTTCAGTGGTTTCGAGGCTAAAAATTTGACAAGTACATAAATGTTATTATTTAATATTTACAAGTCAAATATGGTATTAAA…	+
miRC25d	D5-Chr1	37306875	37306898	AAGTGGTTTTAGAAAATGAGGTAT	24	89		37306710	37306908	AATGGTGTCGGAAACAATTTTTTAGGGCCACAAATCTAACGAGTAAGTTCACAAATATTATTATTTAATATTTACGAGTCAATTATGGTTTTTAAAAGGTTTTTGATATGGTAATTTATGCTATTCGAATAATTAATTAAGTTCAAGTGGTAAGACCTTAAGGTTAAGTGGTTTTAGAAAATGAGGTATCGAGACCTCA	-
miRC25e	A2-chr9	45959586	45959609	AAGTGGTTTTAGAAAATGAGGTAT	24	89		45959170	45959619	GATGGTTGTGTTACTCATTTCACATAGAACACACTTACCTAGATTCATTCACACACTCCTAACCAATTCACACTCTTTCATACCTGATTTCACATGTGTACATACCACTCATCACCTTATTCATGTCAGGTTAGAGACTCACCTAAAACTCACCCTTACTGTAGCTCGGAGTTCCAAATTCGACTGTCCTTCCCCAACTAGCAATAGTAATTGCTTGAAAGAACATGGGATTTGTAACAACTCATTTTTCAGTGGTGTCAAAAGCAGTAGTTTCGGGGCCACAAATTCGATGAGTAAGTTTGTAAATATTATTATTTAATATTTTCGAGTCAATTATGGTTTTACAAAGGTTTTTGAGATGATAATTTATGTTATATGTATGATTAATTAAGTTCAAGT…	+
miRC25f	A2-chr3	61744151	61744174	AAGTGGTTTTAGAAAATGAGGTAT	24	89		61743831	61744184	ACAGGGGAAAAGTTGGCGATGGCCTTCCTTCCATTTTTTGAGGTTGCCCTGCCATGGTATTTGTATTGGCTCGACAAGATGAATTTGCTTTTGTATGCTTTTGTCTACTCCTATCTTTTGTAGTTTGTTCTATTTTGTAACAACCCGTTTTTCAGTGTGTCAGAAACAGTGGGTTTAGGGCCACCAAATTCGATGAGTAAGTTAATAAATATTATTATTTAACATTTACGAGTCAAATATGGTTTTAAAAGGGTTTTTGATATAGTGATTTTTTGTTATACAAGTGATTTATTAAATTCAAGTGGTAAGAGCCTATGGTCAAGTGGTTTTAGAAAATGAGGTATCAGGACCTTG	+
miRC25g	D5-Chr1	35409206	35409229	AAGTGGTTTTAGAAAATGAGGTAT	24	89		35408933	35409239	AGCATGCTCGTTTCCTTATATTTTCTATATCACTTAGTACAGTTGATTTCTTAATGCCTATTTACAGTGTAACATTTAGAACTTTAGTAGTGTAACAACCCCTTTCTCTGTGGTGTTAGAACAATGGTTTTGAGGCCACAAATCTGACGTGTAAGTCCGTAAATATTACTATTTAATATTTACGAGTCAAATATAGTGTAATAATAAAATTTTATTCAATGATTTATGTTAAATGAAATACTAATTAGGTTCAAGTGGTATGTCCTTAAAGTCAAGTGGTTTTAGAAAATGAGGTATCGGGACCTCG	+
miRC25h	D5-Chr1	38137105	38137128	AAGTGGTTTTAGAAAATGAGGTAT	24	89		38137095	38137414	CCCTAAAGTCAAGTGGTTTTAGAAAATGAGGTATCTGGACCTCATTTCTATAAACTGAGCCTTGAATTTTTCAAGTGATAAGGCCATCCAATTATAATTCTTTAGTCAATTTAACATCTTTAAACTAATCGCGATTGGCTTTTCAACTTTTACAATTTAGTCCTTTTTGCTTAATTAACTATCGAAACGTTAAAATTTCTTAACAAAACTTTATTACAACATTAATAACACATCGTAAATATTTATAAAAATATTTACGACTCGGTTTATAGAAACAAGGTCTTGATACCTCATTTTTTAAAACCACTTGACTTTAGGGT	-
miRC25i	A2-chr10	113381440	113381463	AAGTGGTTTTAGAAAATGAGGTAT	24	89		113381430	113381750	CCGTAAAGTCAAGTGGTTTTAGAAAATGAGGTATCGGGAACTCGTTTCTATAAACCAAGCCTTGACTTTTTCAAGTGGTAAGGCCATCCAATTATAATTATTTAGTCAATTTAACATCTTTAAACTAATAGCGATTGACTTTTTTAACTTTTACAATTTAGTCCTTTTTGCTTAATTAACTATCAAAACATTAAAATTTCTTAACAGAACTTTAATACAACCTTAATAACACTCTATAAATATTTATAAAAATATTTACATCTCATTTTATAGAAATGAGGTCTCGATATCTCATTTTTTAAAACCACTTGACTTTAGGGT	-
miRC25j	D5-Chr7	43833620	43833643	AGTGGTTTTAGAAAATGAGGTATC	24	11		43833464	43833653	AACGATGGTTTTGGAACCACGTTCTTTGATGATTGAGCCCGTAAATATTATTAAATAATATTTACGAGATAAATGTAGTGTTACTTTGAATTTTGTTTTTATAAATTTTATTAATTGATTAGTTAGTCAAAGTACAGGTGATTTGTATCGAAAGTCAGTGGTTTTAGAAAATGAGGTATCGAAACCTCGT	-
miRC26a	A2-scaffold1345	173749	173772	AAGTTCAAGGGCTAAAAGAGACGA	24	95		173603	173782	CATTTAATTTTTTGTCCTTTTTAGTCCTTAAACTTGCGTTTTTATCAAATCACCCAAAAATGGATAAAAAAAATAACATTTTTTTAACTTTGCTAACGTGGCATATACTTTCCATCCATTTTGGGGTGAATTGACAAAAAAAATGTAAGTTCAAGGGCTAAAAGAGACGAAAAATTAAAT	-
miRC26b	D5-Chr6	6579561	6579584	AAGTTCAAGGGCTAAAAGAGACGA	24	95		6579256	6579594	ATTAAAGTTTTCATCTCTTTTAGTTCTTAAACTTGTGTTGTTTGTCAAATCACCCAAAAATGGATGGAAAAGTTCACATATGTTAACTTTGCTAATGTGACTTACACGTGGATGCCACGTTAGAAATTAATTAATTTTTTTAATATAAAATTTATAAAAATTTATTTTTTTTCATATTTAAAATTTTTCAAAATTAATTAATTGCTAACATGGCATACAAGTGGACTTCCTTGTGGATTTCACATCAGCAAAGCTAATACACGTTAACTTTTCCATCAAGTTTGGGGTGATTTGACAAACAATGCAAGTTCAAGGGCTAAAAGAGACGAAAAATGTCAC	-
miRC26c	D5-Chr12	5255219	5255242	AAGTTCAAGGGCTAAAAGAGACGA	24	95		5254886	5255252	TTTATTTTTTTCTTCTTTTTTAGCTATTGAACTTGTCTTATTTATCAAATCACCTTAAAATAAATGAAAAAGTTAACATTTGTTAAATTTACTGAAGTGGCATATACATAAACTGCTACATGGATGTCATGCCAGTAATTATTAATTTTTTTAAAATAAAAAATAAAAATATTATTCTAAAAGATTAAAACTTATTAAAATATTTTTTTATTTTTTAAAAATTAATTAATTTCTAACATGGCATATATGTGGAAATTCATATGTATTCCATGTCAGCAAAGTTAACAAACATTAACTTTTCCACCTATTTTGGGGTGATTTGACAAATAATGCAAGTTCAAGGGCTAAAAGAGACGAAAAATTAGTT	-
miRC26d	D5-scaffold_847	945	968	AAGTTCAAGGGCTAAAAGAGACGA	24	95		775	978	ATTTAATTTTTCGCCTATTTTAGCCCTTAAACTTGTGTTTTTGTCAAATCACCTCAAAATGGATGGAAATTTACCATATAGTTGTCATGTTAGCAATTAAATAATTCTTTGAACTTTAAAATTCAAAAAATTATTAAAATTTTTAATTGGAGAGATTTGACAAATAATGCAAGTTCAAGGGCTAAAAGAGACGAAAAATTAATG	-
miRC26e	D5-Chr9	49604155	49604178	AAGTTCAATGGATAAAAGAGACGA	24	54		49603839	49604188	ATTTCATTTAATTTTTCTTTTAGTCCTTGAACTAATATTGTTTGTCGAATCATTCTAAAATATATGGTAGCCCACGTGTATGCCCGTTAGCAATTAATTAATTTTTTAAATTAAAAATTCTAAAACATATATTTTATATAGTTTTTATACTTTTTTAATAATTTTAAATTTTTAAAATTATTTTTATAATTTTTAAAATTTAAAAAAAATAAAAAGTTAATTAATTGTTAACATGACATCTATGTGTATGCCACATCATCAGAGTTAATAGACGTTAACATTTCGATCCATTTTTGAGTGATTTGACAAATAATGTAAGTTCAATGGATAAAAGAGACGAAACATTAAAT	+
miRC27a	A2-chr7	68287934	68287954	AATGACTAGTTTGCTCTTTGA	21	28		68287753	68287964	TCTATGTTAGATTAAAGAGTAAACTAGTCCTTCTATTAAATTTTTTTATCAATTTTTATTATTAAAAATTGATCCCTATATGTCAACATGAGGTACAAGTGGCATGTCACATGCAACTGTTTGGTTATTTCGTCAGTTATGCCAATTTTTAACCGTGGAAATAGATAAAAATTTTAATATAAATGACTAGTTTGCTCTTTGAACTAAAGTAG	-
miRC27b	D5-Chr11	11315328	11315348	AATGACTAGTTTGCTCTTTGA	21	28		11315172	11315358	TATACATTATATTAAAGAATAAATTGATCCTTTTTGCTAAAATTTTTGTTCATTTCTATTGATAAAAACTAAAGTGGCTGGCATAATAATCAAACAATTACACTTGGCATGCATTGATTAACTTTTAACAATAGAAATAGATAAAAGTTTTAATAGAATGACTAGTTTGCTCTTTGATATAGTGTAT	-
miRC27c	D5-Chr2	13820041	13820061	AATGACTAGTTTGCTCTTTGA	21	28		13819863	13820071	GCACATTAGATTAAAGAGTAAGTCAATCATTTCTATTAAAATTTTCATTCATTTATACTATTAAAAACTGATATGGTTGTTGGAATAATCAGACGGTGACATGTGACATGCCAAGTTTACCTCATGCTGACGTACAAGATCAATTTTTAATAGCAAAAATTTATTAATTCTTTAACAGAATGACTAGTTTGCTCTTTGATTTAATGTAC	+
miRC28a	D5-Chr13	57120199	57120219	AATGGATGAAATTTTTAACAG	21	30		57120058	57120229	GCAAATTGGTCGTTTTTGTTAAAATTTTCATCCATTTGTATTGTTAAAAATTGGCGTGGTTGATAGAATAACCAAACAGTGACATGTGATGTACCTCGTGTACCTCATGCTAATGTACAGGGACCAAGTTTTAACAGCAGAAATGGATGAAATTTTTAACAGGACCAGTTTG	+
miRC28b	D5-Chr8	56835096	56835116	ATGGATGAAATTTTTAACAGA	21	49		56834983	56835126	ATAAGTTGATTCTTCTGTTAAAAAATTCATCCATTTTTTGGTTATTCTGTCATTCACGTTAATTTTTCACAATACAAATGGATGAAATAACAAGACAATGTTTAATGGTACAAATGGATGAAATTTTTAACAGAAATGACTAAT	-
miRC28c	A2-chr8	98245874	98245894	ATGGATGAAATTTTTAACAGA	21	49		98245749	98245904	AACTGGTGCTTTTGTTAAAAATTTCATTTGTTTCTATTATAAAAAACTGATTCTTATATGTCAGCATGAAACATACATACACTGTATAGTTATTCCGTCAACCACGCTATTTTTTAATGGTATAAATGGATGAAATTTTTAACAGAAAGGTTCAGT	-
miRC28d	D5-Chr12	281114	281134	ATGGATGAAATTTTTAACAGA	21	49		280976	281144	ACTGGTCCTTCTGTTAAAAATTTTATCCATTTCTAATGTTAAAAAATTGGTTCCTATATGTTGGCATGAGGTATACGTGGCAAGTCTCATATCACCGTCTGGTTATTCCGTCAACTATACCAGTTTTTAATAGTATAAATGGATGAAATTTTTAACAGAAATGACCTAT	-
miRC28e	A2-chr1	135159277	135159297	ATGGATGAAATTTTTAACAGA	21	49		135159205	135159307	AATTAATTCTTGTAAGTTAGATTAAAGGTTTCATCCATGTCTACGGTTAAAAACTGGTCTTGTACGGAACATATGGATGAAATTTTTAACAGAAAAGATTAAT	-
miRC28f	D5-Chr1	47795167	47795187	ATGGATGAAATTTTTAACAGA	21	49		47795027	47795197	AAATTTGTCCTTCCTGTTAAAAATTTTATCCATTTAAACGATTAAAAACTGGCGAGGTTGTTGGAATAACTAGACAGTGACATGTGACGTGTCACGTGCACCCCATGCTGTTGTATAGGGACCAATTTTTAACAACAAAAATGGATGAAATTTTTAACAGAATGATCGATT	+
miRC28g	A2-chr1	86673291	86673311	ATGGATGAAATTTTTAACAGA	21	49		86673152	86673321	AAAAGGTCCTCTTTGTTAAAACTTTCATCTATTTTTACTGTTAAAAACTGGCGTGGCTAACAAAATAACTAAATAGTTACATGTGGCATGTCATGTATACCTCATGTTGAAGTAGAGGGACTAGTTTCTAACAGTTAAAATGGATGAAATTTTTAACAGAAGGACCAATT	+
miRC28h	D5-Chr11	54766732	54766752	ATGGATGAAATTTTTAACAGA	21	49		54766596	54766762	AACTGGTCCTTCTATTAAAAATTTAATCTATTTCTATAGTTAAAAATTAGTCGACGTACATCAACATAAGGTACACATGGCACATCATATGTCACTATACAGTTATTCTGTCAACCACCAGTTTTTAACCGTATAAATGGATGAAATTTTTAACAGAAAAAATTAAT	-
miRC28i	D5-Chr4	6125057	6125077	ATGGATGAAATTTTTAACAGA	21	49		6124917	6125087	AAATTAGTCGTTTCTATTAAATTTTTTATCTATTTGTACTGTTAAAAACTGGTATGGTTGATCGAATAACTAAATAGTAAGACATGGCTTGCCATGTTTACTTCATATTGACATACAGAGACCAGTTTTGAACAATAAAAATGGATGAAATTTTTAACAGAAGAACTAATT	+
miRC28j	D5-Chr13	1155694	1155714	ATGGATGAAATTTTTAACAGA	21	49		1155566	1155724	AAATTGGTTTGTTGTATTCAAAATTTCATCAATTTATATTATTAAAATTGGCGTGGTTAACAAAATAACATGTGACGTGTCACGTGTACTTTATATTGATATACATGGATTAGTTTTTAACAATGAAAATGGATGAAATTTTTAACAGAATGGCTAGTT	+
miRC28k	D5-Chr3	886841	886861	ATGGATGAAATTTTTAACAGA	21	49		886703	886871	AATTGATCTTTCTATTAAAAATTTTATCTATTTTTACTGTTAAAAATTGATCATTATATGTCAGCACGAGGTATACATTGCACATCATGTGTAACTCTTTGATTATTCTGTTAGCTACGTAAACTTTTAATAGTAAACATGGATGAAATTTTTAACAGAAATAATCAAT	-
miRC28l	D5-Chr13	1083870	1083890	ATGGATGAAATTTTTAACAGA	21	49		1083703	1083900	AAATTGATCTTTTTTGTTAAAAAATTTCATCCATTTATATTGTTAAAACCTGGCGTGGTTGACGGAATAACCAAAAAGTGACACTTGGTGTGCCCATTGTTCCTTATGTTGATGTATAGAGACCAGTTTTTAACAATAGAAATGAATGAAAATTTTAATAGTAGAAAATGGATGAAATTTTTAACAGAAGGACCAGTT	-
miRC28m	D5-Chr11	25178049	25178069	ATGGATGAAATTTTTAACAGA	21	49		25177968	25178079	AAATTGATAATTTCTTTTAAAAATTCCATTCATTTATACTGTTAAAAATTGACATAAATGAATCAATTCTTAACAACAAAAATGGATGAAATTTTTAACAGAAGGACTAGTT	-
miRC28n	D5-Chr10	461558	461578	ATGGATGAAATTTTTAACAGA	21	49		461446	461588	CCTGGAGCCCTTTTGCTAAATATTTCATCCATTTCTATTGTAAAAAAATTGTCTATATACATCAACATGAGATATATTTATTTTGTTAGCCACGCCAATTTTTATAATACAAATGGATGAAATTTTTAACAGAAGAATCCGTT	+
miRC28o	D5-Chr12	32896992	32897012	ATGGATGAAATTTTTAACAGA	21	49		32896855	32897022	ATTGGTCGTTCTGTTAAAAATGTCATCAATTTTTTCTATTAAAAATTGACCCCTATACTTCAGCATAAGGTATATGTGACACACTATGTGTAACTGTTTGGTTATTTTGTCATTCATGACAGTTTTTAATACTAAAAATGGATGAAATTTTTAACAGAAGAGACTTAT	+
miRC28p	D5-Chr3	3769742	3769762	ATGGATGAAATTTTTAACAGA	21	49		3769603	3769772	AATTAATCCTTTTTGTTAAAATTTTTATCTATTCGTACTGTTAAAAATTGGTGTGCCTGACGAAATAATTAGATTGTGACATGTGTTGTGCCACACGTATGTCATGCTAACGCACAAAGGGCAATTTTTAACAACAGCAATGGATGAAATTTTTAACAGAATGACCAATT	+
miRC28q	A2-chr7	115389805	115389825	ATGGATGAAATTTTTAACAGA	21	49		115389735	115389835	ACAAATTAATTTTTCTGTTAAAAATTTCATCTATTTTTATAAAAATTGGCTCTAATTTTTAATAGTGGAAATGGATGAAATTTTTAACAGAAACTAATTTG	-
miRC28r	A2-chr1	43640356	43640376	ATGGATGAAATTTTTAACAGA	21	49		43640217	43640386	AAATTAGTCATTTATGTTAAAAATTCATCCATTAATGTTATTAAAAACTAACGTGGTTGACAGAATAACCAGAGAGTGACACGTGGCGTGCTATGTGTACCTGATGTTAATGTATAAGGACTAGTTTTTAACTGTAAAAATGGATGAAATTTTTAACAGAATAACCAATT	+
miRC28s	D5-Chr5	63606024	63606044	ATGGATGAAATTTTTAACAGA	21	49		63605909	63606054	ACTATTCTTTCTATTAAAAATTCTATCTATTTTTACTATTAAAAACTGATCATTGGACAAATTATGTGAAACTATCTAATTATTTCGTTAGTCACACAAATTTTTAGCAGTAAAAATGGATGAAATTTTTAACAGAAAAGACTAAT	+
miRC28t	D5-Chr4	34107557	34107577	ATGGATGAAATTTTTAACAGA	21	49		34107418	34107587	AAATTGGTCTTTTTTATTAAATATTTCATTCATTTGTATTGTTAAAAACTAGTGTGGTTGACAGAATAACTAGACAGTGACATGTAGTGTGCCACTGTACCTCATACTGATGTACATAGACCGATTTTTAATAGTAAAAATGGATGAAATTTTTAACAGAAAGACCAATT	-
miRC28u	EST_EST32contig25345	271	291	ATGGATGAAATTTTTAACAGA	21	49		154	301	AAATTGGTCATTTCTGTTAAAAATTCACCCATTTGTGCTGTTAAAAACTGGCGCAGCTGACGGAATAACCAGATAATAACACATTACCTCATGCTGATATATAGGGATCAGTTTTTAATGGATGAAATTTTTAACAGAAGGACCAATT	+
miRC28v	A2-chr5	25543652	25543672	ATGGATGAAATTTTTAACAGA	21	49		25543526	25543682	AATTAGTCTTTCGATTAAAAATTCTATCTATTTTTACTATTAAAAATTAGTCTTATACGTCAAACGTCGCACACCATATGTAACTATCTAATTATTTTTTAATCACGCTAGTTTTCAATAGTAAAAATGGATGAAATTTTTAACAGAAAGAACCCAA	-
miRC28w	A2-chr1	135474140	135474160	ATGGATGAAATTTTTAACAGA	21	49		135474002	135474170	AATTGATCTTTTTATTAAAAATTTTATTCATTTTTACTATTAAAAACTTGTCATTGTATGTCAACATGAGATATACATCGCACATCACATGTAACTCTTTGATTATTCCGTTAGCTACGTAGACTTTTAATAATAGACATGGATGAAATTTTTAACAGAAATAATCAGT	-
miRC28x	D5-Chr10	58862281	58862301	ATGGATGAAATTTTTAACAGA	21	49		58862164	58862311	AAATTGGTCATTTCTGTTAAAAATTCACCCATTTGTGCTGTTAAAAACTGGCGCAGCTGACGGAATAACCAGATAATAACACATTACCTCATGCTGATATATAGGGATCAGTTTTTAATGGATGAAATTTTTAACAGAAGGACCAATT	+
miRC28y	A2-chr2	70264057	70264077	ATGGATGAAATTTTTAACAGA	21	49		70263943	70264087	AAATTGGTTCTTTCTATAAAAAATTTCATCCATTTGTATAGTTAAAAACTAGTGTGGATGATGGAATAACAAGATAGTGAGGTGTCATGATATGTGTACCTCATGCTGACGTAAATGGATGAAATTTTTAACAGAAGAATTAATT	-
miRC28z	D5-Chr11	2821246	2821266	ATGGATGAAATTTTTAACAGA	21	49		2821148	2821276	AAATTAGTCTTCTGTTAAAAATTTTAACTATTTCTACTGTTAAAAATTGGTACGGCTACCTCATTCTAACGTATAAGGATCAATTTTTAACAGTAAAAATGGATGAAATTTTTAACAGAATGATCAATT	-
miRC28aa	A2-chr8	125332609	125332629	ATGGATGAAATTTTTAACAGA	21	49		125332478	125332639	AAACCGGTTCTTCTGTTAGAAACTTAATCCACTATTAAAAACTAGCCCCTATATGTCAGAGTAAAGTACATATGGCACGTCACGTGTAACTCTAGTTATTTCATTAGTCATGCCAGTTTTAAATAGTAAAAATGGATGAAATTTTTAACAGAATGATTAGTT	-
miRC28ab	A2-chr7	39819912	39819932	ATGGATGAAATTTTTAACAGA	21	49		39819775	39819942	ACTAGTTCTTTTGTTAAAAATTTCATCAATTTTTATTGTGAACAATTGATCTTAGTACGTTAGCATAAGGTACGCATCACACACCATGTATTAATGTTTAGTTATTTCGTCAGTTACATTAATTTTTAATAGTATAAATGGATGAAATTTTTAACAGAAAGAACCAGG	-
miRC28ac	A2-chr12	90282970	90282990	ATGGATGAAATTTTTAACAGA	21	49		90282834	90283000	ATTGGTCTTTCTGTTAAAAATATCATCTATTTTTTCTATTAAAAATTGATCCTATACTTCAGCATAAGGTATATATGGCACACTATGTGTAACTGTTTGGTTATTTTATCATCCATGACAGTTTTTAATACTAAAAATGGATGAAATTTTTAACAGAAAAGACTTAT	+
miRC28ad	A2-chr11	21877943	21877963	ATGGATGAAATTTTTAACAGA	21	49		21877819	21877973	TGTTTCTTTTTTTGTTAAAAATTTTATCCATTTGTATTGTTAAAGACTAACATGGCTAGTAGAAGAACTAGACACGTCACGTGTGCCTCGTGCTAATGTACAAGGACTAGTTTTAACCGTATAAATGGATGAAATTTTTAACAGAAAGATCATGT	-
miRC28ae	D5-Chr10	948827	948847	ATGGATGAAATTTTTAACAGA	21	49		948753	948857	AAATTGATTTTTTTCTGTTAAAAATTTCATCCATTTCCACTATTAAAAATTAGAGCCAGTTTTTAACAGTGAAAATGGATGAAATTTTTAACAGAAAGATTAATT	-
miRC28af	D5-Chr11	19016525	19016545	ATGGATGAAATTTTTAACAGA	21	49		19016386	19016555	AAATTGGTAATTTCTGTTAAAAATTTCATCCCTTTGTACTGTTAAAAGTTGGTGTGGCAGATAAAATAACTAGACAATGACACATGGTGTCACGTGTACCTTATCTTGACGTATAGGGACCCCATTTTTAATAGTAAAAATGGATGAAATTTTTAACAGAATGACCAATT	-
miRC28ag	D5-Chr1	11299572	11299592	ATGGATGAAATTTTTAACAGA	21	49		11299434	11299602	AATTGGTCCTCTTATTAAAAATTTCATCCACTTCTATTGTTAAAAATTGTTCCTTATATGTTAGAATAAGGCACACGTGGCATGACACATGTAACTGTTTGGTTATTTTGTCAAACATGTCAGTTTTTAACGATAGGAATGGATGAAATTTTTAACAGATAAGATCAGT	+
miRC28ah	D5-Chr4	3680099	3680119	ATGGATGAAATTTTTAACAGA	21	49		3679960	3680129	AAATTAGTCTTTTCATTTAAAATTTTCATTCATTTCTATTTTTAAAAATTAGTGTGATAGACAGAATACCGGACAATTACACATGGTGTGCTATATGTATCTCATGTTGATATACATGGAACAGTTTTTAATAGTGGCCATGGATGAAATTTTTAACAGAATGATCGGTT	-
miRC28ai	D5-Chr1	1111977	1111997	ATGGATGAAATTTTTAACAGA	21	49		1111839	1112007	AATTTGTCATTTCTGTTAAAATTTCATCTATTTGTGCTGTTAAAAACTAGTGTATCTGATGGAATGACTAGACAATGATATGTGATGTGCCACGTGTATGACAACATGACGCAAAGAGACCAATTTTTAACAGTAAAAATGGATGAAATTTTTAACAGAAAGACCAAAT	+
miRC28aj	D5-Chr11	1814352	1814372	ATGGATGAAATTTTTAACAGA	21	49		1814226	1814382	AAATTGATCTTTCTATTAAAATTTTTATCTATTTTTATTATTAAGTGCTGAAATAGCAACCAATCGGTAACACTTGACATATCACGTGTACCTTATGTTAATATGGAGGGACTAATTCAAACAAAAATGGATGAAATTTTTAACAGAATGATTAATT	+
miRC28ak	D5-Chr3	8853997	8854017	ATGGATGAAATTTTTAACAGA	21	49		8853854	8854027	GTTAGATCAAAGAGTGAATTAGTTATTTCTGTTAAAATTTTTATTTATTTGTATTGTTAGCTAATTGAATAACTAGACAGTGACACATGGCGTGTCACATGTACCTTATGTTGACGTACATGGATTAGTTTTTAACAGTAAAAATGGATGAAATTTTTAACAGAAAGATCAATT	+
miRC28al	A2-chr5	25800220	25800240	ATGGATGAAATTTTTAACAGA	21	49		25800089	25800250	ACTGGCTATTTTATTAAAAATTTCATCCATTTTTACTAATAAAACTAGTATCGTCAGCATGAGTTATACGTGGCACGTCATGTGTTATTGTTTGGTTATTCCATCAATCATGTCAGTTTTTAACCGTACAAATGGATGAAATTTTTAACAGAAAAGACCAAT	-
miRC28am	D5-Chr11	61852702	61852722	ATGGATGAAATTTTTAACAGA	21	49		61852564	61852732	AAATCGGTCATTTTGTTAAAAATTTCATTCAATTTTGCTTTTAAAACTAGTCATTGTATGTCAGCATGAGGTATACGTGGCTCACCATGTGAAACTATCTGGCTATTCCATCAGCTATGCCAATTTTTAAAAGCAAAAATGGATGAAATTTTTAACAGAAAGACTAATT	-
miRC28an	A2-chr8	39294306	39294326	ATGGATGAAATTTTTAACAGA	21	49		39294296	39294784	AAGAGTAAATATGGATGAAATTTTTAACAGAAGGACTGCTTTGCTTTTTGATTTAACGTATAATGACTAATTTAGTTTTTTTAATAAACGGAGAAAAATACAATCTGACTCTTATTATTGGGGCCTCCATAATAATTTTATTGGGAAATATTTATTTTAAATTTGATTTTTTTGGTCCGTAGAGCTTAGGATAAATATGTGGCATGAATAAGAAACGTGAAAATAAATAAAAACTATAGCACGATATGAATATAAGAATGTAAACCATTAATTTACATAAATAATATATATACATGCGAGTTGTAAAATTTAAGTGTGATGTAATCGAGGTTATAGAAAAAAGGGATGAAAATACCATAAAAGACCTTATATTAGGAGTTAGATTGTATTTTACCCTCT…	-
miRC28ao	A2-chr13	62466819	62466839	ATGGATGAAATTTTTAACAGA	21	49		62466680	62466849	AATTGATTCTTCTGTTAAAATTTTTTATCCATTTCTGCTGTTAAAAATTGGTCCCTGTATATCAGCATGAGGTACACATGGCATGTCACAGGTTATTGTATTATTATTCTGTCAACCATGCCAATTTTTAACTATACAAATGGATGAAATTTTTAACAGAAATAACCAAT	-
miRC28ap	D5-Chr2	60921842	60921862	ATGGATGAAATTTTTAACAGA	21	49		60921714	60921872	TGACCCTTTTGTTAAATTTTATCCATTTCAAATGCTAAAAATAAGAGTGGCTGATGGAATACCCAAAGAGTTACACGAGATGTGCCACATGTACTTCATGTGCATACAGATCAGTTTTTAACAGTAAAATGGATGAAATTTTTAACAGAAGTACCGGTT	+
miRC28aq	D5-Chr1	15906347	15906367	ATGGATGAAATTTTTAACAGA	21	49		15906277	15906377	ACCGGTCCTTCTATTAAAAAATCATTCATTTCTTTTGTTGACGTACATGAATCAATTTTTAACAATACAAATGGATGAAATTTTTAACAGAAATGACCAAT	+
miRC28ar	D5-Chr7	1242943	1242963	ATGGATGAAATTTTTAACAGA	21	49		1242820	1242973	TGTTTCTTTTTTGTTAAAAATTTCATCCATTTGTATTGTTAAAGACTAACATGGCTAGCGAAAGAACTAGACACCTCACGTGTACCTCGTGCTAATGTACAATGACCAGTTTTAACTGTATAAATGGATGAAATTTTTAACAGAAAGACCAACT	-
miRC28as	D5-Chr2	21072589	21072609	ATGGATGAAATTTTTAACAGA	21	49		21072448	21072619	AATTGGTCCTTTAGTTAAAAATTTCATTCATTTCTATTGTTAAAAATCAGTCTCTGTAGGTCAGCATGATACATGTGGCATGTCACATGTCAGCGTCACTATCTAGTTATTCTGTTAGGAATGCTATTTTTAATAGTATAAATGGATGAAATTTTTAACAGAAATAACTAAT	+
miRC28at	D5-Chr5	377503	377523	ATGGATGAAATTTTTAACAGA	21	49		377393	377533	AATTTATCATTTCTATTAAAAATTTTATCATTTCCTACTGTTAAAAACTAGCATGGTTAATGCACGTGTTCCTTATGGTAACGTATATGGATTAGTTTTTAACCGTAAAAATGGATGAAATTTTTAACAGAAAGACCAGTT	-
miRC28au	A2-chr3	42182329	42182349	ATGGATGAAATTTTTAACAGA	21	49		42182319	42182557	TAATAGTAAAATGGATGAAATTTTTAACAGAAAGATTGATTTACTCTATGGTCTAATAAATAAGGACTGATGTGTTCATGTTTTTTAGTAGAGGGAGTAATACAAAAGCTGCCATGATACTAAGTGTTGAATTTTTTTTATACCATCACTATGCTTATCCGTGAAATTGTATTGTGTTCCCTTTATTCAAAGAGCAAATTGATATTTCTGTTAAAAAATACATTCATTTCTACTATTAC	+
miRC28av	A2-chr7	73295297	73295317	ATGGATGAAATTTTTAACAGA	21	49		73295158	73295327	AAATTGGTCTTTTTGTTAAATATTTCATTCATTTGTATTGTTAGAAACTAGTGTGGTTGATGGAATAACTAGACAGTGACATGTAGTGTGCCACGTGTACCTCATACTGATGTACATAGACCAATTTTTAATAGTAAAAATGGATGAAATTTTTAACAGAAAGACCAATT	-
miRC28aw	A2-chr7	67654785	67654805	ATGGATGAAATTTTTAACAGA	21	49		67654685	67654815	AAATCGGTTCTTTCTATTAAAAATTTTATTCATTTCTACTATGCTCCTGTACATCAATATGAGATACATGTGAAGGACTAGTTTTTAACAGTACAAATAGATGGATGAAATTTTTAACAGAATGTCTAATT	-
miRC28ax	D5-Chr2	62163205	62163225	ATGGATGAAATTTTTAACAGA	21	49		62163065	62163235	TATTAATCCTTTCTGTTTAAAAATTTCATCCATTTTTACTGTTAAAAACTGGAGTAGCTGTCGGAATAACCAAACAATTACACATGGTGTACCACATGTACCTCATGTCAATGTACAAGGATCAGTTTTTAATAGTGGAAATGGATGAAATTTTTAACAGAAGGACCAATT	+
miRC28ay	A2-chr3	1601288	1601308	ATGGATGAAATTTTTAACAGA	21	49		1601148	1601318	AAATTGGTTATTTCTATTAAAAGTTTTGTTCCCTTGTATTGTTAAAAATTGGTCTGGTTAACAAAATAATCAGATAGTGACAGGTGGCGTGCAATATGTGCCTCATGTTGATGTACAAGGATCAATTTTCAACAATAAAAATGGATGAAATTTTTAACAGAAGGACCAGTT	-
miRC28az	D5-Chr5	6531529	6531549	ATGGATGAAATTTTTAACAGA	21	49		6531392	6531559	AATTGGTCATTCTATTAAAAAATTTATCCATTTTTTCTGTTAAAAATTGGTCTTAGTACACAACATGAGGTACATATGGCACGTCACATGTCACTATCTCGTTCTTTCGTCAATCATGCCAATTTTTAATGATACAAATGGATGAAATTTTTAACAGAAAGGACCAAT	-
miRC28ba	A2-chr1	43671318	43671338	ATGGATGAAATTTTTAACAGA	21	49		43671179	43671348	AAATTAGTCATTTATGTTAAAAATTCATCCATTAATGTTATTAAAAACTAACGTGGTTGACAGAATAACCAGAGAGTGACACGTGGCGTGCTATGTGTACCTGATGTTAATGTATAAGGACTAGTTTTTAACTGTAAAAATGGATGAAATTTTTAACAGAATAACCAATT	+
miRC28bb	A2-chr1	83893376	83893396	ATGGATGAAATTTTTAACAGA	21	49		83893240	83893406	ACTAGTCCTTCTGTTAAAAGTTCTATCCATTTCTACTACTAAAAAAAAATCCACGTATGTCATAATGAGGTAAATGTGGCACGTCATGTGTAACTATTTGGTTATTCTATTGGTCCTGCCAATTTTAACAGTAAAAATGGATGAAATTTTTAACAGAAAGGACTAAT	-
miRC28bc	D5-Chr10	62013311	62013331	ATGGATGAAATTTTTAACAGA	21	49		62013181	62013341	ACTGGTTCTTCTGTTAAAAGTTTCATCCATTTTTTGTTGTCAAAATTGGTCCCTGTACATCAGCATGAGATACACGTGGCACGTCACATGTCAGACATTCTGTCAACCACGACAGTTTTTACCAGTACTAATGGATGAAATTTTTAACAGATAGGACCAAT	+
miRC28bd	D5-Chr1	11337049	11337069	ATGGATGAAATTTTTAACAGA	21	49		11336913	11337079	AAATTGGTCCTTTTTGTTAAAAAAAGCATTCATTTCTATTGTTAGCAATCGGCGTAGCTGTCTAACCAAATAGTCACACGTGATGTGTTACGTGTATCTCATGTTGACATATACGGACCAATTTTTAACCGTAAAAATGGATGAAATTTTTAACAGAACAACCGATT	+
miRC28be	D5-Chr4	55632654	55632674	ATGGATGAAATTTTTAACAGA	21	49		55632514	55632684	AAATTGATCATTTCTGTTAAAAGTTGTGTCCCCTTATATTGTTAAAAATTGGTCTGGTTGATAGAATAATCAGATAGTGACATGTGGTGTGCAATGTGTGCCTCATGTTGATGTACAAGAATCAATTTTCAACACTAAAAATGGATGAAATTTTTAACAGAAGGACCAGTT	+
miRC28bf	A2-scaffold5152	1005	1025	ATGGATGAAATTTTTAACAGA	21	49		867	1035	AACTATTTTTTCTATTAAAAATTTTATCCATTTTTATTATTAAAAACCTGTATTTGGACCTTAGTATGAGATATACGTGACACATTACATTAAACTATCTAGTTATTTCGTTAGTCACACAAATTTTCAACAGTAAAAATGGATGAAATTTTTAACAGAAAGGATCAAT	+
miRC28bg	A2-chr5	58159541	58159561	ATGGATGAAATTTTTAACAGA	21	49		58159404	58159571	AGCAAGTTGATCCTATGTTAAAAATTCTATCCATTTCTATTACTAAAAACTGGTTCTATGCGTTAGAATGAGATACACATGGCATGCCATGTGTAATTGTGTGACACTCGTCAACCATACCAGTTTTTAACAGTAAAATGGATGAAATTTTTAACAGAAAAGACCAGT	-
miRC28bh	D5-Chr3	1236066	1236086	ATGGATGAAATTTTTAACAGA	21	49		1235928	1236096	AATTAATAATTCTGTTAAAAATTACATCCATTTTTACTTTTAAAAAATAGTTCCTATACATCAATATGAGCTATACATGACACACCATGTTTCATTGTCTGGTTATTTCGTTAATCATGCTAGTTTTTAACAATATAAATGGATGAAATTTTTAACAGAAAGGATCAAT	+
miRC28bi	A2-chr13	131099495	131099515	ATGGATGGAATTTTTAATAGA	21	20		131099394	131099525	AACTGGTATTCTGTTAAAATTTCATCTATTTTTGCTGTTAAAAATTAATTTTTGTATATTAGCATGAGGTAGACATAGTATATCACATTGCTAGCTAGTTAATGGATGGAATTTTTAATAGAAAAACTAAGT	+
miRC28bj	A2-chr5	54410787	54410807	ATGGATGGAATTTTTAATAGA	21	20		54410649	54410817	ACTCGTTCTTTCTGTTAAAAATTTCATTCATTTCTTCTCTTAAGTACTGGCATGGTTGACGAAATAACCAACCAGTTACAGGTGGCATGCTACGTGTGCCTTATGTTGACATACAAGGATCAGTTTTTAACAGTAATAATGGATGGAATTTTTAATAGAGGGACCAATT	+
miRC28bk	A2-chr10	38140181	38140201	ATGGATGGAATTTTTAATAGA	21	20		38140042	38140211	AAATTGGTCATTTCTGTTAAAAATTTCATTCATTTGTAGTGTTAAAAACTGGTGTGATTGAGGGAATAACCAAATAATGATACATGATGTGTCATGTGTACCCCATACTAATGTACAGGGACCAATATTTAACAATAGAATGGATGGAATTTTTAATAGAAAGACCAGTT	-
miRC28bl	A2-chr1	135268962	135268982	ATGGATGGAATTTTTAATAGA	21	20		135268846	135268992	AAATTGATCTTTTCTGTTAAAAATTTCAATTATTTGTACTGTTGAAAACTGACTTGGTGGACTTGGTTGACGGAATAACTAGATAACGATCTATGTATCAGTTTTTAATAGTAGATATGGATGGAATTTTTAATAGAATCACCGGTT	+
miRC28bm	D5-Chr5	62027190	62027210	ATGGATGGAATTTTTAATAGA	21	20		62027051	62027220	CAAAGGTTCTTTCTGTTAAAAATTTCATTCATTTCTTCTCTTAAGAACTAGCATGGTTGACTAAATAACCAAACAGTTACAGGTGGCATGCTACGTATGCCTTATGTTGACGTACAAGGATCAGTTTTTAACAGTAATAATGGATGGAATTTTTAATAGAGTGACCAGTT	-
miRC29a	D5-Chr2	62448353	62448376	AATTATTTATTTAATTATTGTTGG	24	23		62448237	62448386	CGATCGTCAAACCAAAAATAATTAATTAATTAATTAAAATTTTATAAAAATCTTAAAAAAAGTAAAAATAAAATAAAATCAGATTTACTTAGCTTTTTAGATTTTTATGAATTGTTAATTATTTATTTAATTATTGTTGGTCCGACGGTC	-
miRC29b	A2-chr2	70265840	70265863	AATTATTTATTTAATTATTGTTGG	24	23		70265737	70265873	ATTCGACTATCGGACCAATAATAGTTAAATAAATAAATAAAAATCTAAAAAGCCAAGTAAAACTGATTTTTTTATTACTTTTTTTAGATTTTTATAAAACTTTAATTATTTATTTAATTATTGTTGGTTCGACGATC	+
miRC29c	D5-Chr11	9056538	9056561	AATTATTTATTTAATTATTGTTGG	24	23		9056432	9056571	CGACTGTTGGACCAACAATAATTAATTAAATAATTAAAATTCACAAAATATAAAAATGTAAAAAAAAACTGATTTTACTTGGCTTTTTAGATTTTATGACTTTTTTAATTATTTATTTAATTATTGTTGGTTCGATAGTT	-
miRC29d	A2-chr1	84528719	84528742	AATTATTTATTTAATTATTGTTGG	24	23		84528607	84528752	AGACCGTTAGACCAATAATACTTAAATAGTTAATTAAAATTTCATAAAAATCTAAAAAACCAAATAAAACTGATTTATATATATTTAATTTTTTTAGATTTTATGAATTTTGAATTATTTATTTAATTATTGTTGGTCCAACGATC	+
miRC29e	D5-Chr3	9639785	9639808	AATTATTTATTTAATTATTGTTGG	24	23		9639679	9639818	CGATCGTTGACCAATAATAAGTAAATAAATAATTAAAAATCTAAAAAAACATAAAAGGAAAGGTAAAATTGATTTTACTTGGATTTTTAGATTTTTTATGAATTTTAATTATTTATTTAATTATTGTTGGTCCAATGATC	-
miRC29f	A2-chr5	41652354	41652377	AATTATTTATTTAATTATTGTTGG	24	23		41652241	41652387	CGACCGGTTCAATAGTCGGACGAACAATAATTAAATAAATAATTAAAAATTCATAAAAATCTAATATATATATAACCAATTTTACTTGTCTTTTTATATTTTTATAAAAATTTAATTATTTATTTAATTATTGTTGGTCTGACGGTC	+
miRC29g	D5-Chr1	8870288	8870311	AATTATTTATTTAATTATTGTTGG	24	23		8870181	8870321	GACCATCAGACCAACAATACTTAAATAATTAATTAAAATTTCATAAAAATCTAAAAAACCAAGTAAAACTGATTAATATATATATTTTTTAGATTTTATGAATTTTGAATTATTTATTTAATTATTGTTGGTCCAACGATC	-
miRC29h	A2-chr6	108569988	108570011	AATTATTTATTTAATTATTGTTGG	24	23		108569870	108570021	CGACCATTGGACCAAAAATAATTAAATAAATAACTAAAAAATTAAAAAAGTAAAAAACAGTAAAAAGAAAAGATAAAATCTATTTTACTTGCATTTTTAGTTTTTTTTATGAATTTTTAATTATTTATTTAATTATTGTTGGTATGATGGTC	+
miRC29i	A2-chr6	57635534	57635557	AATTATTTATTTAATTATTGTTGG	24	23		57635416	57635567	CAACCGTAAGACCAACAATAATGAAATAAATAATTAAAAACTCATAATAATCTAAAAAATCAAGTAAAACCGATTTTATCTTTCTTTTTTAATTTTTTTTAGATTTTTAAGAATTTTTAATTATTTATTTAATTATTGTTGGTTCGACAGTT	-
miRC29j	D5-Chr4	1046580	1046603	AATTATTTATTTAATTATTGTTGG	24	23		1046476	1046613	CGACTGTCGGGCCAACAATAACTAAATAAATAATTAAAAATCTAAAAAATTTAAAAAGCCAAGTAAAACTGGTTTTATATGATTACTTTTTTTAATGAATTCTTAATTATTTATTTAATTATTGTTGGTCCAATAGTC	-
miRC29k	D5-Chr8	40668174	40668197	AATTATTTATTTAATTATTGTTGG	24	23		40668056	40668207	CGACCATCATACCAATAATAACTAAATAAATAATTAAAAATTCATAAAAAAAACTAAAAATCCAAGTAAAATCAATTTTATCTTTCTTTTTACTTTTTTTAGATTTTTAAGAATTTTTAATTATTTATTTAATTATTGTTGGTCTAATGGTC	+
miRC29l	D5-Chr5	6964961	6964984	AATTATTTATTTAATTATTGTTGG	24	23		6964861	6964994	AACAGTCGGACCAAAAATAAATAAATAAATAATTAAAAATTCCTAAAAATCTAAAAAAAATAAAAATATATATAACCAATTTTACTTGGATTTTTAGATTAATTATTTATTTAATTATTGTTGGTCTGACGGTC	+
miRC29m	D5-Chr12	32433597	32433620	AATTATTTATTTAATTATTGTTGG	24	23		32433479	32433630	TACAGTCGGACCTACAATAATTTAATAAATAATTATAAAATTATAAAAATCTAAAAAACCAAGTAAAACCAGTTTTATCTTTCCTTCCACTTTTTTTTTTAGATTTTATAGAATTTTTAATTATTTATTTAATTATTGTTGGTCCGACAGCC	-
miRC30a	A2-chr6	76205766	76205786	AATTTGATTTGTCATTCTCCT	21	32		76205659	76205796	CTTTTCTAATAAGAGAATGGCGAATTAGATTTTTTTTTTAATTTTTAAATTTTTTTCTCTTAAAAACAATTTAAATTTAATTGAAAATGTTAAAAATCAAGATGAAAAATTTGATTTGTCATTCTCCTAATAGAAAGA	-
miRC30b	D5-Chr7	502782	502802	AATTTGATTTGTCATTCTCCT	21	32		502674	502812	CCTTTCCAATAGGAAAATAACTAATCAGATTTTTCCTTTTGATTTTTAACATTTTTAATTGAATTTGAATTTTTTTCAGGAGGAAAAAAGTTGAAAATCGGGAGAAAAAATTTGATTTGTCATTCTCCTCTTGCAAAGA	-
miRC31a	A2-chr4	121388547	121388566	AATTTTTATATTTTTGAGAT	20	13		121388537	121388641	CATTTTTAGTAATTTTTATATTTTTGAGATCAGGATAGTCTAATCTATCTATTTGAGGGAATAATTTGAAAAGTTATCAAAGTATAGAAGTTATGCCATGGATGA	-
miRC31b	A2-chr4	39822559	39822578	AATTTTTATATTTTTGAGAT	20	13		39822549	39822653	CCGTTTTGGTAATTTTTATATTTTTGAGATCGTGATAGTTGAATTTATCTATTTTGGGGATTAATTTGAAAATTTATCAAAGTATAGAAATTTTTCCATGGATGA	-
miRC31c	A2-chr13	107968212	107968231	AATTTTTATATTTTTGAGAT	20	13		107968202	107968439	TGTTTTTAGTAATTTTTATATTTTTGAGATCAGAATAGTTTAATCTATCTCTTTTGGGGATTAATTTGTAAATTTATCAAAGTAAAAAAGTTTTGACATGGATGAATATGCTGAAATTTTGAAATTTATGGTAGAAAATGGAAAGTTGTTGATAGATAAACAACTTTTGTAGAGTGAATTTTGATGAATTTATAATTTAGGGACTAAACTGTAAAGATGTAAAAGTTATGGAAAAATT	-
miRC31d	D5-Chr10	16907146	16907165	AATTTTTATATTTTTGAGAT	20	13		16906813	16907175	AAATGACTAAATCGTAAAAATAGTAAAAGTTAATCGGTATTGGTTTTTATTAGTTAGAAGGCTAAATTAATTAATGTTAAGGGTTTTAAGTTGAAAATTACCCTATTTATATTAGTGGTCGATTATTATTTATTTGAAATTTTATAATTAAAATTTTAATTAAATTAAGTTAAAATAATATAATAAATGTTAAAAACATAAAATAAAAGCAGCTATTATCATTTTTGCTCACCACCATTGAATATTAAAAACCAAAAATTACCATTGAAGGAGCTTCAAGGTCGGCCAAAGTGTTTTGCTTGCATGGAGTTTTAATTGAGGTTCATTTTTCGTAATTTTTATATTTTTGAGATTGTTGCAATT	-
miRC31e	D5-Chr2	24492090	24492109	AATTTTTATATTTTTGAGAT	20	13		24491768	24492119	AAAGGACTAGATCATGAAAGCTGTAAAAGTTTATTAAAATTGGTTAAAAGGTCTAAATTATTAAATGGAGAGGACTTTAATGGTAAATACACCATATAGGTATTAAGTGGACGGTATAAGTGTTAAAAATTCATGAACTTTCATTTGTTTTTAATGGGTAAAGTAGTAAATTGTAAATACTAAGTAAATAAAAGCATAAAATAAAAGAATAAGTCACCACTTTCATATTTTCTTCTTAAGGAAGCACCGAAAAGCCATGGTTAGGGGTTTTAACCATCGGCCAAGCTTCAATTTGGTAAGCCGATTTTAACCGGTTTCTTGTAATTTTTATATTTTTGAGATCGTTACAACG	+
miRC31f	A2-chr4	136044537	136044556	AATTTTTATATTTTTGAGAT	20	13		136044527	136044923	TATTTTTAATAATTTTTATATTTTTGAGATTGTTGCAATTAGGTCCAGCTAGTCCGTACCTTTGTTTTTTATACTGTTAATGATTTTAAACATTTTCATTGCTGAATATTTGTGATTTTAGATGTTAAATGATGAGTTTAAAGTGTTGGTTGGTATTTAAAAGTATTTTTTTAAGTGATTTTTGATGAATTTATCGATTAGGGACTAAATTGTTGAAATAGAAATAGTTCAAGGACGTGATGTGAAATTATTGCAAAAATGGGCTAAAATGGATGTTATTAATATTTGGTTGGCATGGGTTTGCAATAAAAAAGGTTAATTTGCATGTTTTAGGCTCAAGGACTAAATTGAATAAAACTAAAATGTTAGGGGCAATTTTGTAAAAATGTAAAAATGA	-
miRC31g	A2-chr12	82540059	82540078	AATTTTTATATTTTTGAGAT	20	13		82540049	82540153	CATTTTTATTAATTTTTATATTTTTGAGATCGAGATAATTTAATCTATTTATTTTGGGGATTAATTTGAAAAGATATCAATGTATAGAAATTTTTCCATAGATGA	-
miRC31h	A2-chr12	119051353	119051372	AATTTTTATATTTTTGAGAT	20	13		119051343	119051450	CATTTTACGTAATTTTTATATTTTTGAGATCGGGACAGTTTAATCTATCTATTTTGGGGATTAATTTGAAAAGATATCAAAGTATAGAAATTTCTCCATGTATGAATA	+
miRC31i	D5-Chr7	24734838	24734857	AATTTTTATATTTTTGAGAT	20	13		24734722	24734867	TAGTTTGTATCATCTCTTCAATACTAAAAATTAGAAGGTAAAGGAGAAGATCATTCGGCCAAGGTTTTCAAACTTTGAAGTTTAAATTGGTTAGTTTAATTTAGTCTATTCTTTATAATTTTTATATTTTTGAGATTATGGGAACT	-
miRC31j	D5-Chr5	53855651	53855670	AATTTTTATATTTTTGAGAT	20	13		53855303	53855680	TAGTTAAGAAAAAAGGACTAAATCATAAAAGGTATAAAAGTTGAATTCTATTAGTTAAAAGGTTCAAATGACTATGAAATTTTAAACTATTGGACTTATGTGGTAATTACACCATTTAATGAATTAGCGGACAAAAATGGACATGAATTTGATGTTTTGCATAGTTAATAACCAAGGTTAAAATCGTAATTTAATAAATAAATTAAAATAAATTAAATTAAAAGATGATAACATCTTCATTGTTGTCTTCTCCACCGATTTTGAGAGCAAAGGAATAGCCATTTTAGGGCTTGAAGTTCGGCTAGCTAAGGTGCTTGCATGGTATGTTATTTTAGTCCCATTTTTAATAATTTTTATATTTTTGAGATCGTTTTAACT	-
miRC31k	A2-chr2	862918	862937	AATTTTTATATTTTTGAGAT	20	13		862908	863299	GTTTTCTTGTAATTTTTATATTTTTGAGATCGTTTTAATTTAATTTAGTTAACTCGGATATTAAATCGTAAAACTATTAAAGTTTTAAAAAGTTACCATTGTTGTTCTTTGAAGCTTTCGATGTTTAATAGATGAATGTTAAGCTTGGAAATGAAATAGGGACTAGTTTGTAAAGAAAAATTAGTTAATTTTGAGTCTAGGAACTAAAATGTAATTATTTCGAAACTATCATGAAATTTCTATACTAATGGATTTTAGTGAGTTATAAAAGGAAGAAATTGAAAACGGATTAAAAAACAAAGCTTAAATGTGAAAGAAATGATTGTTTTAGTTTCAAGGACTAAATTGAATAAAATGTTAAACTTTAAAATTATTAAAAAATAAAGAAAATA	-
miRC31l	A2-chr11	12286183	12286202	AATTTTTATATTTTTGAGAT	20	13		12286173	12286593	CGTTTCTTATAATTTTTATATTTTTGAGATTGTTACAATTAGGTCCAACTAAATCTTATCTTAGTTTCTGATTTTGTCAAAGATTTTGGATATTTCCATTGATGAATCTATATGATTTTTTTTATGTTAAATGATGAAATTGAGATATTATTTGTTAATTAAAAATATTTTATTAAGTAATTTTTGATGAATTTCTCAATTAGGGACTAAATTGTTGAAATAGTAAAAATACAAGAGTTTTTTTTTGTGAAATTATTGTAAAAATGGGCTGAATTGAATGCCATGAATATTTATCTAGCATAGGTTTGCATTAAAAATGGTTAATTTTCATGTTTTGGGCTCAGGGACTAAATTGAATAAAAGTAAAAATTTAGGGGCAATTTTGTAAAAATGTCAAAA…	+
miRC31m	A2-chr13	19453873	19453892	AATTTTTATATTTTTGAGAT	20	13		19453479	19453902	TTAAGCATGTGTGAAAATTTTGTATGAAAATTCAATCATTTGTGTGCTTAATTTGCAAAAAGAACTAAATCGCAGAAAATGCAAAATTGTCCTTCTATTTGAATAATGGCCAAATTGAAGTGTCTTTATTATTAAGAGGTCCTTATGTGGTTATTTGACCATGGCATGCATTAAATGACTTAGATGGACATTAGATAATGGTTTATTAATGTTATAATGCAAGGGTAAAATGGTAAACTAGTTAATAATATAGATTAAATAATACAAAGGCATAAAATGGATCCATTATTCACCCTCTTTGCCGAAATAAAGAAGAAAGAAAAGACTTCATGGTCATTTAGGGTTTCGACACTTTAAGCTTGAATTTAGGTATGTGTTTTGATCCATTTTTGATAATTT…	-
miRC31n	A2-chr8	123171247	123171266	AATTTTTATATTTTTGAGAT	20	13		123171237	123171340	CGTTTTTGGTAATTTTTATATTTTTGAGATCGGAATAACCTAATCTACCTATTTTGGGATTAATTTGTAAATTTATCAAAGTATTAAAAGTTTTCCATGGATGA	+
miRC31o	A2-chr10	12940401	12940420	AATTTTTATATTTTTGAGAT	20	13		12940306	12940430	TATCATCTTCATCTTTAAAATACATGGAAATCCTAAGAGAGAGAGAAGAAACTAATCAAGCTTAATTGGGTAAGTATTCTTGTCCCATTTTTAGTAATTTTTATATTTTTGAGATCAGGATAACC	-
miRC31p	A2-chr7	72586150	72586169	AATTTTTATATTTTTGAGAT	20	13		72586140	72586377	GTTTTTTAGTAATTTTTATATTTTTGAGATCAGGATAACCAAATCTATCTATATTGGGGATTAATTTGTAAAGTTATCAAAGTATAGAAATTTTTCCATGAATGAATATGTTGAAAATTTGAAATTTATGGTAGAAAATGAAAGATTGTTGATAGATAAACAACTTTTACAGAGAGAATTTCGATGAAATTGTGATTTGGGGACTAAATTGTAAAGATGTAAAAGTTGTGGAAAAATT	+
miRC31q	A2-chr11	104332304	104332323	AATTTTTATATTTTTGAGAT	20	13		104332294	104332532	CATTTTTAGTAATTTTTATATTTTTGAGATTAAGATAACCTAATCTAGATATTTTAGGGATTAATTTGAAAAGTTATCAAATTATAGAAATTTTTTCATGGATGAATATGCTGAAATTTTAAAATTTATGGTAGAAAACGAAAGGTTGTTGATAGATAAACAACTTTTGTAAAGTGAATTTTAATGAAAATGTAAATTAGGGACTAAATTGTAAAATTGTAAAATTTATGGAAAAATGA	+
miRC31r	A2-chr6	34053321	34053340	AATTTTTATATTTTTGAGAT	20	13		34053151	34053350	AAGTTAAAATTTTAAATAAATAAAAGTTAGTTTAATAAAACAAAATAAGGGTCATCTTGCCCATCTTGTTTTCTTCCACCTGAAACTACAAAAGAAACAAGAAGCCATAGTCATTTTCCTGGAGCATAATTGGCCGTTGCATGTGAGTACTTCTTAAGTCCATTTTTACTAATTTTTATATTTTTGAGATTATTGTAGCT	-
miRC31s	A2-chr10	59843004	59843023	AATTTTTATATTTTTGAGAT	20	13		59842805	59843033	ATGTTGTAATTTTTAAATATTATAAAGGTTAATAAAGTAAATTAGGTAATTAAATGATATATTAATAAAATAAAACAATTTTTTTGTTTTGTTCATCTTCTCCAAAACACCATAGCTGAATTTAGTTGGAGAAAAATAAAGCTTGGTTCAGCCATGTTTCATTCCTTGCATGTAAGCCCCTAAGCTATCAATTTCTTGTAATTTTTATATTTTTGAGATTGTTGCAACA	-
miRC31t	A2-chr6	103854094	103854113	AATTTTTATATTTTTGAGAT	20	13		103854084	103854319	CGTTTTTAGTAATTTTTATATTTTTGAGATTGAGATAGCCTAATCTATCAATTTTGGGGATTAATTTGAAAATATATCAAAGTATAGAAATTTTTCCATGGATGAATATGCTGAAAATTTGAAATTTATGGTAGAAAATGAAATGTTGTTGATAGATAAACAACTTTTACAAAGAGAATTTTTATGAAATTCTGATTTAGGGACTAAATTGTAAAGATGTAAAAGTTATGGAAATT	+
miRC31u	D5-Chr13	20377457	20377476	AATTTTTATGTTTTTGAGAT	20	21		20377382	20377486	AATTGTACTGAATTCAAAAGTATAAGGGCAAAAGGGTAATTTTACCAAAAGATGAATTTTGGTCCCGTTTCTAATAATTTTTATGTTTTTGAGATCATTGCAACT	-
miRC31v	A2-chr7	36187546	36187565	AATTTTTATGTTTTTGAGAT	20	21		36187235	36187575	AAAAAGGACTAGATCGTAAAAGCTGTAAAAATTGACTAAACTTGGTTTAAAAGGTCAAAATTATTAAATGGAGGGGACTTTAATGATAAACATACCATATTAAGTGTTAAAAATTCATGAACTTTTGTTTGTTTTTAATAGGTAAAGTAGTAAATTGTAAGTACTGCGTACATAAAAGCATAAAATAAAAGTATAAGTCAACACTTTCATATTTTCTTTTGGAAGAAGCACCGAATAACCATGGTTAGGGTTTTGAGCTTTGACCAAGCCTGTCCTTCAATTTGGTAAGCCGATTTTAACTGGTTTCTTGTAATTTTTATGTTTTTGAGATTGTTACAACT	+
miRC31w	A2-chr10	103665843	103665862	AATTTTTATGTTTTTGAGAT	20	21		103665505	103665872	AAAGGACTTGATCGCGTAAAGCATAAAAGTTGAATTCTATAAGTTAAATGCATTAAATGACTATAGATTTTAATTGTTTGAGTGCCTGAATGGTAATTATACCATTTAAGTGTTAGTGGACATTTATGGGAGTTGGTATTGTTGAAATTTGTTTTAAATACAGAGGTTAAAATAGTAAATTATGTACTAACATGTGATTAAATAAAACAATTCATAAATTGGACATGCATTATCATCTTTTTGGCTGAATGTTGGAAGAAAATAAAGCCATCGATGAAGCTTTGAATGTTCGGCACTTTGAAGCTTAATTTGGGTATGTATATTACTCGATTTTTGATAATTTTTATGTTTTTGAGATCATTGCTTCG	+
miRC31x	A2-chr10	59469785	59469804	AATTTTTATGTTTTTGAGAT	20	21		59469718	59469814	TGGTGGCATGAGAATCAGCTAAGCATAGAAACCTTACATGTATGTGAAATCCTTGCCCATTTCTTGTAATTTTTATGTTTTTGAGATCTTTGCAACT	-
miRC31y	D5-Chr5	34883648	34883667	AATTTTTATGTTTTTGAGAT	20	21		34883330	34883677	AAAAATGACTAAATTGTAAAAGATATAAAAATTAATCGTTTTTCACTTTTTTTTATTAAATGACATAATTAGAGTATGTATGAGGAATTATGAAGTAATTAGGCCATATTGTTATATTGGTTGACGATTAAGGCAATTTAATATGTTACTTATTAAATTAATTAATTATAACATTAATAAAAGTATAAAGAATATAATTAAAACACTTCATCTTTCTTCTTCAACTTGTGAAACCTAAAACACCATGGTTGAGTACTCAAAAAGCTTCAGCCATCTTCCTTGCCTTTGCATGGTATGAAGTTTTTATCTGTTTTTAGTAATTTTTATGTTTTTGAGATAGTTACAACT	+
miRC31z	D5-Chr8	15504845	15504864	AATTTTTATGTTTTTGAGAT	20	21		15504835	15504927	CATTTCTTTTAATTTTTATGTTTTTGAGATCATTGCAACTAGGTCTAGCTAACCTGAACCTTCATTTTCAAAAATATTAAAGATTTTGAAATT	+
miRC31aa	A2-chr2	3213746	3213765	AATTTTTATGTTTTTGAGAT	20	21		3213395	3213775	TCGATTAAATAAAAGGACTTAATAGCGTAAAAGGAAAATTGGGTGGTAAAGTGTGAAAGGGCTAAATACTTGTTGTTCTTTTAATATGGAGGTTTTATGTTGCAATTAAACCATAATTTATAATGGTGGACGATTGTGGACAACCATTATAAATGTTTTATATTAAAATACCAAGGTTAAATAAGTAAATTAGGTAATAAAATGTATATAATATAAACATATAATTAAAAAATCAAAGTGGATATTATTCTTATTTGACTGAATATGAAAAAAAGAAAGAAAAGAACAAGGGTTCAAGGTTCGGCCACCTCCCAAGCATGATTTAAGGTTCGTTTTTACTCGGTTTTTGATAATTTTTATGTTTTTGAGATTTTTGCTTCG	+
miRC31ab	A2-chr11	85332475	85332494	AATTTTTATGTTTTTGAGAT	20	21		85332005	85332504	TACCGAGACCTTATTTTCAAAAACCAAGATTGCAAATGTTTTTATTAAATATTTATAGATTGATTATATATATGAATTAAATTGTGGTTAGGTAATTTTTTCGAATTACTAACTAACTAAGGTACAATGATTAAATTGTAAAGGTGATAAAAGTTAATTACTATGAAATCTTATTTAATTGGAGGATGAAATAAGTAATTAAATCATTGGTAAATGATCAAACATTGATGATAGCCAACTATCGTCAACCAAAAGTGTTAATTAAGGTTAATGTTAATAAATTAATGTTTAATTAAACTAATTATAATTAAATAATAAGTTAACCATGTATATAAGTTAAAATTAAAAGAAAAAAAACATTCTTTTCATATTTTTCTTCTCAACAACCGAATGTAAGAA…	-
miRC31ac	D5-Chr3	26570204	26570223	AATTTTTATGTTTTTGAGAT	20	21		26570194	26570532	ATTTTCTTGTAATTTTTATGTTTTTGAGATTGTTGCAACTAGGTCAAGCTAGTCCGTACCTTTGTTTTTAGTCTGTTAAAAAGTTTTAAAGTTACCATTGATGAATCTTCGTTGTTTGTGATGATAATATATATTTGAAGATTTGATTGTGATATTTGGTTTAAGGATTAAATTGTTAAAATGTTAAATTTTCAAGGTTTGATGGTGAATTTGATGTGAATTAGGGACTATTAAAGGGCCTAGAATAATCAGATGTAATTTTATTCTTAGAAACTGGTTAATTTGTTGATTTTCGGGTTAGAGGACTAAATTTCAAAAGCTATAAAAGTTTAGGAAAAA	-
miRC31ad	D5-Chr8	12127868	12127887	AATTTTTATGTTTTTGAGAT	20	21		12127858	12128293	CGTTTTTCGTAATTTTTATGTTTTTGAGATTGTTGCAAGTAGGTCTAACTCACCCATATCTCCGTTTTCAAAACTATTTAATATTTTAGAACTTTCCATTAATGAATATTAGATGTTGTGATAAAAATGTTATATTTTGAAGCTATGAAATGTATAGGGACTATTTGATTAAGTAAATTTTGTTACTTTTTTATTTAGGGACTAAGTTGTTAAAATGGTGAATTTGTATGAAATTCTTGTGAAATTTTGATAATAGTAGGCTAAGTAGAGGCTAAGTAAAAATCTATTAGCATGGGTTTTCTTTAATTGTGCTTAAATTGCATGTTTCGGGTATAGGGACTAAATTGTAAAAAGGGTAAAATGTGTAAATTTATTTATTTTAAATGCTGGAACGGGATT…	+
miRC31ae	A2-chr13	36216155	36216174	AATTTTTATGTTTTTGAGAT	20	21		36216145	36216524	TGTTTCTTGTAATTTTTATGTTTTTGAGATTGTTGGAACTAGGTCCAGCTAGCTCGTACCTTCGTTTTTGAATCTGTTAAAAATTTTAGAAGTTTCCATTGATGAATCTTGAATATTTTTTTTTTATCAAAACCATGTATTTGAAGCTTTGGTTAAGTTGTTTGATGATTTTGTGAAGTGATTTTTGTTAGATTTTGATTTTAGGATTAAATTGTGAAAATGTATAAATTTCATGGTTTGATATTGAGTTTGATATTTAGTAGGGATTGTTTAAGGACCTAGTATATTCGGTTGGATTATTAACTTGAGAAAAATGGTTAATTCGATGATTTTCAGGTTAAGAGACTAAATTGAAAAAATTGTAAAAATTAGGGGTAATT	-
miRC31af	A2-chr4	85107063	85107082	AATTTTTATGTTTTTGAGAT	20	21		85106954	85107092	TATTATCATTCATCTTCTTCAAAATATGAAAGAAAAGAAAAGAAAAATGGGTATGGAAACTTAAAATTTTAGTCAAAATTAGGTATGCTCAATTTAGTCATTTTCTTGTAATTTTTATGTTTTTGAGATTTTGGTAGCT	+
miRC31ag	D5-Chr2	9746641	9746660	AATTTTTATGTTTTTGAGAT	20	21		9746631	9747043	ATTTTCTTGTAATTTTTATGTTTTTGAGATTCTTACAATTAGGTCCAACTAAACATTACCTTTGTTTTTTATTTTGTTAAAGATTTTGGATTTTTTCATTGATGAATCTATATGATTTTTTATGTTAAATCATGAATTTGAGATATTAGTTGTTAATTAAAAGTATTTTGTTAAGTGATTTTGATGAATTTTTCGATTAACGATTAATTTGTTAAGTTAGTAAAAATACAAGGGTTTGTTGTGAAATTATTGCAAAAATGGGCTGTATTGAATGCCATGAATATTCAATTAGTATGGGTTTGCATTAAAAATGGATAATTAGCATGTTTTGGCTTCATGGACTAAATTGAATAAAAGTAAAACTTTAGGGGCAATTTTGTAAAAATGTCAAAAATAAAA…	+
miRC31ah	D5-Chr4	49791155	49791174	AATTTTTATGTTTTTGAGAT	20	21		49790820	49791184	AGGACTAAATCGCGTAAAGCATAAAAGTTGTGTTCTATATGCTAAAGGTGTCCAATAGCTATAGAATATTAAAGTAAAGGTCCTTAAGTGGTAAATAGGCCATTTATGAGTTAGTGGATGATATTTTAGTGGCATTTGGTGTAATTACTAATGTTTTTTAATGGTAAAATAGTAAATAAGTAAATTAATGATAAAATAAATAAAACCAAAGCTAAAATTTTGTCCATCTTTTCTTCCTTGGCCGAATATTGAAGAATAAAGACACCATTGATGAACACTTAGTATTCAGCACATACCTAGCTTGATTAAGCTACGGTTTGAGCTTGATTTTTGATAATTTTTATGTTTTTGAGATTGTTGCTTCG	-
miRC31ai	A2-chr7	76557644	76557663	AATTTTTATGTTTTTGAGAT	20	21		76557634	76558022	GGTTTTTGATAATTTTTATGTTTTTGAGATTGTTGCTTCGTGTTCTAGCTAGCCCATACCATAATTTCTGAAATTTTTGATGATTACGAGATATGCCATTGTTGAATATGTGAGTTTTGAGATGTTAAATGGTGAAATATGAAAGCTTGGTGATAGATAAACATGTTTTGTATTATGATTTTTGATGAATTTTCTTATTATGGACTAATTTGTGAAAATGAGAAATTGAGGGGTTGAAATGTGAAATAAATGAAATATATGGACTGCTAGGGATTAAATAGATATTCGGCCAAGCTTGTATTTAATGGGCTTATGTGAATTTTGTGTATTTGCGAAATGGGGACTAAAATGTCAAAAACGTGGAAGTTAGGGGCTTATGTGCAGAAAGG	+
miRC31aj	A2-chr5	46252393	46252412	AATTTTTATGTTTTTGAGAT	20	21		46252042	46252422	CCGATTAAATAAAAGGACTTAATAGCGTAAAAGGAAAATTGGGTGGTAAAGTGTGAAAGGGCTGAATAGTTGTTGTTCTTTTAATATGGAGGTTTTATGTTGCAATTAAACCATAATTTATAATGGTGGACGGTTGTGGACAACCATTATAAATATTTTATATTAAAATACCAAGGTTAAATAAGTAAATTAGGTAATAAAATGTATATAATATAAACATATAATTAAAAAATCAAAGTGGATATTATTCTTACATGACCGAATATGAAAAAAAGAAAGAAAAGAACAAGGGTTCAAGGTTCGGCCACCTCCCAAGCATGATTTAAGGTTCGTTTTTACTCGGTTTTTGATAATTTTTATGTTTTTGAGATTTTTGCTTCG	+
miRC31ak	D5-Chr9	16995830	16995849	AATTTTTATGTTTTTGAGAT	20	21		16995820	16996233	GTTTTTTTGTAATTTTTATGTTTTTGAGATTGTTATAATTAGGTCCAACTAAATTATACCTTAGTTTTTTATTTTATTAAAAATTTTAGAAGTTACCATTGATGAATATTAGAGGTTTTTTTTTATGAATAACATGGATTTAGAGCTTTAATTTTGTTGTATGATGATTTTATAAAGCGATTTTGTTAAATATTAATTTTAGGATTAAATTGTGAAAAGGTAAAAATACAAGGGTTTGTTCTGAAATTATTGCAAAAATGGGCTGTACTGAAAGCCATGATTATTCAGCTAGCATGAGTTTGCATTAAAAATGGTGAATTTCCATGTTTTGGACTCAGAGACTAAATTGAATAAAAGTAAAATTTTAAGGGTAATTTTGTAAAAATGTCAAAAATAACG…	+
miRC31al	D5-Chr3	15850464	15850483	AATTTTTATGTTTTTGAGAT	20	21		15850454	15850832	CATTTTTTGTAATTTTTATGTTTTTGAGATTGTTGCAACTAAGTCCAGTTAACTCGTAGCTTTATTTTTAAACTATTAAGGATTTCAGATTTTGCCATTGATGATTCTTAGTTATTCTTGATGTTAAATAGTGCAATTGTAGTCTTAGTTGTTGATTAAGATTATTTTGTAAAGTGATTTTTATTAGTTTTTAGTTGAAGGATAAATTTGATAAAATATTAAAATTTAAATAGAAATTTTGTGAATTGTGAATAATTAGGGGTTGTACTATTTTAGAAACAAATTCGACTAGCATTGGAAATTGTTGTAATTTTAACAAATTTGAAATTTTGGGTTTAGTGACTAAATTGTGAAAAATGTAAAAGTTTAGGAAAAATGT	-
miRC31am	D5-Chr5	20392425	20392444	AATTTTTATGTTTTTGAGAT	20	21		20392415	20392519	TATTTCTTGTAATTTTTATGTTTTTGAGATCATTACAACTAGGTCTAGCTAGCTTGTACCTTCGTTTTTGAATCTGTTAAAAATTTTGGAAGTTACCATTGATGA	-
miRC31an	D5-Chr3	26624014	26624033	AATTTTTATGTTTTTGAGAT	20	21		26624004	26624342	ATTTTCTTGTAATTTTTATGTTTTTGAGATTGTTGCAACTAGGTCAAGCTAGTCCGTACCTTTGTTTTTAGTCTGTTAAAAAGTTTTAAAGTTACCATTGATGAATCTTCGTTGTTTGTGATGATAATATATATTTGAAGATTTGATTGTGATATTTGGTTTAAGGATTAAATTGTTAAAATGTTAAATTTTCAAGGTTTTATGGTGAATTTGATGTGAATTAGGGACTATTAAAGGGCCTAGAATAATCAGATGTAATTTGATTCTGAGAAACTGGTTAATTTGATGATTTTCGGGTTAGAGGACTAAATTTCAAAAGCTATAAAAGTTTAGGAAAAA	-
miRC31ao	D5-Chr10	23328245	23328264	AATTTTTATGTTTTTGAGAT	20	21		23327785	23328274	ACAAAACAAAAAATCCGAGGTCATAAAAATTATTTTAATATTATTTTTGGTGTTTACAATGTGTGAATTAAAATGTACGAAAATTTCGTGTGAAAATTTTATTGTTTGTGTGCTCAATTTGATAAAAGGGCTTAATCGCATAAAATGCAAAAGTTGCATGCTATTTGTTAAAGTGCTTAAATGATGATGGTTGAGTAATATGAAATCCTCATTATGCAATAAGACCTTGCTTGATGATGATGGAGAATAATAACCTTATAATAAGATTTTTGCATGTTATTTCATTAATGGCATTTAAGTAATTTGGGAATTAAATTAATAAAACAAAACAAAACAAAATCTTTTGTTCATATTTTTCATCACCATTGCCGAAAAAAAAAGAAAATGAAATGTTTGAAG…	+
miRC31ap	D5-Chr5	13993599	13993618	AATTTTTATGTTTTTGAGAT	20	21		13993589	13993693	TGTTTCTTGTAATTTTTATGTTTTTGAGATTGTTGCAACTAGGTCTACCTAGCCTGTACCTTCGTTTTTGAAACTGTTAAAAATTTTGGAAGTTGCCATTGATAA	-
miRC31aq	D5-Chr1	3246150	3246169	AATTTTTATGTTTTTGAGAT	20	21		3246140	3246554	CGTTTCTTGTAATTTTTATGTTTTTGAGATTGTTACAATTAGGTCCAACTAAATCTTACTCTAGTTTTTTATTTTGTTAAAGATTTTGAATGTTTCCATCGATGAATATATATGATTTTAGTTATTAAATGATGAATTTGATATGTTGGTTGATATTTAAAAGTATTTTGTTAAGTAATTTTGATGAATTTTTTTATTAGGGACTAATTTGTTAAAATAGTAAAAATATAAGGGTTTGTTGTAAAATTATTGAAAAATTAGGCTGTATTGAATGCCATTAATATTCTTCTAGCATGGGTTTGCATTAAAAATGGTTAATTTGCATGATTTGGGCCCAGGGACTAAATTAAATAAAAGCAAAATTTTAAGGGCAATTTTGTAAAAATTTCAAAAATGACC…	-
miRC31ar	A2-chr12	86676738	86676757	AATTTTTATGTTTTTGAGAT	20	21		86676424	86676767	AAAGACTAAGTCGTAAAAACTGTAAAAGTTAATTGTTATGAATCTTAGTTACTTAAAGCTTAAAATGATATTAAAGAGGGCTTGAAATGGCAATTTAGCCGTTACAAAGCATGGTCGACAATTGGTAAAGGTTTTTTCATTTTTTAATGTTAAAATATTATTAAATAATAAAATTTAAAAGTGGGAAAAAATTAACATTGTTCATCTTCCTTCTCAATTCCATCAAAACAAGGCAAAAAAAAAAGGGAGAAGTCATTTTTAACTCCAAATAATCAGTCTCTTTAATGGTAAGCTTTTTAAAGTTTGTTTTTCGTAATTTTTATGTTTTTGAGATTGTTGTAACT	-
miRC31as	D5-Chr11	51918920	51918939	AATTTTTATGTTTTTGAGAT	20	21		51918910	51919196	GATTTTTCATAATTTTTATGTTTTTGAGATTGTTGTAGCTTAATCTAGTTACCCAGGGTATTAAATTGTAAAATTTTAAAGTTTTAAAGTATTTTCATTGATGGTTTTTGAGATTTTTAATGTTTAATGGTAGGAGTTGAATCTTAGAAATGTAATAGGACTAAAATGAAAATATTTTGAAATTTACACAAAATTTCTATAATTACTGAATTTAGAGAGTTGTTCAAGGATGAAAATGAAATCAGAATGAATAACGTGGCTTAAATATAAAAATTATGATAGTTTCA	-
miRC31at	A2-chr10	9652881	9652900	AATTTTTATGTTTTTGAGAT	20	21		9652542	9652910	AAAAATGACTAAATCGTAAAAATAATAAAAGTTAACCGATACTTGAGTTTATTAATTAAAATGCTTAAATGGTTAAAGTGGGAGGATTTATGAGGAAAATATACCCTTTTTATTTTGGGTGTACGGTTAATGCTTGAATTTTGTTTAATTTATGTGTTAAATTTTTTTATTATTAAATAAAAGTATATGTATTTTAAACATAAAAGAATTAGAAAACACAAAACCATTTTTCATTTTCTTCTTCCACAAAATATGAAACTTGAAACTGCATTGTTGAACATCAAGGTTCAGCCAACTTAGGGTCTTCGCATGGTAACGTTTTTTAAGTCAATTTTTCGTAATTTTTATGTTTTTGAGATTGTTGTAATT	+
miRC31au	D5-Chr3	26450603	26450622	AATTTTTATGTTTTTGAGAT	20	21		26450593	26450964	ATTTTCTTGTAATTTTTATGTTTTTGAGATTGTTGCAACTAGGTCAAGCTAGTCTGTACCTTTGTTTTTAGCCTGTTAAAAAGTTTTAAAGTTACCATTGATGAATCTTCGTTGTTTGTGATGATAATATATATTTGAAGATTTGATTGTGATATTTGGTTGTTTTGTGAAGTGATTTTTGTTAGATTTTGGTTTAAGGATTAAATTGTTAAAATGTTAAATTTTCAAGGTTTGATGGTGAATTTGATGTGAATTAGGGACTATTAAAGGGCCTAGAATAATCAGATGTAATTTGATTCTTAGAAACTGGTTAATTTGATGATTTTCGGGTTAGAGGACTAAATTTCAAAAGCTATAAAAGTTTAGGAAAAA	-
miRC31av	A2-chr1	141835784	141835803	AATTTTTATGTTTTTGAGAT	20	21		141835774	141836140	GATTTTTAATAATTTTTATGTTTTTGAGATCGTCGCTTCGTAATCTAGCTAGCCCGTATCTCTGTTTTCAAAATGGTTATAGATTTTGAATGATTCCATTTTTTAATACTTATTTATTTAGATGTTTTGTGATAGTTTATTAATGTTTGAAGCTAGATATACAAGTTTGATAAAGTGATTTACAAAAATCACTTTATCAAACTTGTATATCTAGCTTCAAACATTAATAAACTATCATAAAACATCTAAATAGCCAAGCATTCAATGATGGCATCATTCAAAATCTATAAGCATTTTGAAAACGGAGATACGGGCTAGATAAATTACAAAGCGACAATATCAAAAACATAGAAATTATTAAAAATTG	+
miRC31aw	D5-Chr6	15284727	15284746	AATTTTTATGTTTTTGAGAT	20	21		15284517	15284756	TTGGGCAACTAAAAGCATGAAAATTTGATGTTTATTAAAGGGACAAAATGGTAATTTGATAAATAAAAAAATAAAAAAACCAAAATGTTTATCATCATCTTAATGTTTTCTTCACCGATTGGGAATGGAGAAAAAACTCCATGGAAGACCTTGAAGCTTCGGCTTGCCTTTTGATGATGCATATAAGTTCGTTTTAGTCCCCTTTTCAATAATTTTTATGTTTTTGAGATTGTTGCAACT	-
miRC31ax	D5-Chr5	40862353	40862372	AATTTTTATGTTTTTGAGAT	20	21		40862343	40862437	CATTTTTTGAAATTTTTATGTTTTTGAGATGATTGTAACTTAATCTAGCTAACTCGTGCCTCCATTTTCAAAACTGATAAAAATTTTAAAAGTTT	-
miRC31ay	A2-chr8	30257528	30257547	AATTTTTATGTTTTTGAGAT	20	21		30257314	30257557	TTGGGCAACTAAAAGCATGAAAATTTGATGTTTATTAAAGGGACAAAATGGTAATTTGATAATTAAAATAAAATAAAATAAAACCAAAATGTTTATCATCATCTTAATGTTTTCTTCACCGATTGGGAATGGATAAAAAACTCCATGAAAGACATTTAAGCTTCGGCTTGCCTTGTGATGATGCATGTAAATCCGTTTTAGTCCCGTTTTCAATAATTTTTATGTTTTTGAGATTGTTGCAACT	+
miRC31az	A2-chr12	83004816	83004835	AATTTTTATGTTTTTGAGAT	20	21		83004806	83004899	TTTTTAAAATAATTTTTATGTTTTTGAGATCATTACAACTAGGTTCAGCTAACCCGTATCTCTGATTTCAAAAACTGTTAAAGTTTTTTAAAAT	-
miRC31ba	A2-chr8	71879472	71879491	AATTTTTATGTTTTTGAGAT	20	21		71879462	71879837	TATTTCTTGTAATTTTTATGTTTTTGAGATTGTTACAACTGGGTCCAACTAGCCCGTACATTCATTTTTGAATTTGCTAAAAATTTTAGAAGTTTTCATTGATTAATCTTGAATGTTTTTGAGGATAACCATGTAGTTGAAGCTTTGGTTTTGTTGTTTGATGATTTTGTGAAGTGATTTTTGTTAGATTTTGATTTTAGAATTAAATTGTGAAGATGTCAAAATTTTAGGGTTTGATAGTGAATTTGATGTTTAGTAGGGACTTTATAAGGGCCTAGTATATTTAGCTATAATTTTGACTTGAGAAAAATAGTTAATCTGATGATTTTCAGGTTAATGAATTAAATCACAAAAATTGTAAAAGTTTGGGGAAATT	+
miRC32a	A2-chr1	37898989	37899009	ACAAGGAAGCATGTGGTCTAG	21	12		37898634	37899019	GATACGATATGTTGCTGGAGAGAGTGTTTCTTTGTTAAGTGCCTTAAGGGTTACCTTTGAATAAGGAATTGACAGAATATTCAATCGTTCACTTCGAGTGTACTTGTAACGCCCCAAATTTGGGCCTAGAAGTATTGGGCCTTTAGTATGTGTCCGTAAGGAGGTTGTATATAAGCATTTAATTGTACAAGGAAATGAAACAATTAAATGTCTACTTTAGTGGTTAATGGCCCTGAGAAGTGTTGGAGAAATCTTGTGTTCAAACCTAGGCTTTAGCAAAAATTTTGGTAATAAGTGAATAAAACCCTGGGTGCTTGGATGAAGGCCTTTTAAATTATTGTGGTAAATAAATGACACAAGGAAGCATGTGGTCTAGTGGTTGTAGC	+
miRC32b	A2-chr9	81733999	81734019	ACAAGGAAGCATGTGGTCTAG	21	12		81733826	81734029	GAAAATGACACAGATTGCATGTTTGGTGTGGTGGTTAAGTGAATTGGGTGTGTTTGGGGATGTTTGAGAAGTCTTGGGTTCAAATCTAGGCTTTAGCAAAATTTTAGTTTTTCCCTTAAGTGAATCTTGGCTTAGTTTGTAGACCTTATAAATATTAGTGGTTGAAATTTACCACAAGGAAGCATGTGGTCTAGTGGTTGTGGC	+
miRC32c	D5-Chr13	28158568	28158588	ACAAGGAAGCATGTGGTCTAG	21	12		28158280	28158598	CTCACTAAAACTAGGTGTTACATGCTATTGTGATTTCTCTTGAAAACTTGCATATGTATTTGTTTTGTAACACCCCAGAATTTGGGCCTAGAAGTATTGGGCCTTGAGCAAGGAACTGTTTGGAAACTGTGTACAAAAGTATGTCTGCTTTAGTGGTTAAGGGTCTTGAGAGGAGTTGGAGAAGTCCTGGGTTCAAACATGGGCTTTAGCAAAAATTTTAGTTTTAAGTGGATAAAACCCTGGATGCTTGGATGTAAGCCTTTTAAATTATTGTGTTAAAAAAAATACACAAGGAAGCATGTGGTCTAGTGGTTGTGGC	+
miRC32d	A2-chr6	91896288	91896311	ACAAGGAAGCATGTGGTCTAGCAG	24	127		91896278	91896461	AGTAAATGACACAAGGAAGCATGTGGTCTAGCAGTTGTGGCGTCATTAAAGTTGCAAAGGAGCCTAGGTTCAAGTCTTGGAACACTAAAATAAATTACAAGAGCCAAGATTTGAACCCAGGCTCCCTTGTAACCTTAATGACTCCACAACCACTAGACTACATGCTTTATTGTGTCATTTACTT	-
miRC33a	D5-Chr10	53761472	53761495	ACAATATTTTGATACTTTGAGGAC	24	14		53761114	53761505	GTTGTAATTGAGTCCTCAAAGCATTAAAATGGTATCAATCAAGTCATTTTGTAGGACTAGCTATTAGCTCGGATATTAAATGCTAGCTCAAATAAGATGTATATCATATTTAAAACACATGGATTAAATTATAAAGTCATATGTAGCTACTACATGTCAACTTAGATATAACATATGTAAGAAAAGGAAATAGTTCTAAAAAAAAATTAATGACAATACTGGTTATTTGTAATACGTTGTATCCAAGTTGTTCATATGATAGGTACACACATATTTACAATTTGGTTTAGTTGTTCTAAATAGAATCAAGATTTAACACCTAAATTGACACCTAGGCTGATGGAAGGATATGGTTGATACAATATTTTGATACTTTGAGGACTCAATTAGAA	-
miRC33b	A2-chr8	2786768	2786791	ACAATATTTTGATACTTTGAGGAC	24	14		2786411	2786801	GTTGTAATTGAGTCCTCAAAGCATTAAAATGGTATCAATCAAGTCATTTTGTTGGACTAGCTATTAGCTTGGATATTAAATGTTAGCTCAAATAAGACGTATATCATATTTAAAACACATGGATTAAATTGTAAAGACATATGTAGCTACTACATGACAACTTAGATATAACATGTAAGAGAAGGAAATAGTTCTAAAAAAAATATTAATGACAATACCGGTTATTTGTAATACGTTGTATCTAAGTTGTTCATATGATAGGTACACACATATTTACAATTTGGTTTAGTTGTTCTAAATAGAATCAAGATTTAACACCTAAATTGACACCTAGGCTAATGGAAGGATATGGTTGATACAATATTTTGATACTTTGAGGACTCAATTAGAA	+
miRC34a	D5-Chr4	52118848	52118868	ACCATGACTTTTAGCGGCGTT	21	150		52118838	52118909	GCCGCTAAAGACCATGACTTTTAGCGGCGTTTGTGGTGAAAGCGCCGCTAAAGGTTTTGGTCTTTAGCGGCG	+
miRC34b	A2-chr4	578319	578339	ACCATGACTTTTAGCGGCGTT	21	150		578309	578380	GCCACTAAAGACCATGACTTTTAGCGGCGTTTGCATTAAAAGCGCTGCTAAAAGTCATGGTCTTTAGCGGTG	+
miRC34c	A2-chr10	41964550	41964570	ACCATGACTTTTAGCGGCGTT	21	150		41964483	41964580	TTTGTGGTAAAAGCGCCGCTAAAAGTCATGGTTTTTAGTGGAGCTTTTACCACAAACACCGCTAAAAACCATGACTTTTAGCGGCGTTTTTTTCATAA	-
miRC34d	A2-chr1	79544919	79544939	ACCATGACTTTTAGCGGCGTT	21	150		79544849	79544949	GGCATTTGCGTTAAAAGTGCCGCTAAAAGTCGTGACCTTTAGCGACTCTTTTTTGCAAACGTCGCTAAAGACCATGACTTTTAGCGGCGTTTGCGAAAAAG	+
miRC35a	A2-chr4	107345657	107345680	ACGGCTGAGACACACGCCCGTGTC	24	12		107345540	107345690	ACGACCAATAGACACGCCCGTGTGTTTAGGCCGTGCCAAACTTGTAGGGTATACTGACTTTAATTCGAAGGGTACCTTAGGGGACAGACGGCCGTGTAATATGACTGTATGTTGAACACGGCTGAGACACACGCCCGTGTCGACAAAAATA	+
miRC35b	A2-chr13	112075592	112075615	ACGGCTGAGACACACGCCTGTGTC	24	10		112075463	112075625	ACACGGCCAGTCACACGCCTGTGTGTCTAGCCCGTGGTCAAAACTGAGTTGGCCACACGGCCTAGCACACGCCTGTGTGTGTGACCATGTGGCTTGCCCAGGCTCATTTCAAAATGGCCCTTGAGCAACACGGCTGAGACACACGCCTGTGTCCCTACCCGTG	+
miRC35c	A2-chr13	105135845	105135868	ACGGCTGAGACACACGCCTGTGTC	24	10		105135738	105135878	ACATGGTTAGCCACACGCCCGTGTGCCTTGGCTGTGCTTAAGACTGACTTAAAATCATAGGGTACCCTAGAGGACACACGGTTGTGTAACATGACCGTGTGTTATACACGGCTGAGACACACGCCTGTGTCCCTACCCGTG	-
miRC35d	A2-chr9	54961014	54961037	ACGGCTGAGACACACGCCTGTGTC	24	10		54961004	54961190	TGTGCCTCACACGGCTGAGACACACGCCTGTGTCTCTGCTCGTGTGGAGATTCTCAAGCATTCTATTTTGAATCTTTAAATTGCAAGGGACACACAGCGTATCCACACGCCTATGTATAAGCTATGTGTCTCATACGATCTGGTCGCACGCCTGTGTACTAAGCCGTGTGGACTCAAAATGAGCATT	-
miRC35e	A2-chr13	69392195	69392218	ACGGCTGAGACACACGCCTGTGTC	24	10		69391999	69392228	ACATGGCCACCAAACACGCCCGTGTGCTTGGCCGTGTGAAAATTAAGGAGGCTACTGACTTAGCCACACGGCTAACCACACGCCCGTGTGTCAAGCTCGTGGTCAAAACTGACTTGGCCACATGGCTTGACACACGCCCATGTGTGTGCAACCGTGTGGTCTGCCCAGGCTCAATTTGAAATGGCCAACGAGCAACACGGCTGAGACACACGCCTGTGTCCCTGCCCATG	+
miRC35f	D5-Chr3	12078707	12078730	ACGGCTGAGACACACGCCTGTGTC	24	10		12078697	12078791	GGTGCCTCACACGGCTGAGACACACGCCTGTGTCTCAGGCCGTGTAACCTTTGAAATAGGGACACATGGCCGTGTCTCAGCCTGTGTTATCACCT	-
miRC35g	A2-chr7	86741586	86741609	ACGGCTGAGACACACGCCTGTGTC	24	10		86741469	86741619	ACACGGCCAAGACACAAGCCTGTGTGCTTAGCCCGTGTGGATTTATTTTCAATTCGAATCTAGTGCAGTTTTCACATGGCCAGGCACATGCCCATGTGCTATGACCATGTACCTCACACGGCTGAGACACACGCCTGTGTCTCTGCTCGTG	-
miRC35h	A2-chr11	101292574	101292597	ACGGCTGAGACACACGCCTGTGTC	24	10		101292456	101292607	CACGGCCAGTAGACATGCCCGTGTGTCTAGGTCGTGTCAAAACTGTAGGGTATACTACTTTAATTCGAAAGGGCATCCTAGGGGACACACATCCGTACAGCATGACCATGTGTTGCACACGGCTGAGACACACGCCTGTGTCTCTACCCATG	-
miRC35i	A2-chr6	14519186	14519209	ACGGCTGAGACACACGCCTGTGTC	24	10		14519067	14519219	ACATGGCCAATAGACATGGCCGTGTGTCTAGACCGTGCCAAACCTATAGGGTATACTGACTTAAATTCAAAGGGTACCCCAGGGGACACACGATCGTGTAGCATGACCGTGTGTCACGCACGGCTGAGACACACGCCTGTGTCTTTAGTCGTG	-
miRC35j	A2-chr6	48092603	48092626	ACGGCTGAGACACACGCCTGTGTC	24	10		48092593	48092881	CAGGGGTCACACGGCTGAGACACACGCCTGTGTCTCAGGCCATATGGACATTCGAAATAGGGACATATGGTCGTGTCCAAGCCCGTATCCGTACCCGTGAATCTCACTGACTTGGGTCACACGGCCAAACCATACATTCGTGTGCGAAGCCATGTACGCTTTGAAATGATCTCACATGCCCGTGTGTCAGGCCGTGTGTTAGGCTGTGTAACAGCCTGACTTGTATGCATTGAACCTACAAGGGACACAATTGAGACACACGCCTGTGTCTCAGGCCGTATAACCCCAA	-
miRC35k	A2-chr6	48088785	48088808	ACGGCTGAGACACACGCCTGTGTC	24	10		48088775	48089063	CAGGGGTCACACGGCTGAGACACACGCCTGTGTCTCAGGCCATATGGACATTCGAAATAGGGACATATGGTCGTGTCCAAGCCCGTATCCGTACCCGTGAATCTCACTGACTTGGGTCACACGGCCAAACCATACATTCGTGTGCGAAGCCATGTACGCTTTGAAATGATCTCACATGCCCGTGTGTCAGGCCGTGTGTTAGGCTGTGTAACAGCCTGACTTGTATGCATTGAACCTACAAGGGACACAATTGAGACACACGCCTGTGTCTCAGGCCGTATAACCCCAA	-
miRC35l	D5-Chr7	34432116	34432139	ACGGCTGAGACACACGCCTGTGTC	24	10		34432076	34432149	ACAGGGTACACAAGGCAGTGTTTCCAGGCCGTGTGTCAACACGGCTGAGACACACGCCTGTGTCTTTGCCCGTC	-
miRC35m	A2-chr11	83857532	83857555	CGGGCTGAGACACGGCCGTGTGTC	24	15		83857522	83857616	GTTGGCCACACGGGCTGAGACACGGCCGTGTGTCTCAACCGTGTGGGGGACATGATCTTAGCACACGGGCGTGTGGCTTGGCTGTGTGGTTCAAA	+
miRC35n	A2-chr12	64219052	64219075	CGGGCTGAGACACGGCCGTGTGTC	24	15		64219042	64219136	GTTGGCCACACGGGCTGAGACACGGCCGTGTGTCTCAACCGTGTAGGGGACACGGCCTTAGCACACGGGTTTGTGGCTTGGCCGTGTGGTCCAAA	-
miRC35o	A2-scaffold690	10504	10527	CGGGCTGAGACACGGCCGTGTGTC	24	15		10494	10588	GTTGGCCACACGGGCTGAGACACGGCCGTGTGTCTTAACCGTGTGAGGGACATGGCCTTAGCACATGGGCGTGTGGCTTTGCCGTGTGGTTCAAA	+
miRC35p	A2-scaffold547	144524	144547	CGGGCTGAGACACGGCCGTGTGTC	24	15		144514	144609	GTTGGCCACACGGGCTGAGACACGGCCGTGTGTCTCAACAGTGTGAGGGACGCAGCCTAGAGGCACGGACGTGTGGCTCGGTCGTGTGGTTCAATG	-
miRC35q	A2-chr11	97000773	97000796	CGGGCTGAGACACGGCCGTGTGTC	24	15		97000763	97000857	GTTGGCCACACGGGCTGAGACACGGCCGTGTGTCTCAACCGTGTGGGGGACACAGTCTTAGCATACGGGCGTGTGGCTTGGCCGTGTGGTCCACA	-
miRC36a	D5-Chr13	41535838	41535858	ACTAAGGCAAGTTAAAGAACA	21	15		41535724	41535868	ATATTACGTTTTTCTTTAACTTGTCTTTGCCCTTTTTCTCTGCTATTCTTCTTAACTTATTTTCTCAACATCGTATGGATGTACGTCGGAGGTTCAGTATTGGGAGAGAGAATGACTAAGGCAAGTTAAAGAACAAAATTATCAA	+
miRC36b	D5-Chr13	41501878	41501898	ACTAAGGCAAGTTAAAGAACA	21	15		41501764	41501908	ATATTACGTTTTTCTTTAACTTGTCTTTGCCCTTTTTCTCTGCTATTCTTCTTAACTTATTTTCTCAACATCGTATGGATGTACGTCGGAGGTTCAGTATTGGGAGAGAGAATGACTAAGGCAAGTTAAAGAACAAAATTATCAA	+
miRC36c	D5-Chr13	41576811	41576831	ACTAAGGCAAGTTAAAGAACA	21	15		41576697	41576841	ATATTACGTTTTTCTTTAACTTGTCTTTGCCCTTTTTCTCTGCTATTCTTCTTAACTTATTTTCTCAACATCGTATGGATGTACGTCGGAGGTTCAGTATTGGGAGAGAGAATGACTAAGGCAAGTTAAAGAACAAAATTATCAA	+
miRC37a	A2-chr8	118438827	118438847	ACTATGTATGTGTGACTCGTA	21	15		118438817	118438945	TGGGTGACAAACTATGTATGTGTGACTCGTACACTTTAATGTAAGTAAAAATATGAGTTTGAATAGTAAGGAACCGAAATCTGGTGCGTTGAATGTACGAGTTTTGCAATATGTAGTGTAATTCACAAT	+
miRC37b	A2-chr6	52152135	52152155	ACTATGTATGTGTGACTCGTA	21	15		52152125	52152251	TGGATGATAAACTATGTATGTGTGACTCGTATAATTTGATGTTAGTAAGAGCCTGAGTTTGAATAGATAAGGAATTGAAAGATGGTGTGTTAGGTGTACGAATTATGCAGTATGTAGTATCATTCAC	+
miRC38a	EST_gnl_UG_Ghi#S28650213	118	138	ACTCTTTTTTTCCTGCCTTGC	21	10		39	148	AATCAGATCGGAAAGGCAAAGGAAGAAAAAGAGTGAAAGATTTGGGTTTTGAGAAAATCAATTCAAAACGACTGGTTTCACTCTTTTTTTCCTGCCTTGCTGATCTGGTG	+
miRC38b	EST_TC235856	145	165	ACTCTTTTTTTCCTGCCTTGC	21	10		66	175	AATCAGATCGGAAAGGCAAAGGAAGAAAAAGAGTGAAAGATTTGGGTTTTGAGAAAATCAATTCAAAACGACTGGTTTCACTCTTTTTTTCCTGCCTTGCTGATCTTTTT	+
miRC38c	EST_gnl_UG_Ghi#S28651999	94	114	ACTCTTTTTTTCCTGCCTTGC	21	10		15	124	AATCAGACCGGAAAGGCAAAGGAAGAAAAAGAGTCATAGATTTGGGTTTTGAGAAAATCAATTCAAAACGACTGGTTTCACTCTTTTTTTCCTGCCTTGCTGATCTTTTT	+
miRC38d	D5-Chr12	32149698	32149718	ACTCTTTTTTTCCTGCCTTGC	21	10		32149619	32149728	AATCAGATCGGAAAGGCAAAGGAAGAAAAAGAGTGAAAGATTTGGGTTTTGAGAAAATCAATTCAAAACGACTGGTTTCACTCTTTTTTTCCTGCCTTGCTGATCTTTTT	-
miRC39a	D5-Chr6	6083837	6083860	ACTTCACAAGCGGATTAAGGATGT	24	16		6083827	6083961	AGTTTTATAAACTTCACAAGCGGATTAAGGATGTGACAAGTATTATATTTATTTATATAATTAAATCCTTTTTTTTATTACATCTTATAATACACTTATCAAACCCTTAACCTGCTTGTAAAGTCTAAAAAACTC	+
miRC39b	D5-Chr3	45415495	45415518	ACTTCACAAGCGGATTGAGGGTGT	24	30		45415485	45415613	AGATTTTTGGACTTCACAAGCGGATTGAGGGTGTGACAAGTATCACATTTATTTATGTAATTATTGTTTTATTACACCATATAATACATTTGTCAAATTCTTAATCCGCTTGTGGAGTCTAAAAGACTA	-
miRC40a	D5-Chr8	43032131	43032154	ACTTGATTCAGACTGGTAGGCATG	24	21		43032006	43032164	TGACATGGCCCATGCCCTGCGAGCTGGGTCAGGTCATGACATAAAAAGGTGTGAACACAAAAATGAGTGCACTTTGCAGAATGGATACTAATTGATATAGTAAAAAGACACCTTTTTATGTCACGACTTGATTCAGACTGGTAGGCATGGGTTGTGTCG	-
miRC40b	A2-chr6	23675703	23675726	ACTTGATTCAGACTGGTAGGCATG	24	21		23675578	23675736	TGACATGGCCCATGCCCTGCGAGCTGGGTCAGGTCATGACATAAAAAGGTGTGAACACAGAAATGAGTGCACTTTGCAGAATGGATACTAATTGATATAGTAAAAAGACACCTTTTTATATCATGACTTGATTCAGACTGGTAGGCATGGGTTGTGTCG	-
miRC41a	D5-Chr10	58234401	58234421	ACTTTGCTAGATTATGAGCCT	21	202		58234391	58234517	TATAATGTCGACTTTGCTAGATTATGAGCCTAATTTTTATCTCTTCATTGTTATTTGGTCAAATTGATCGTTGCTTGTAAATGAAAGAAAAATTAGACTCATAATTTAGCAAAGTCGACATTAAATT	-
miRC41b	A2-chr8	74181337	74181357	ACTTTGCTAGATTATGAGCCT	21	202		74181156	74181367	AGTTAGACTCATAATTCAGCAAAGTCGACATTAATTTGACTCTCAATTAAGGATCAACATTTATTAGATAAACAAACTAGATCGATTGAAACAGACCATGATCAATCTATTAGTTAGTACCCATTTATCTAGTTTTAACACATATAAGATGCTTTCCAATACTCGTAGCTTTATAATGTCAACTTTGCTAGATTATGAGCCTAATTTCCATT	+
miRC41c	D5-Chr10	58201608	58201628	ACTTTGCTAGATTATGAGCCT	21	202		58201598	58201724	TATAATGTCGACTTTGCTAGATTATGAGCCTAATTTTTATCTCTTCATTGTTATTTGGTCAAATTGGTCGTTACTTGTAAATGAAAGAAAAGTTAGACTCATAATTTAGCAAAGTCGACATTCAATT	-
miRC41d	D5-Chr10	58204133	58204153	ACTTTGCTAGATTATGAGCCT	21	202		58204123	58204244	TATAAAGTCGACTTTGCTAGATTATGAGCCTAATTTTTATCTCTTCATCGTTATTTGGTCTTGATCGTTGCTTGCAAATGAAAGAAAAATTAGACTCATTATTTAGCAAAGTCGACTTTAAA	-
miRC42a	A2-chr3	55047071	55047091	AGAAACGGATGGAATTTTTAA	21	98		55046941	55047101	ATCATTTTTGTTAAAAATTTCATCCGTTTGTACAATTAGAAATTGGCATGACTAACGGAATAACTAGATAGTGTCACGTGGTATGCCACGTGTACCTCATTATGATGTATAGAAACCAATTTTTAATAGTAGAAACGGATGGAATTTTTAACAGAAGAACC	+
miRC42b	D5-Chr9	70078906	70078926	AGAAACGGATGGAATTTTTAA	21	98		70078774	70078936	TGGTCATTTCTATTAAAATTTTTATCTATTTCTATTGTTAAAAACTGATGTGATTGATAGAATAACCAAACAGTTAAACTTAACGTGCCACATGTATCTCATTCTAATGTACATGGACTGATTTTTAATAGTAGAAACGGATGGAATTTTTAATAGAAAGACT	-
miRC42c	D5-Chr1	10376913	10376933	AGAAATGGATGAAACTTTTAA	21	15		10376780	10376943	TGGTTCTTTCTGTTAAAAATTTTCATCAATTTGTACAGTTAAAAACTAGCATAGCTGACGGAATAACCAATCAGTGACACATGGCGTGCAACGTGTGCCTCATGCTGACTTACATGGACCAATTTTTGACAATAGAAATGGATGAAACTTTTAATAGAAGGACC	+
miRC42d	A2-chr13	73207278	73207298	AGAAATGGATGAAATTTTTAA	21	20		73207146	73207308	TGGTCATTTTTATTAAAAAATTCATTTATTTGTACTATTAAAAACTAGCTTGATTGATAGAATAACCAAAAAGTAGCACGTGACATAACATGTGTACCTCATGCCAATATACAGAGATTAATTTTTAACAGCAGAAATGGATGAAATTTTTAACATAATGACC	+
miRC42e	D5-Chr13	2323666	2323686	AGAAATGGATGAAATTTTTAA	21	20		2323534	2323696	TGGTCATTTTTATTAAAAATTCCATTCATTTGTACTATAAAAAACTAGCGTAATTGACAGAATAACCAAAAAGTGTCACGTGACATACCATGTATACCTCATGCTAATATAAAGAGACTAATTTTTAATATCAGAAATGGATGAAATTTTTAACATAAGGACC	-
miRC42f	D5-Chr6	1591110	1591130	AGAAATGGATGGAATTTTTAA	21	21		1590903	1591140	AATCCTTCTGTTAAAAATTCTATTCATTTCTACTGTTGAATACTGGTCCTTGTAGGTTAGAATGAGGTACATGTGGTACCCCAAGTGTTACTGTCTGGTTATTTCATCAACCACGCCAAATTTTAATACTAGAAATGGATGAACTTTTAACAAAAAGTCATGTGTAATTATCTGGTTATTCTATTAGCTGCGCCAGTTTTTAACATTAGAAATGGATGGAATTTTTAACAAGAAAGAT	-
miRC42g	D5-Chr12	34451956	34451976	AGAAATGGATGGAATTTTTAA	21	21		34451848	34451986	TGGTCCTTTCTGTTAAAAGTTTCATAAGTTTCTAGCATTAAAAACACATGTAGTTGACAGAATAACCAAACAGCCACGTATATCTCATGTTGGCATACAAGGACTAGTAGAAATGGATGGAATTTTTAACAAAAGAATC	-
miRC42h	D5-Chr4	60874930	60874950	AGAAATGGATGGAATTTTTAA	21	21		60874799	60874960	TGGTCCTTTCTGTTAAAATTTCACCCATTTCTACTGTTAAAACCTAATATAGCTGATAGAATAACCAGAGAGTTACGCGTGATGTGTCACGCGTACCTCATACTGATGTACAGGAACCAATTTTTAACAACAGAAATGGATGGAATTTTTAACAGAAAAACT	+
miRC42i	A2-chr11	103580672	103580692	AGAAATGGATGGAATTTTTAA	21	21		103580463	103580702	TGATTTTTCTTGTTAAAAATTTCATCCGTTTCTAATGTTAAAAACTGGCGTAGCTAATGGAATAACCAGACAATTATACATGACTTTTTGTTAAAAGTTCATCCATTTCTAGTATTAAAAATTAGCGTGGTTGATGAAATAACCAGACAGTAACACTTGGGGTACCACATGTACCTCATTCTAACCTACAGGGACCAATATTCAACGGTAGAAATGGATGGAATTTTTAACAGAAGAATT	-
miRC42j	D5-Chr10	61760879	61760899	TAGAAATGGATGGAATTTTTA	21	21		61760765	61760909	GGTCTTTTTTGTTAAAAATTTCATCCATTTTTGCTGTTAAAAATTGACCCAGGCAATTACATGTGGCGTGCCACGTATACCTCATTTTGATGTACATGGATTAGTTTTTAACACTAGAAATGGATGGAATTTTTAACAGAAGGAC	+
miRC43a	D5-Chr11	20295509	20295532	AGAATGTGTAAACATTAGAGGGCT	24	17		20295227	20295542	GTAACACAATTAGGCCTCTAATGTTTACACATTCTATTTTGATCGTACATATAAAAAATTCAACAAATTTAGCTCTCTATGTTTTTAAAATTTGTCATCTTAGTTCTAATTATATAAAAAAACTCAATAAATTTGGCCTCAACATTTACAAAATTTGTCAATAAATTATTTTTTTAGAATGAAAATTTATTGAAATTTTTAGCATTAGAACTAAAATGAAAAATTTTGTAAACATTGAGGGCTAAATTTGTTGAATTTTTCTATATTTAGGATCAAATTGGTAGAATGTGTAAACATTAGAGGGCTAGTTTTGTTA	+
miRC43b	A2-chr7	91161150	91161173	AGAATGTGTAAACATTAGAGGGCT	24	17		91160850	91161183	TAACAAATTTAGCTATTTAATGTTTACACATTTTATTAATTTGATCCTAAATATTAAAAAATTCAACAAATTTAACCCTTAATGTTTAGGATAATATTTTAAATATATAAACTTGACATTGATAAAAGAGATCCGACGACTAAAAGTTTAGGATAAATTTTTAAAAATCAAAACTTATCATTTTGTATATGCTGAGAGCTAAATTTATTAAAGTTTGTAGAATTTGAACTAAAATGACAAATTTTGCAAACATTGAAGGCTAAATTTGTTTATTTTTTTTATATTTGGGATCAAATTAATAGAATGTGTAAACATTAGAGGGCTGAATTTATTA	+
miRC44a	A2-chr2	47988966	47988989	AGAGTACTGTTGTGGCATAAAATT	24	29		47988843	47988999	TATTTCTAGTAGTTTTATATCACATCAGTATTTTTATCTTAAATTTCAAGATTTTATCTTGAATTTTAGTATTTTAATTTGGTGTTTGATTTTTTTCAGAATAAAATTCTGAAATTCAGGATAAGAGTACTGTTGTGGCATAAAATTATTGGAACGT	-
miRC44b	A2-chr2	47987193	47987216	AGAGTACTGTTGTGGCATAAAATT	24	29		47987070	47987226	TATTTCTAGTAGTTTTATATCACATCAGTATTTTTATCTTAAATTTCAAGATTTTATCTTGAATTTTAGTATTTTAATTTGGTGTTTGATTTTTTTCAGAATAAAATTCTGAAATTCAGGATAAGAGTACTGTTGTGGCATAAAATTATTGGAACGT	-
miRC45a	D5-Chr3	28102756	28102778	AGATACGGGTTAGGGGTGTTACA	23	12		28102718	28102788	GTTTTTATGGTAATACTCTGTAACCCTATTTCGGAGAAAGATACGGGTTAGGGGTGTTACAGAATAATTAA	+
miRC45b	A2-scaffold6866	2432	2454	AGATACGGGTTAGGGGTGTTACA	23	12		2392	2464	TGTAAATTCTAGTAATGCTCTGAAACCCTATTTCGATGGCAGATACGGGTTAGGGGTGTTACATAAGCTCTTT	-
miRC46a	A2-chr11	41641782	41641801	AGCGGCGTTTGTGGGAAAAG	20	36		41641772	41641946	CAAGACTTTTAGCGGCGTTTGTGGGAAAAGTGCCGCTAAAAGTCATGGCTTTTAGCGGTGTTTGTAGGGGAAGCGCCGTTAAAAGTCATGGCTTTTAGCGGCGTTTGTTGGGAAAGCGCCGCTAAAAGCCATGACTTTTAGCGACGCTTTTTTCACAAACGTCGCTAATGTTGGT	-
miRC46b	A2-scaffold46285	93	112	AGCGGCGTTTGTGGGAAAAG	20	36		83	218	CAAGGCTTTTAGCGGCGTTTGTGGGAAAAGTGCCGCTAAACGTCAAGGCTTTTAGCGGCGTTTGTGCGTAAAGCACCGCTAAATGTCAAGGCTTTTAGCGACGCTTTTTTTACAAACGCCGCTAAATTTGGCAGAT	-
miRC46c	D5-Chr9	47105625	47105644	AGCGGCGTTTGTGGGAAAAG	20	36		47105578	47105654	ATTAGTGGCGTTTTTAACAAAAGCGCCGCTAAAGGCCACCAAACAATAGCGGCGTTTGTGGGAAAAGTGCCGCTAAA	+
miRC46d	D5-Chr10	28378643	28378662	AGCGGCGTTTGTGGGAAAAG	20	36		28378633	28379064	TGCTCAATTTAGCGGCGTTTGTGGGAAAAGTGCCGCTAAAGGTTAATGCATTTAGTGGCGTTTTTATGAAAAGCGTCGCTAAAAGCCAAGGTCTTTTAGCGGCGTTTGTGCCCAAAGCGCCGCTAAAGGTCAACATATATAGTGGCGTTTGTAAATAAAGCGCCGCTATAGGCTAATGTATTTGCGGCGTTTGTAGTGAAAGCGCCGCTAAAAAATCAGAGTTTTTAGCGGCGTTTGTGGTCAAAGCGCCGCTAAAGGTCAAGTTATCTAGTGGCGTTTGTAAATAATGTGCCGCCATAGGCTAATATTTTTTGCGGCGTTTTTAGTGAAAGCGCCGCTAAAGGTCAAGCTCTTTAGCGGCGTTTTAGGTTTAAGCGCCGCTAAAGATAATAACCTTTA…	-
miRC46e	D5-Chr11	2408885	2408904	AGCGGCGTTTGTGGGAAAAG	20	36		2408831	2408914	CGGAGCGGCGCTTCTCATAAAAATGCCGCTAAAGAACATGACCTTTAGTGGCTTAGCGGCGTTTGTGGGAAAAGCGCCACTAAA	-
miRC46f	A2-chr7	85280288	85280307	AGCGGCGTTTGTGGGAAAAG	20	36		85280278	85280366	CACGATTTTTAGCGGCGTTTGTGGGAAAAGCGCTACTAAAAGTCATGGAATTTAGCGACACTTTTGTTACAAACGCCGCTAATTTTGGC	-
miRC46g	D5-Chr12	9630650	9630669	AGCGGCGTTTGTGGGAAAAG	20	36		9630640	9631071	TGCTCAATTTAGCGGCGTTTGTGGGAAAAGTGCCGCTAAAGGTTAATGCATTTAGTGGCGTTTTTATGAAAAGCGTCGCTAAAACCAAGGTCTTTTAGCGGCGTTTGTGCCCAAAGCGCCGCTAAAGGTCAACATATATAGTGGCATTTGAAAATAAAGCGCCGCTATAGGCTAATGTATTTGCGGCGTTTGTAGTGAAAGCGCCGCTAAAAAATTAGAGTTTTTAGCGGCGTTTGTGGTCAAAGCGCCGCTAAAGGTCAAGGTATCTAGTGGCATTTGTAAATAAAGCGCCGCTATAGGCTAATGTTTTTTGCGGTGTTTTTAGTGAAAGCGCCGCTAAAGGTCAAGCTCTTTAGCGGCGTTTTAGGTTTAAGCGCCGCTAAAGATAATAACCTTTAG…	-
miRC46h	A2-chr9	14708891	14708910	AGCGGCGTTTGTGGGAAAAG	20	36		14708881	14708977	TGCGAAAATTAGCGGCGTTTGTGGGAAAAGCGACGTTAAAAGCTATGGGTTTTAAAGGCGCTTTTCCCACAAACGCCGGTAAAAGCCTGTTTTCTTG	-
miRC46i	D5-Chr3	5259508	5259527	AGCGGCGTTTGTGGGAAAAG	20	36		5259377	5259537	GGTAGTGGCGATTTTTCTACAGACGTCGCTAAAGAACATGACATTTAGTGGCGTTTTTAGTAAAAGCGCAACTAAAAGTCCTGTTCTTTAGCAGCATTTGTGGGGAAAGCACCGCTAAGATCATGTTTTATAGCGGCGTTTGTGGGAAAAGCGCCACTAAA	-
miRC46j	A2-chr10	82075009	82075028	AGCGGCGTTTGTGGGAAAAG	20	36		82074920	82075038	GTTAGTGGCATTTTTTCCACAAACACCGTTAAAGGTTGTGTTCTTTAGCGGCGTTTATGGTAAAAGCGTTGCTGAAGGTCATGTTCTATAGCGGCGTTTGTGGGAAAAGTGCCGTTGAA	-
miRC47a	D5-Chr4	43880937	43880957	AGCTACCTATGAGGCACCCTT	21	16		43880784	43880967	AAGAGAGCCTAGGGGTGTCTCTTAGGTTGCTAAAGAGCAAATCCAACCTCTATATCATAGAAGTCATGGTTTTGATCCATGCCTTGCACTCTTCAGCACCATGGATTTCCATCATACATCGGTTCTTCAGTGGTGTGGTTGGATTTGTTTTTCAGCTACCTATGAGGCACCCTTAAGCTCTCCT	+
miRC47b	EST_CO112244	687	707	AGCTACCTATGAGGCACCCTT	21	16		534	717	AAGAGAGCCTAGGGGTGTCTCTTAGGTTGCTAAAGAGCAAATCCAACCTCTATATCATAGAAGTCATGGTTTTGATCCATGCCTTGCACTCTTCAGCACCATGGATTTCCATCATACATCGGTTCTTCAGTGGTGTGGTTGGATTTGTTTTTCAGCTACCTATGAGGCACCCTTAAGCTCTCCT	+
miRC47c	A2-chr3	94158917	94158937	AGCTACCTATGAGGCACCCTT	21	16		94158784	94158947	AAGAGAGCGTAGGGGTGTCTCTTAGGTTGCTAAAGAGCAAATCCAACCTCTATATCATATAAGTCATGGTTCTGATCCATGCCTTGCACTCTTCAGCACCATGGATTCAGCGGTGTGGTTGGATTTGTTCTTCAGCTACCTATGAGGCACCCTTAAGCTCTCCT	+
miRC47d	EST_BF272386	407	427	AGCTACCTATGAGGCACCCTT	21	16		274	437	AAGAGAGCGTAGGGGTGTCTCTTAGGTTGCTAAAGAGCAAATCCAACCTCTATATCATATAAGTCATGGTTCTGATCCATGCCTTGCACTCTTCAGCACCATGGATTCAGCGGTGTGGTTGGATTTGTTCTTCAGCTACCTATGAGGCACCCTTAAGCTCTCCT	+
miRC48a	A2-chr10	20559616	20559639	AGGATAAGAATACTGATGTGTCAT	24	25		20559506	20559649	CAATAATTTTATGTCGCATTAGTATTTTTATTCTGAATTGTAAGATTTTATCTTGAATTTCAGTATTTTAATTTAGATTTGATTTTTTTTAAGATAAAATTCTGAAATTTAGGATAAGAATACTGATGTGTCATAAAATTATTA	-
miRC48b	A2-chr11	35294792	35294812	ATAAAATACTGATGTGACATA	21	41		35294782	35294883	GTTCTGTTACATAAAATACTGATGTGACATAATTGATCAAATATTAAATTGTGATTTTAGTATTAGTTGATCATGTCACGTTAGTATTTTATGTTTTGTTTT	-
miRC48c	D5-Chr6	47991156	47991176	ATAAAATACTGATGTGACATA	21	41		47991146	47991246	GTTCTGTTACATAAAATACTGATGTGACATAATTGATCAATATTAAATTGTGATTTTAGTATTAGTTGATCATGTCACGTTAGTATTTTATGTTTTGTTTT	-
miRC49a	A2-chr10	37231437	37231457	AGGATAGTGGATCGCTTTCGG	21	28		37231287	37231467	AGGTTGTATAGCGATCCAATATATCTGTTTTATTGGTTCGAAAGTTTCTTTTTATGTGTTTTTCGCATATTGCATTGCATAACTGTTCGATTTTGCCCTTCTTAATTGGGAGTGAGAAACTATTCCTTCATGAGGTCTTCACCTCCGTATAGGATAGTGGATCGCTTTCGGAATACATCCG	+
miRC49b	D5-Chr1	45575623	45575643	AGGATAGTGGATCGCTTTCGG	21	28		45575555	45575653	TCGGTCGATTTTTACCCTTGTAAGTGGGAGTGAGAAACTATTCCTTCGTGAGGTTTTCACCTCCGTATAGGATAGTGGATCGCTTTCGGAATACATCCG	+
miRC50a	D5-Chr2	4620265	4620288	AGGGAAGTTTTGCATATTACTCTA	24	12		4620255	4620495	AACTTTCACAAGGGAAGTTTTGCATATTACTCTAGAAGTTTCTGAATAATATAGGAACCTCAAACAGGACTATTATTTAGAACGCACCAGGAAGAGTCTAAATTAAGACTATCCCTTTGAATTTTCTTGTCTAAAGTATTGATGAACAAAATGGAAAGATGACGTGTTGGTGACAAAGCTTCAATGAACAAGCAAGCAATGATCACCGGGTAATAAGAAGAAGTTTTTCTTGGAGAAGGAA	-
miRC50b	D5-Chr5	43191072	43191095	AGGGAAGTTTTGCATATTACTCTA	24	12		43191062	43191325	TACTTTCACAAGGGAAGTTTTGCATATTACTCTAGAAGTTTCTAAATAATACAGGAATCTGAAACAGGACTATTGCTTAGAACACACCAAGTTTAAAGGTTGAAATGTCTAAGAAGGAAAAGCCTAAATTAAGACTATCCTTTCAGATTTTGTTGTCAAAACATTGATTGAACAAAATGACAAGATGTCGTGTTGGTGACAAAGCTTTAATGAACAAACAAACAATGATCACCGAGTGATAAGAAGAGTTTTTCTTGGAGAAAA	-
miRC51a	D5-Chr4	61153899	61153922	AGGGACTAAAAGTTATATTAACCC	24	13		61153634	61153932	TTATTTGTATGGGTTAATATAACTTTTAGTCCTTAATTTTGGCATTTTGTTCCAATTCAGTATTTGTATTTTTTTTGTCACTTTGGTACTTAAATTTAGTAACTAAGTCTATTTTCGTCCTTAAACTTGGCAAAAAGAACAGTTTGATGATGTGACACTCAGAAATTGTGTTAGGTGATGACGTGGCACAATCTCAAAGTGCTATGTCATCAAGCTTTAATGGAATCCAAGTTTAATAATCAAAATGGACCTAGTTGCAAAATTTAGGGACTAAAAGTTATATTAACCCTATTTTTATA	+
miRC51b	D5-Chr5	63282359	63282382	AGGGACTAAAAGTTATATTAACCC	24	13		63282228	63282392	GTTAAAAGAAGGGTTAATAAAATTTTTAGTCCTTGAATTTGGCGATTAGGTCTGCTTTGGTACTAAATTTGGTAATTAGGTCTATTCTGGTTCCTTAAGTTGATACCAAAGTGGATCTAATTGTTTAGTTCAGGGACTAAAAGTTATATTAACCCAAAAAAATTA	-
miRC51c	A2-chr5	8172403	8172426	AGGGACTAAAAGTTATATTAACCC	24	13		8172154	8172436	TTTAGTTTATGTGTTAATATAAATTTTAGTCCCTGAACTTGATAATTAAGTTCACTTTGGTACCTGTATTGGCAATTAGGTTTATTTTAGTCCTTTAACTTGACAAATGTAAAATTTTGATGACGTGAATGTCATCAAATTTTGATGGAATCCAAGTTTCAGACCAAAACGAATCTAGTTGTCAAGTTCAGGTACCAAATTAAAGAAAAAAAAAGTATAGGTATCAAAGTGGATCTAATTGCCAAGTTTAGGGACTAAAAGTTATATTAACCCTCAGTTTATA	+
miRC51d	A2-chr5	8171103	8171126	AGGGACTAAAAGTTATATTAACCC	24	13		8170854	8171136	TTTAGTTTATGTGTTAATATAAATTTTAGTCCCTGAACTTGATAATTAAGTTCACTTTGGTACCTGTATTGGCAATTAGGTTTATTTTAGTCCTTTAACTTGACAAATGTAAAATTTTGATGACGTGAATGTCATCAAATTTTGATGGAATCCAAGTTTCAGACCAAAACGAATCTAGTTGTCAAGTTCAGGTACCAAATTAAAGAAAAAAAAAGTATAGGTATCAAAGTGGATCTAATTGCCAAGTTTAGGGACTAAAAGTTATATTAACCCTCAGTTTATA	+
miRC51e	A2-chr2	68743988	68744011	AGGGACTAAAAGTTATATTAACCC	24	13		68743709	68744021	AGGTAAAAAAATGGGTTAATATAAGTTTTAGTCCCTGAATTTGGCAATAAGTTCACTTTGGTATCTATTTTTTTTGTCCACTTTAGTACCTGAACTTAACAACTGGATCTGTTTTGGTCCTTGAACTTAGCAAAAGTAAAGTTCGATAATTTGAGTGTTATGTCATCAAATTTTGATCAAATCCAAGTTCAAAGATCAAACTAGACTTAGTTGCTAAGTTCAAATACAAAAATAGATTTTTAAAAAAAAAGTACCAAAGTTACCTTAATTGTCAAATTTAGGGACTAAAAGTTATATTAACCCCAAAAAAACC	+
miRC51f	D5-Chr5	62875911	62875934	AGGGACTAAAAGTTATATTAACCC	24	13		62875661	62875944	ATTTAGCTTATGTGTTAATGTAAATTTTAGTCCCTAAACTTGATAATTAAGTTCACTTTGGTACCTGTACTTGGCAATTAGGTTCATTTTGGTCCTTTAACTTTACAAATGTAAAAGTTTGATGATGTGAATGTCATCAAATTTTGATGGAATCCAAGTTTAAGGACCAAAACGAATCTAGTTGTCAAGTTCAGGTACTAAATTAAACAAAAAAAGTATAGGTACCAAAGTGGATCTAATTTCCAAGTTTAGGGACTAAAAGTTATATTAACCCTTAGTTTATA	+
miRC51g	A2-chr5	8637715	8637738	AGGGACTAAAAGTTATATTAACCC	24	13		8637584	8637748	GTTAAAAGAAGGGTTAATAAAACTTTTAGTCCTTGAATTTGGCAATTAGGTCTACTTTGATACTAAACTTGGTAATTAGGTCTATTCTGGTTCCTTAAGTTGATACCAAAGTGGATCTAATTGTTTAGTTCAGGGACTAAAAGTTATATTAACCCAAAAAAACTA	-
miRC52a	A2-scaffold2715	14447	14470	AGGGCCTAAACGGAACAGTGGTTG	24	11		14390	14480	CAAATTAATATTGCCACTGTTATTGATTTGGGCTTAAGCCTTGTAACATCACGAAATAGGGCCTAAACGGAACAGTGGTTGTGAAACCAAA	+
miRC52b	A2-chr8	102476795	102476818	TAGGGCCTAATCGGAATAGTGGTT	24	32		102476425	102476828	TTGGCTTGAAATGGTTGTTTGGTTGGGCTTTATTGGTATATAAATGTGTTGTTATGCAGGTGGAAAGGATGAGGGTGAGAAACTGGTCTTAAATGACCTATTTTTGTCCATACGGGAAGACACATGGGCTTGTGTCTAGGCCATGTGTGACACATGGCTTGCCATATGGGTGTGTATTAAGGCCGTGTGTCCTCTGCATCTTAAAGCAAGAAATAGAATGTTCAGGAATAGACAGACGGGCGTGTAGCTTGGCCGTGTAACATATACGAACTCCAACATGGTCGTGTGAAGTCTGCACCTAAACTGTGAAATTTTAATTACCATATGGCTTAGCAACATGGGCGTATGCTCAGGCTGTAACATCCCAAATTAGGGCCTAATCGGAATAGTGGTTTCAAG…	+
miRC52c	A2-chr12	93496319	93496342	TAGGGCCTAATCGGAATAGTGGTT	24	32		93496309	93496443	TATCTCGAATTAGGGCCTAATCGGAATAGTGGTTTCGTGACCACAAATTCGAGATAGAAATAATTAAATAATTATTTCTATCTCGGATTTGTGGTCACGAAACCACTATTCCGATTAGGCCCTAATTCGAGATAT	-
miRC52d	A2-chr2	72986155	72986178	TAGGGCCTAATCGGAATAGTGGTT	24	32		72986030	72986188	TGTGGTTGTTATGAGCACCACTAGTATTCGGTTAGGCTTGGGCAATGAAGAAATTGAATCTATTTCATTTTACGAGCCTAGGGACCAAAATGTAAAAAAGTCAAAGTATATGTAATATCTCGAATTAGGGCCTAATCGGAATAGTGGTTTTGTGACCAC	-
miRC52e	A2-chr12	131223729	131223752	TAGGGCCTAATCGGAATAGTGGTT	24	32		131223499	131223762	AGTGGTTTCAAAACCACTGTTCCAACTAGCCCTAAAATTGGGCTGTTAGATATTCAATACTGAGACACCAACAAATTGTGTTTGTTGAAGGGTTGCATTTCGAGTTTCGTTTCCCACTTCTTTAAATAACCATATGAAGTTTGTTTCTTTAATCTTCATTTTGGATAATTATCACCCTTTTTCTAAATATTTAATCAGTTTTAAATTGAGAACTTTGTGACAACCCGAATTAGGGCCTAATCGGAATAGTGGTTTCGTGACCAC	+
miRC52f	A2-chr12	99536999	99537022	TAGGGCCTAATCGGAATAGTGGTT	24	32		99536588	99537032	CGTGGTCCTAAAACCATCGTTCCGATTAGGGTCTAAATCGGGCTGTTACAAGAAATGGGTGCCATATCCTGAACTAGATCAATACCAAATTCAACTTCCCTAATTGGAGGTAATCAGGGAAACTCTTCCGGAAACACGTCTGGATACTCACAAACTATCGGTACTAACTCAATCTTCAACTCTTACTCTTTTGCATTCAACACAAAAGCAAGATAAGCTTCGTAACCTTTTCTTATACACTTCTGTGCAGACATCAAAGAAATCACTACAGGCAAGCTATCTGATTCATTTGATTTAACTCGGAGAATATCACCATTTTCACATTTTAGTTCAATAAGTTTTCTCCCACAATTTACTACTACATCATCAGCAGTTAACCAATCCATACCAAGAATTACG…	+
miRC52g	A2-chr3	62682026	62682049	TAGGGCCTAATCGGAATAGTGGTT	24	32		62681623	62682059	ATGGTCTCAAAACCATTATTTCGACTAGACCCTAATTCGGGATGTTAAATTTGTTTCAAATTTTTGCATTTTTTCCTAAACTTTCTATTTTGTTTCAAATTAGTTCCGATTTGTTTCCAAGCTATTTCTAGGGCCTCGGAGGCTTGATTTAGGGGCAAAATGCATGCGATTGAATGATTTATGATATGTTTAATGTAATTAATTTTATGAAGGTAATTGATTTCTAATTGTCCTGTAATGCTCTGTAATCCTAATTCGGCAAAAAATACGGGTTAAAGGTGTTACAAAAGTTTTCACGCCCTATAAATTATTTTAATTTCGTAAATTCATGCACAAGCAAGTAAGGTAGCTTAGTGGTTAAAAGCTTAAATAAATTCCTTATTGTCCTTGTGACAACCC…	-
miRC52h	A2-chr9	3849102	3849125	TAGGGCCTAATCGGAATAGTGGTT	24	32		3848664	3849135	AGTGGTTTCGAAATCACTATTCTGACTAGCCTCAAAATCGGGTTATTACAATCATAGTTAGTTATAGTGTTTTAATATGGTTGTAATTTGTTTCTTTAGTTGGCTAGCTAAGTAAATTAATGTAGGATTTCTTTTTAGCATTGGTTAAGCTTAGTAGCTCTGACCTCTTGTATAAATACCTAGATTCATCTCTATTGTAATTTTAGGGTCTCATTCGATAAAATAAGTAGACCATGTTTTTGTTTCTTATTTGTTTTCTTCATTTTGTTTGCAATAATCAACCATGGTATTAGAGTTAGTGTCTTTCTTCTTGTTATGATTGTTCGATGTGTAAAGATTGACTTGTTGATTTCATGTTAATGTTTGAATGATAACTCCAAAAGTCGAAACTACTCTGCG…	-
miRC52i	A2-chr12	23207565	23207588	TAGGGCCTAATCGGAATAGTGGTT	24	32		23207452	23207598	TGTGGTCTCAAAACCACTATTCCTACTAGGGCCTAATTCAGGATGTTACATACCGAGGCTATGTGAAAAACGATAGCTGGGATATGGAATCGATATGATGTGACAACCTGAATTAGGGCCTAATCGGAATAGTGGTTTCGTGACCAC	-
miRC52j	A2-chr12	132020782	132020805	TAGGGCCTAATCGGAATAGTGGTT	24	32		132020505	132020815	CTGGAAACGAACTGGAGCATGTTTTCGATGTGGGTCTAAGGAGCATAAGTTCAGAGAGTGTCCTTAAAGGACAGCTCAGGAGCTAGCGGCGGAGCAAAGGGATGTCCAACCACGGCGAGGAGGACCACCACCACAGAGGGGTCGTGGGCAAGGTAGATGTGGCAATGGTAATGGACGAGGACGTGGGGCACCTGGCAGAGGTGCTGAACACGCTGAAGCTCGACAACCGGCGTTGGTTTATGCTGCACGACGTCGTGAGGAGTGTGACAACCCGAATTAGGGCCTAATCGGAATAGTGGTTTCGTGACCAC	+
miRC52k	A2-chr7	104796199	104796222	TAGGGCCTAATCGGAATAGTGGTT	24	32		104796140	104796232	ACAACCATAATTGATTTACCATATATACCGATATAGGCCGATGGTGTGACAACCCGAATTAGGGCCTAATCGGAATAGTGGTTTTGTGACCAC	-
miRC52l	A2-scaffold16576	446	469	TAGGGCCTAATCGGAATAGTGGTT	24	32		22	479	TGTGGTCCCAAAACCACTATTCTAACTAGGGTCTAAACGAGACTGTTACATTCATGAAGAAAATTTATTCATAAAATGTTTAATTGAACTTTAGGGACCGAATTGAATAAGATGCAAAACATTGATTCTAGAAAATTTAATCATGAAATTGATTTAGATTATGAATTAGAGGGTCTTCATTAGCAATTTGACCAATTTCTATAATTTTGGACAAAAATGGACATGCATAAGAAAATTTTGAAAGAAAGACCCTAAGGGCATTTTGGTCATTTGGTAATTAAAAGAATAAAAAGGGAAAATTAAAGCAAAAATGTGTCCATCTTCTCCATGTGCTAGCTGAATTTCTCAATAGCCATAGCTAGGGTTTTGTTCAACATTTCCAAGCTTGATTGTAAATGC…	-
miRC52m	A2-chr3	74058295	74058318	TAGGGCCTAATCGGAATAGTGGTT	24	32		74058087	74058328	TGTGGTCCTAAGACCACTATTTTGACTAGGCCCTAAATCGGGCTGTTACCTTTCTCCCCTCTTAGGGATTTTCGTCCCCAAAAATCTTACTGGCGAATAAGTTTGGGTATTGATCTCTCATAGTCTCCTCAGGTTCTCATGTGGCTTCTTCGACTCCATGTCTATGCCACAAAACTTTCACGAGTGTAATACTTGTGACAACCCGAATTAGGGCCTAATCGGAATAGTGGTTTTGTGACCAC	+
miRC52n	A2-scaffold1228	9033	9056	TAGGGCCTAATCGGAATAGTGGTT	24	32		8719	9066	GAGATCCCAAAACCACTGTTTTGACTAGGCCCAATTTTGGGATGTTACAAAGAGTTTCTTGAGCTTAAACAAGGCCATATGTCTGTTACGGAATACGAGCTAGAATTTGTGAGACTGAGCCAGTATGCTAGAGAATGTGTTTCGACTGAAGCTATAATGTGTAAGAGATTCAAAGATAGCTTGAACAAAGATATCTACTTGTTAGTTGGGATTCTAAAGATAAAAGAATTCGTTGTTCTTGTTGAACAAGCCTGTAAAGCTGAAAAACTCAGGAAAGAGAAAACAACAGCTAATTCAAATGTAATATCCCAAATTAGGGCCTAATCGGAATAGTGGTTTCGTGACCAC	+
miRC52o	A2-chr6	73345533	73345556	TAGGGCCTAATCGGAATAGTGGTT	24	32		73345277	73345566	TGTGGTCACGAAACCACTATTCCGATTAGGCCCAAAATCAGGATATTACACATTTCTATTTTGATCAATCTTCACTAAAGAGTTAACGAAAATTATGACTTGGTCTAACTGGTATAATAACATATTTAGGCCTTGTTTACTAAACAAACTTCAGTTGAACTTAAAAAAACCCATTTAAGAAGTCCTTTTAAAAAGTTGAATTTTTTTAACTTTTTCAAGGACGAAAGTGCTTATGGCTAATTGCAATATCTCGAATTAGGGCCTAATCGGAATAGTGGTTTCGTGACCAC	-
miRC52p	A2-chr4	17260177	17260200	TAGGGCCTAATCGGAATAGTGGTT	24	32		17260024	17260210	TGTGGTCACGAAACCACTATTCCGATTAGGCCCTAATTCGGGATATTACAACTCTCCCCCCTTTAAGGATTTTTGTTCTCGAAAATCTTACCGGTAAACAGGTGTGGGTATTGATTTCTCATGGTTTCCTAAGGTTCTTGTGACAACCCGAATTAGGGCCTAATCGGAATAGTGGTTTCGTGACCAC	-
miRC52q	A2-chr8	64926957	64926980	TAGGGCCTAATCGGAATAGTGGTT	24	32		64926627	64926990	TATGGTCCCGAAACCACTGCTCCGACTAGGCCTTATTTTGGGATGTTACATTTCTCCCCCCTTAGGGGGTTTCGTCCTCGAAAGTCTTACCAGTAAACAAGTTCGAATATTGGCTTCTCATGGTTTCTTCTGGCTCCCATGTAGCCTCTTCCACACCATGTCGATGCCATAAAACTTTCACTAAAGCCACATCTTCATTTCTCAGCTGTTTAACCTCATGAGCCAAAATCTTGACTGGTTCTTCACCATATGTCATGTCCGGTCTAGTTTCAATCTTTTCGGTGAAAACACATGAGAGAGGTCTGATCGATATCATGTAATATCCCGAATTAGGGCCTAATCGGAATAGTGGTTCGGGACCACA	+
miRC52r	A2-scaffold22526	460	483	TAGGGCCTAATCGGAATAGTGGTT	24	32		312	493	CGTGGTCCCCAAACCACCATTCCTATTAGGGTCTAAATCGGGATGTTACACGTGTGAAGGCAAAGCACACGTCCATGTGCTTAGGGACACGTCTGTGTCCGTCACCCGGCCTAGACACGCCCGTGTCATCGCCTGTGACAACCCGAATTAGGGCCTAATCGGAATAGTGGTTTCGTGACCAC	+
miRC52s	A2-chr8	63526899	63526922	TAGGGCCTAATCGGAATAGTGGTT	24	32		63526459	63526932	TGTGGTCTTGAGACCACTATTTCGAGTAGGCCCTAAATCGAGCTGTTATACACATATTCGGTTTCTGAACCTCAAACAGTTATCAACATCAACTCGAAACTTTGAATCAACATTTAAATCACATTGAGCTCATTTTGCTATCAACTCATTATCAACCTTTTGGGCATCACAAATTTTTTGAACAAATAATGGTCTTGCTTTCAGTTCAGCTATTATCGAACCATCATCAGACATGGCCATATGCGCATTTATTGCACACAAAGAAAATAGTGATTTTCGGCTTAAAGCATCAGCAACAACATTTGCTTTCCCGGGTGATAGTCAATCACAAGCTCATAGTCTTTTAGCAATTCTAAACATTGAATTTTGTCTCAAATTCAGATCTTTCTGAGTCATCAA…	-
miRC52t	A2-chr12	93496320	93496343	TAGGGCCTAATCGGAATAGTGGTT	24	32		93496310	93496444	TATCTCGAATTAGGGCCTAATCGGAATAGTGGTTTCGTGACCACAAATCCGAGATAGAAATAATTATTTAATTATTTCTATCTCGAATTTGTGGTCACGAAACCACTATTCCGATTAGGCCCTAATTCGAGATAT	+
miRC52u	A2-chr3	43404062	43404085	TAGGGCCTAATCGGAATAGTGGTT	24	32		43403882	43404095	TGTGGTCTCAAAACCACTATTTCGACTAGGGTCTAAACTAGATTGTTACACTATCGATATCAGTGATGTTCTCGGTACTAACTCAATAGCAAATTCAACATCTCTGATCGGTGGTAACCCGGGTAACTCTTCTGGAAAAACATCTAGATAATCACAAACCACTGGTGTGACAACCTGAATTAGGGCCTAATCGGAATAGTGGTTTTGTGACCAC	+
miRC52v	A2-scaffold3427	51909	51932	TAGGGCCTAATCGGAATAGTGGTT	24	32		51899	52026	TATCCCGAATTAGGGCCTAATCGGAATAGTGGTTTTGTGACCACAAATTTGAATCATAAAATAATTATTTCTATCTCGAATTTGTGGTCACAAAACCACTATTCCGATTAGGCTCTAATTCGGGATAT	-
miRC52w	A2-chr3	2813097	2813120	TAGGGCCTAATCGGAATAGTGGTT	24	32		2812796	2813130	ATAGTCCCAAAACCACTTTTTCGATTAGGGTCTAAATTAGACTATTACAATTCTCCCCCTTAGGGATTTTCATCCCCAAAAATCTTACTGTTAAACACATTTAGATATTGTTGTCTTACAATAGCTTCAGGCTCCCACATGGCCTCTTCAATACCGTGCCGATGCCACATCACTTTCACTAACAGAATTCTCTTATTTCTTAGTTCTTTAACTTTGCGAGCTAAGATACGGATCGGTTCTTCTTCATAAGTTATATTGGACTGAATTTCAATATCAGAAAGAGGAATGTAATATCCCGAATTAGGGCCTAATCGGAATAGTGGTTTCGTGACCAC	+
miRC52x	A2-chr8	49487712	49487735	TAGGGCCTAATCGGAATAGTGGTT	24	32		49487553	49487745	AATACCATTTCAACCACATTTCGATCCAGGTCACCTAATTGGAAATTCAACATATGCTCAATTGCTAAATTCCAACCATTTTAACTACTAAACCAAATTCATACATACTAACCAACCATATATGTAATTCAAGTTAACATAACTTGTGACAACCCGAATTAGGGCCTAATCGGAATAGTGGTTTCGTGACCAC	+
miRC52y	A2-scaffold3837	16112	16135	TAGGGCCTAATCGGAATAGTGGTT	24	32		16037	16145	TGTGGTTTTGAAACCACTATTCCGACTAAGGTCTAAACTGGGCTGTTACAATTCTTCCCCTGTGACAACCCGAATTAGGGCCTAATCGGAATAGTGGTTTCGTGACCAC	-
miRC52z	A2-chr10	47698569	47698592	TAGGGCCTAATCGGAATAGTGGTT	24	32		47698482	47698602	CGTGGTCCCGAAACCACAGTTCTGATTAGGGTCTAAATCGGGCTGTTACAGAAAGTATCAACAAAGTTTCGATGTGACAACCCGAATTAGGGCCTAATCGGAATAGTGGTTTCGTGACCAC	-
miRC53a	A2-chr11	9556853	9556876	AGGGCTAGTTTGGCAATACTTTTG	24	24		9556633	9556886	AAGCACTTCTCAAAAGCAATGCTAAACTAGCCCTTAGAATTGTTGTATGAATATTGAGAACGATTCAAAAAAAATGTGTGTAAGCTACCCAACATGACATTAGTGAACAATTTCTCACTTAGTACTTCTACAAAATGCTACTTCTTATATAGAGGAAGATGATTGATGCTAATAGTGGAGGAGTCTTGATTAATATGACTATTCAAGATGAACAAGACTTAGGGCTAGTTTGGCAATACTTTTGAAAAGTGCTG	+
miRC53b	A2-scaffold2815	97971	97994	AGGGCTAGTTTGGCAATGTTTTTG	24	13		97896	98004	CGAGTACCCGGATGTATTTCAGAAAGAGTTGCCCAGATTGCCTCCAACCAGAGAAGTTGAGTTTAGTATCGAATTAGGGCTAGTTTGGCAATGTTTTTGAAAAGTACTT	-
miRC54a	D5-Chr11	16540994	16541016	AGTGACTAAAACATAACATTTCA	23	113		16540984	16541167	AGTGGCCATTAGTGACTAAAACATAACATTTCAAACATACACTACAACAAAACAGGTTTTTAGCGGCGTTTGGATAAAAAATGACGCTATAGATCGAGCATTAGCGGCACTTTTTAAAAAACGCCACAAAAAATAAGCAAATGATGTCGTTTTATGTTGAGTTTTAGTGGCATTAGCGGCGCTT	-
miRC54b	D5-Chr7	40500217	40500239	AGTGACTAAAACGTAACATTTCA	23	70		40499785	40500249	CATTTATGTTTGAAATATTACTTTTTAGTTACTTACGTTAACATGTTGTAACATTTTAATTACTGAGTCGTTAATTGCTATTAATGGTGTAACTATAAGCTGATGTGACATATTAAATCATCATTTTAAACAAAAATTTTAAGTTAAATTATACAATTGATCTTCATTTTTTTTCTTTTATGTTCTTTTAACTTTCTTTTTTTTTTCATTCTCTTCTGTTTTCCCCTCTATTTCCCTCCCTTCTCCATATCTTTGAATGTAAAAGAAAAAAAATTAAATTACTCAAAACGAAAAAAATATAGGGACTAACTGTATAATTTAACCTAAAATTTTTGTTTAAAAATAATGATTTAATGTGTCACGTTAGCTTATCGTTACACTATTAACGACAATTAACGC…	-
miRC55a	A2-chr9	6614314	6614337	AGTGAGATGGAATTCGAATCGAAT	24	57		6614304	6614502	AATTGAGTTGAGTGAGATGGAATTCGAATCGAATCGAATCGAATATATATTTTTGAGTTAAATTAAAAAAATAACTTTATTTTTTCTTATGTAATCATTTTTAAAAATATTTTTCTTTAAAATATTTAGTTCATTTGAATTTCAAACTTTTTTTTATTTTTTCGAGTCGAATCGAATTTTGATCACCCTTAAGTCAGAT	+
miRC55b	D5-Chr4	45785820	45785843	CGAGTGAGATGGAATTCGAATCGA	24	63		45785779	45785853	TCATCCTAACTCGATTTGAAATTTTCTCGATCGATTTGAATCGAGTGAGATGGAATTCGAATCGAGTATTTTTGT	-
miRC56a	A2-chr1	43107761	43107784	AGTGATAGTGTGACTAGTTGCTGA	24	130		43107684	43107794	AAAATATTCTTCGGCCACTGGTCTATTATTTACATGCCATAAAATAACTCAAAACATAACAGTAACAAGCAGTGGATAGTGATAGTGTGACTAGTTGCTGACGATCCCCGA	+
miRC56b	A2-chr10	30072491	30072514	AGTGATAGTGTGACTAGTTGCTGA	24	130		30072413	30072524	ACCAAAATATTCTTCGGCCACTGGTCTATTCTATACATGCTATAAAATAATTCAAAACATAACAGTAACAAGCAATGGAGTGATAGTGTGACTAGTTGCTGACGATCTCGGA	-
miRC57a	D5-Chr2	62149981	62150001	ATAAATGGATGGAATTTTTAA	21	57		62149852	62150011	ATTCTTTGGTTAAAAATTTCATCTATTTTTATTGTTAAAAACTGGTCCTTATACATCAACATGAGATACACATGGCATGCTACGAGTCACTATCTAGTTATTCTGTCAATCATACCCGTTTTTAACAATATAAATGGATGGAATTTTTAACAAGAAGGAC	-
miRC57b	A2-chr2	85966594	85966614	ATAAATGGATGGAATTTTTAA	21	57		85966464	85966624	AATCATTCTGTTAAAAATTTCATCTATTTTTGTTATTAAAAATCGATATTTGTTCATTAGCATCAGGTACATGTGGCACACAATGTGTTACTATCCGGTTATTCTACTAGCCATGCCAAATTTTATCAATATAAATGGATGGAATTTTTAACAAAAAAGAT	+
miRC57c	D5-Chr4	55041240	55041260	ATAAATGGATGGAATTTTTAA	21	57		55041113	55041270	TGTTTTTTTGAAAATTTTATTCATTTCTATTATTTAAAATAGGTGTGAGTAATGGAATGACTAGATAGTTATACTTGGCAAGCCACGTGTACCTCATGTTGACGTATAAGGATCAATTTTGAACGGTATAAATGGATGGAATTTTTAACAAGAGAACC	+
miRC57d	A2-chr7	93229431	93229451	ATAAATGGATGGAATTTTTAA	21	57		93229299	93229461	AGGTTATTTTAGTTAAAATTTTCATTCATTTGTATTATTAAAAACTAACGTAGCTGATGGAATAATCACATAGTAATATGTGGTGTGCTACGTGCATCTCATAATGACATATAATGAATAAATTTTAACAATATAAATGGATGGAATTTTTAACAGAATAATC	+
miRC57e	D5-Chr4	61643903	61643923	TAAATGGATGGAATTTTTAAA	21	83		61643727	61643933	TTGGTCATTTTTGTTAAAAGTTTCATCTATTTGTACTATTAAATACTAACGTGGCTGGCTGAATAACTAGGTAGTGCCACGTAGCATGTCACGTGGCTGGCTGAATAACTAGGTAGTGGCACGTAGCATGTCACGTAAACCTCATGCTAATGTAAAGCGATCGGTTTATAATAGTATAAATGGATGGAATTTTTAAAAGAATGATCA	-
miRC58a	D5-Chr6	49602174	49602194	ATACAGGGACTAATTTGCTCA	21	69		49601940	49602204	TGCTCAAAAAATTGGCAAATTAGTTCTTGTACGTTTGATCGAATAGCAAATTGACCCTTCAGTTAAAATTTTCTTCTATTTATGCTGTTAAAAATTTATCTTTGTATATCAGCATGATGTGTATGTGGCACGTCATGCATTACTGTTTGGTTATTTTGTCAGCTATGCCAGTTTTTAACAATACAAACGGATTAATTTTTTAACAGAAAGGATCTGTTTGCGTTTTGAATTAACATACAGGGACTAATTTGCTCATGTTTTTAGT	-
miRC58b	A2-chr5	8610842	8610862	ATACAGGGACTAATTTGCTCA	21	69		8610617	8610872	TACTCAAAAAATGGGCAAATTAGTCTCGGTACATTAGATTAAAGGAAAAACTGGTCTTTTTCTTAAAATTTTCATCTATTTCTACGGCTAAAAATAGGTTCTTGTACGTCGGCATAAGGTACACGTGGCACACCACGTGTAATTGTCTACTTATTCTGTTACTTTTTAGCAGTAGAAATTGACGAAAATTTTACCTGAAAAGATTATTTTACTTTTTGATCTAGCATACAGGGACTAATTTGCTCATTTTTTAAGT	-
miRC59a	A2-chr5	8793092	8793115	ATACATAAAACTTTGATTTTGATT	24	26		8793082	8793301	GTTTATATGTATACATAAAACTTTGATTTTGATTTAATTGTACACAATTTAAAAAAATGAATACATACATTTATTTTCATATTAGATTAATATAATTGTTTGTGTATGCAATATATTATGGTGCTAATTCGATAATGTTGTTGTGATTTGTGAAAATTGAATCAAATTAAATTTTCATATATAAAATCACACAAAATCAAAGTCTATGTATGACATTGCA	-
miRC59b	A2-chr7	27990322	27990345	ATACATAAAACTTTGATTTTGATT	24	26		27990041	27990355	GTGAAAATTGAACCAAAATTAAAGTTTGATGTACATAAATGCATCAAATTGAAATTGATGTTTAACATTGCAAATAATATCAAAATTAATGTATAGTTTCGGTATATATCCCTAAAAAAATAATATTAATTTTAAGCGTTTCAGAACTATTTCATTATTATATTATTAATAAAAGACAAATATCAAAATTATACATTAACTTTTAGTCGATGTGTTATTTGATACATAAACTTTTACTTTGTGTAATTATACACATGAAACTTTAATCGTGGTTTAAAAGTATACATAAAACTTTGATTTTGATTCAATTGTATA	+
miRC59c	A2-chr2	69679140	69679163	ATACATAAAACTTTGATTTTGATT	24	26		69679130	69679330	GTTTAAATGTATACATAAAACTTTGATTTTGATTCAATTGTATACATTTAATTAAATGGATACATTAATTTATTTTTATATTGGATAAGTACAGTTATTTGTGTATGTAATATACAAACGTAAAATGATATTATATCGATAATGATATTAGTTATTTATGAAATTTAAATCAAATCAAAATTTTATGTATAAAATTACACA	+
miRC59d	D5-Chr2	22609696	22609719	ATACATAAAACTTTGATTTTGATT	24	26		22609686	22609879	ATTCAAAGTTATACATAAAACTTTGATTTTGATTTAATTGTACAAATTTAAATAAATACATCAAATTATTTTTATACTCGAAAAATATAATTATTTGTATATACAATATGTAGACATAAATGATGTTATATCAATAATGTTGTTAGGTGTTTGAGAAAATTGCATAAAATCAAAGTTCATGTATAACATTGCAT	-
miRC59e	D5-Chr5	63524953	63524976	ATACATAAAACTTTGATTTTGATT	24	26		63524943	63525135	GTTCATATGTATACATAAAACTTTGATTTTGATTCAATCATACACATCTAAATAAATGAATACGTACATTTATTTTCATATTAGATTTATATTTGTGTATGCAATATATCAACATAGAATGGTGCTAATTTGATAATGTCGTTAGTGATATAAAGTTTTAATCAAAGTAGAGTTTCATGTATAAAATCATACA	+
miRC59f	D5-Chr11	578798	578818	ATACATGAAACTTTGATTTTG	21	18		578788	578986	GCTCATATGTATACATGAAACTTTGATTTTGGTTGATTAATTGTACACATTTAAACAAACAAATATATACATTTATTTTCATATTAGATTAATATAATTGTTTGTATATGTAATATCCAACAGAAAATTATACTAATTTGATAATGTTAGTAAAATTTCAAAATTGAATCAAAATCAAGATTTCGTGTATAAAATCGCA	-
miRC59g	D5-Chr10	54600339	54600362	ATACATGAAACTTTGATTTTGATT	24	21		54600329	54600530	GTTTAAAAGTATACATGAAACTTTGATTTTGATTTTATTTTACAAATTTAAAGAAATAAGTACAACAATTTATTTTTATATTAGATAAATATAATTATTTGCATATGCAACATGTAAACTTAAAATGATATTATATCAATAATTCTGTCACTAATTTGTGAAAAGTTGAATCAAATCAAAGTTTTATGTATAAAATTACACA	+
miRC59h	A2-chr8	72515220	72515243	ATACATGAAACTTTGATTTTGATT	24	21		72515210	72515410	TTTTAAATGTATACATGAAACTTTGATTTTGATTTTATTTTACAAATTTAAAGAAATAAGTACATCAATTTATTTTTATATTAGATAAATATAATTATTTGCGTATGCAACATTTAAACTTAAATTGACATTATATGAATAATTTTGTCACTAATTTGTGAAAAGTTGAATCAAATCAAAGTTTTATGTATAAAATTGAAC	-
miRC59i	D5-Chr2	1475190	1475213	ATACATGAAACTTTGATTTTGATT	24	21		1475180	1475410	GTTCAAATGTATACATGAAACTTTGATTTTGATTCAATTGTACATATTTAAAAAAAGAAATGCATCGATTTATTTTAATATTGAATAAGTATTATTATTTTATACATACAATATGTATACATAAAATAGCGTTATATCGATACTGGTGCTAGTGGTTTGTGAGAATCGAATTAAACCAACATTTCATGTATAAAATTATTCAAAATCAAAGTTAATGTATAACCTTGAATA	+
miRC59j	A2-chr9	78399931	78399954	ATACATGAACTTTGATTTTGTGCA	24	14		78399921	78400179	ATACAATTGTATACATGAACTTTGATTTTGTGCAACTGTATACATGAAATTTTGATTTAATTCAATTCTTGTAAATTATTAACACAATTATTGATATAACATCATCTTATGTTTATATATTGAATACATAAATAATTATATTTATCCAATATAAAAATAAATTGATGTATTTATTCTTTAATTGTGTATGATTAAATCAAAATTAAAGTTTTAGGTATATATTTGAATCATAATTAGAGTTTCATGTATATAATTATAC	-
miRC59k	D5-Chr6	41022133	41022156	ATACATGAACTTTGATTTTGTGCA	24	14		41022123	41022411	TCTTAAAATTATACATGAACTTTGATTTTGTGCAATTATACGCATGGAACTTTGATTGTGATTTGAATATATGCATAAAACTTTAATTTTGATTCAATTATACATATTTAAATAAACAATTACATAAATTTATTTTTATGTTAGATAAATATAATTATTTGTGCATGCAATATATAAAATTAAAATGATGTCATGTCGATAATTATGTTAATAATTTATGAGAATTAAATTAAATTAAAATTTCATGTAAAAAATTACACAAAATCAAAATTTATTTATAAAAATACAC	-
miRC59l	A2-chr12	5043284	5043307	ATACTTGAAACTTTAATTTTGATT	24	17		5043274	5043471	ATTCAAATGTATACTTGAAACTTTAATTTTGATTTAATCATACAATTTTAAATTAATAAATACATCAATTTATTTTTATATTAGATAAATTTAATTATTTATTTATGCAATATATAAACATAAAAATGATGTATCAATAATTGTGTTAATAATTTACAAGAATTGGATCAAATTAAAATTTTATGTATAAAATTACAC	+
miRC59m	D5-Chr6	5715402	5715425	ATACTTGAAACTTTAATTTTGATT	24	17		5715392	5715613	GTTCACATATATACTTGAAACTTTAATTTTGATTTAATCATATACATTTAAAGAAATAAATACATCAATTTATTTTTATATCGGGTAAATATAATTATTTATGTATGTAATATATAAATATAAAATGATGTTATATCAATAATCGTGTTAATAAGTTACAAGAATTGAATCAAATTAAAATTTTAAGTATAAATTTACATAAAATCAAAATTTATGTATACA	+
miRC59n	D5-Chr3	3002020	3002043	ATACTTGAAACTTTAATTTTGATT	24	17		3002010	3002201	ATTCAAATGTATACTTGAAACTTTAATTTTGATTTAATCATACAGATTTAAAGAAATAAATACATCAATTTATTTTTATATTGGATAAATATAATTATTTATGTATACAATATAAAATGATGTTATGCCAATAATTGTGTTAATAATTTATAAGATCTAGATCAAATTAAAATTTCATGTATAAAATTGTAC	+
miRC60a	D5-Chr2	11657326	11657349	ATACGAACAAAGGGCCGAAATAAG	24	13		11657316	11657689	CCGGAAAAACATACGAACAAAGGGCCGAAATAAGAATTTTTTTTAAAATTTATTTAAAAAACACACTAAATGAATACATTTCAAACATAATGTACTAAAATAATGTAAAATAATAAAATTAGAAAATAGTATATTTTTTTAAAAATGTATTCATTTAGAGTGTTTTTTAAATAAATTAAAAAAAAACCATTATTTCAGCCATTTGTTGTATTTTTTCCCTAGATTTTATTACTTTTAAAAAATATACTATTTTCTAATTTTATTATTTTAAATTATTTTAGTACATTATGTTTGAAATGTATTCATTTAATGTGTTTTTTAAATAAATTTAAAAAAAACCTTTATTTCAACCCTTTGTTCGTATTTTTTTCCAG	-
miRC60b	D5-Chr10	3055920	3055943	ATACGAACAAAGGGCCGAAATAAG	24	13		3055751	3055953	ACCAATTGTTTGTATTTCGGCCCTTTATTCGTATTTTTTCCCGATTTTATTACTTTTAAAAAATATATTATTTTCTAATTTTATTATTTTACATTATTTTAGTACATTATGTTTGAAACGTATTAATTTAATGTGTTTTTTATTGAAAGTAATAAAATCCGGGAAAAAAATACGAACAAAGGGCCGAAATAAGAGTTTTTTTT	-
miRC60c	D5-Chr6	41915766	41915789	ATACGAACAAAGGGCCGAAATAAG	24	13		41915594	41915799	ACCAATTGTTCGTATTTTGGGCCTTTGTTCGTATTTTTTTTCGAATTTTATTACTTTTAAAAAATATACTATTTCTAATTTTTTTATTTTACATTATTTTAGTACATTATGTTTAAAATGTATTAATTTAGTGTGTGTTTTTTTATTGAAAGTAATAAAATTCAGGAAAAAAATACGAACAAAGGGCCGAAATAAGAGTTTTTTTT	-
miRC60d	D5-Chr12	20498352	20498375	ATACGAACAAAGGGCCGAAATAAG	24	13		20498182	20498385	CCAACATGTTCGTATTTAGGCCCTTTGTTCGTATTTTTTTTCCTGGATTTTATTACTTTAAAAATATACTATTTTCTAATTTTATTATTTTACATTATTTTAGTACATTATGTTTGAAATGTACTAATTTAGTGTTTTTTTTATTGAAAGTAATAAAATCCGGGAAAAAAATACGAACAAAGGGCCGAAATAAGAGTTTTTTTA	+
miRC60e	D5-Chr10	47520076	47520099	ATACGAACAAAGGGCCGAAATAAG	24	13		47519602	47520109	TTAAAAAAACCTTATTTTGGCCCTATGTTCGTATTTTTTTCCCGGATTTTATTACTTTTAAAACATATACTATTTTTTAAATTTTTAAATTTTATATTATTTTAGTACATTATATTTGAAATGTATTAATTTAGTGTGTTTTTAAAATAAATTTAAAAAAACCCTTATTTCGGCCATTTGTTCGTATTTTTTCCCGAATTTTCTTACTTTCAATAAAAATACACACTAAATTAATACATTTCAAACATAATGTGCTAAAATAATGTAAAATAATAAAATTAGAAAATAATATATTTTTTAAAAGTAATAAAATCAGAGAAAAAATACGAACAAATGGCCGAAATAAGGATTTTTTTTAATTTATTTAAAAAACACACTAAATTAATACATTTCAAATAT…	-
miRC61a	A2-chr4	103280356	103280379	ATACTGGTGGCGCCATTCAACATG	24	34		103280111	103280389	TTTGGTGGAGCCATGTTGAATGGCGCCACCAGTATAAAATACTAGAGAAATACTAAAAAATCTGGAAAAACGGGAGACTTAAAAAAAATTTCCATTTTTGGGTGGAGCCATTCTAAATGGCGCCACCACTTTTCTGATTTTTCAGGTTCTTATATGGCGCCATTTAGAATGGCTCCACCCAAAAATGAAAAATTTTTTTTAAGTCTCTCGTTTTTCTAGATTTTTTAGTATTTCCCTAGTATTTTATACTGGTGGCGCCATTCAACATGGCTCCACCAA	-
miRC61b	A2-chr4	103280355	103280378	ATACTGGTGGCGCCATTCAACATG	24	34		103280110	103280388	TTTGGTGGAGCCATGTTGAATGGCGCCACCAGTATAAAATACTAGGGAAATACTAAAAAATCTAGAAAAACGAGAGACTTAAAAAAAATTTTTCATTTTTGGGTGGAGCCATTCTAAATGGCGCCATATAAGAACCTGAAAAATCAGAAAAGTGGTGGCGCCATTTAGAATGGCTCCACCCAAAAATGGAAATTTTTTTTAAGTCTCCCGTTTTTCCAGATTTTTTAGTATTTCTCTAGTATTTTATACTGGTGGCGCCATTCAACATGGCTCCACCAA	+
miRC62a	D5-Chr2	3241375	3241394	ATCCAAGTTGGCATTTAAAA	20	41		3241279	3241404	TTCAAATCGGTTTTAAATGCAAACTTAGATGTATAGTTACTGGGATGAAAATAGGTTTTGAATTAAATAATTTTAATTTGGACTGCCACGTAAGGCATCCAAGTTGGCATTTAAAATCTATTTTGA	-
miRC62b	A2-chr4	15831281	15831300	ATCCAAGTTGGCATTTAAAA	20	41		15831159	15831310	ATCCAAATGGTTTTTAAATGCTAACTTGGGTATCCAGTTGGGATGAGAATAAGCTTTTAATTAATTAAAAATTTTAAATTAATTACACCTTGAACTGGAAATGAAAAACTCTAATATAAGATATCCAAGTTGGCATTTAAAATTCATTTGGA	-
miRC63a	A2-chr12	52649054	52649077	ATCCGGATGAAGTATGAAGAAGCA	24	25		52649044	52649540	AACATAAGTTATCCGGATGAAGTATGAAGAAGCAGATCAAGCTGCTGTAGTATTTCCGGATGAAGTACATACAACTACTAAAGTTGATGCTACTATTCAATTTCAGTTTCATTTTGTTACTTTTGTAATATTTTGTAACTTAGTTAAATTAGAACTAAGTAGATAGTGTATTTAATGCATTCGGTGCTGATAAGATTGATATATCAGTTTATCTAATTTTACAAGTTGCAATTTGCAAGTTGTGCAAGTTGCAATGAAGCCTAAAAATAGTAAGTGAAACCTGTCAAAGCTGACTAGCTTATGACTGGTATATGTACTGGCAGTATGCCATCTTTCAATCTGATGAATTTCAATAGAAATCATTCTAGAAAAAATACTCTCTCAATTTTGCTTTCTTTT…	-
miRC63b	A2-chr12	52657319	52657342	ATCCGGATGAAGTATGAAGAAGCA	24	25		52657309	52657808	AACATAAGTTATCCGGATGAAGTATGAAGAAGCAGATCAAGCTGCTGTAGGATTTCCGAATGAAGTACATACAGCTACTGAAGTTGATGCTGGTGTTCAATTTCAGTTTCATTTTGTTACTTTTGTAATATTTTGTAACTTAGTTAAATTAGAACTAAGTAGGTAGTGTATTTAATGCATTCGGTGTTGATAAGATTGATATATCAGTTTATCTAATTTTACAAGTTGAAATTTGCAAGTTGTGCAAGTTGTGCAAGTTGCAATGAAGCCTAAAAATAGTAAGTGAAACCTGTCAAAGTTGACTAGCTTATGACTGGTATATGTACTGGCAGTATGCCATTTTTCAATCTGATGAATTTTAATAGAAATCATTCCAGAAAAAATACTCTCTCAATTTTG…	-
miRC63c	A2-chr10	90957947	90957970	ATCCGGATGAAGTATGAAGAAGCA	24	25		90957937	90958425	AACATAAGTTATCCGGATGAAGTATGAAGAAGCAGATCAAGCTACTGTAGTATTTTCGGATGAAGTACTTACAGCTACTGAAGTTGATGCTACTGTTCAATTTCAGTTTCATTTTGTTACTTTTGTAATATTTTGTAACTTAGTTAAATTAGAACTAAGTAGGTAGTGTATTTAATGCATTTGGTGTTGATAAGATTGATATATCAGTTTATCTAATTTTACAAGTTGCAATTTGCAAGTTGTGCAAGTTGCAATGAAGCCTAAAAATAGTAAGTGAAACCTGTCAAAGCTGACCAGCTTATGACTGGTATATGTACTGGCAGTATGCCATTTTTCAATCTAATGAATTTCAATAGAAATCATTCCAAAAAAATACTCTCTCAATTTTTTCTTTCTTTT…	-
miRC64a	D5-Chr13	57364597	57364617	ATGAACTGTTAATTTAGCATA	21	13		57364587	57364739	TCAGTTAGAAATGAACTGTTAATTTAGCATAAATAAATTTTCCATACATGGATTCTTAAGTAAATATGCAAGTATTAAATATTCAAATATCACACAAGAATCCATTTTTGGAAGATTTATTTATGTTGTATTAACAGTTCATTTCTAGCTGAA	-
miRC64b	A2-chr12	37088644	37088664	ATGAACTGTTAATTTAGCATA	21	13		37088634	37088786	TCAGTCAGAAATGAACTGTTAATTTAGCATAAATAAATTTTCCATACATGGATTCTTAAGTAAATATGCAAGTATTAAATATTAAAATATCACATAAGAATCCATTTACGGAAGATTTATTTATGTAGAATTAACAGTTCATTTCTAGTTGAA	-
miRC64c	A2-chr5	35597531	35597551	ATGAACTGTTAATTTAGCATA	21	13		35597521	35597673	TCAGTCAGAAATGAACTGTTAATTTAGCATAAATAAATTTTCCATACATAGATTTTTAAGTAAAGATGCAAGTATTAAATATTCAAATATCACATAAGAATCCATTTACGGAAGATTTATTTATGTTGAATTAACAGTTCATTTCTAGCTGAT	-
miRC64d	A2-chr10	50247127	50247147	ATGAACTGTTAATTTAGCATA	21	13		50247117	50247269	TCAGTCAGAAATGAACTGTTAATTTAGCATAAATAAATTTTCCATACATGGATTCATAAGTAAAGATGCAAGTATTAAATATTCAAATATCACATAAGAATCCATTTACGGAAGATTTATATTTGTTGAATTAACAGTTCATTTCTAGCTGAA	+
miRC65a	A2-chr7	115403338	115403357	ATGAATATTGTTGTTAATGT	20	37		115403328	115403666	CTCGATTAGTATGAATATTGTTGTTAATGTAGAAAAGACGTGAGTTCAAGTGCGTTAAAGCGTATTATCGGCTCATCTATTTATTGAAGAGAGATTTAGATAATTACTAGGTAGCAAGTCAAAATTGAAATACCCCCAATAAAATATTATTTAAAAGAAACTATATTATTTTGTCAACACCGAAAGATGTTGACTTATATGTTTTGACCTTCAACAAACATGTTCTCCCTACCTATTTCATATTATAATTCAACTTGTTTGGTGTTCTTAAGGTAATAGAAGAAAAAAAAAAGTTTAAGGAATCATGATTACATTAATAAAATATTTGTATTTAAATTT	-
miRC65b	D5-Chr10	843995	844014	ATGAGTATTGTTGTTAATGT	20	38		843985	844273	CTCGATTGACATGAGTATTGTTGTTAATGTAGAAAGATTTGAGTTCGAGTGTGTTGAAAGTCATTATCTTCCTATTTATGGGTTAAGAAGAGATTATGAATAATTCTAAGTATATTTTAAATTAATCATTGATCTTCGAAACATTCTAATTAAATCCTTAAACTATCGATATTGTTAAATTACGTTATTGCCTTTAATATATATTATTAACCCAAATCCAAACATAATTATTGAGTCAAGCTCGAGCTTAAATATAAAAATTGGCAAACAAGCTTAATCGAGATTGAGT	+
miRC66a	D5-Chr2	23655636	23655659	ATGAATTAATGGTAGAATAAGCTA	24	39		23655626	23655840	GAACTCTAATATGAATTAATGGTAGAATAAGCTAAACCGAGCTACAAGGACTCCAAAAACATAAAAAACATTAAAAACGGGGATTGGATGTACTTACAATCAAGCTTGAAAGTGGCCAAAACCCTAGCTATGGAGAACTTGTAAGTTTCGGCTATGGTGGAATAAATATGAGCACATTTTGGCTTTATTTTCCTTTTTAATTCATTTAATTACCA	-
miRC66b	D5-Chr6	13248064	13248087	ATGAATTAATGGTAGAATAAGCTA	24	39		13248054	13248257	GAACCCTAGCATGAATTAATGGTAGAATAAGCTAAATCACGCTACGAGGACTCCAAAAACGTAAAAAAAACAATAAAAAAGGGGTTGAATGTACTTACAATCAAGCATGAAAGTGGCCAAAACCCTAGCTATGGAGAACTTGTATGTGGAAGAAATATGAGCACATTTTGGCTTTATTTTCCTTTTTAATTCATTTAATTACCA	+
miRC67a	D5-Chr10	2055622	2055645	ATGAATTTAAAGGATTAGGAGCAT	24	24		2055536	2055655	GTGGTTTTTGTAGGTTGCTCCGATTTTTTTATTTTCATTCGTTTTTCCCTCATTTTGCTCCAAAATGCTCTATTAAGCATCAAAACATGAATTTAAAGGATTAGGAGCATTAAGAATGAG	+
miRC67b	A2-chr12	2165268	2165291	ATGAATTTAAAGGATTAGGAGCAT	24	24		2165258	2165716	ACATAAAAACATGAATTTAAAGGATTAGGAGCATAAAGTTCACAATTAACATTGAATAATTGTAAACTCGAAATTATATAAGATTTTTCTATATATTTTTACCACCTTTTAACTTAATAAATATGTTAATCTTGAGTAATTATTATTGAATTAAGTGAATTTTACTTAAATATTAATATTGGACATGAATTTGTAAAGTAGGTGAAATTATGCTTTATTACATGATTTTTGTGCATAATTTATATTGTTTCATGTTAATTATTAATATGTGAATTTTCACTATAGAGAAGGACCATAGAAGATGAGATTAATATGGATGTTGCATGGGCATGCACATACCCACTTGATAAATGATAAAACTAACATATTTTAATCTCATTCTTAATACGTTTTTGGATG…	-
miRC68a	A2-chr7	70388491	70388514	ATGCAAAGAAGACATACCTGAACC	24	88		70388112	70388524	ATTCAATGGAAGGTTCAGTTATGTCTTCTTTGCATTCATTTATCTCTTTTATTCTACTGAAAAATAAAATATTAGATTTTTTTATTGTTTAATAAAAACACTAAATTAAAATTTTTGAAGGAATTCAAGTGGATTACCAAAAAATCTAAGAATTTCCAACTCAATCATAGCCCTGCCATCCAATTGGAGAAAGACATTAGACAAGAGAAAAGTACCATACATTTTCAAGTTTAAACATTGATTTCATTGTCAATAAAGTGACCTGAAGTTGAGAAGAACCCAATTTTTAATTTCAAGAATTTTAATTTAGGAATTTCATTAAACAATAAAAAAATCTAATCTTTTGTTTTTTTTAGTAATGAATAAAAGAGATAGAAGAATGCAAAGAAGACATACCTG…	+
miRC68b	A2-chr3	45342350	45342373	ATGCAAAGAAGACATACCTGAACC	24	88		45341975	45342383	TTCATAAAGGGTTCAGGCATGTCTCCTTTGCATTCCTCTATCTCTTTTATTCAATACTGAAAAACAAAAAATTGAATTTTTTATTGTTTAATGAAATCCCTAAATTAAAATTCTTGAAATTAAAAATCGGTTTCTTCTTGACTTCAGGTCACTTTATTGACAGTGAAATCAATGTTTAAGCTTGAAAATGTATGGTACTTTTCTCTTGTCTAATGTTTTTCTCCAGTTGGATGGCAGGGCTACGATTGAGTTAGAAATTCTTAGATTTTTTGGTAATCCACTTGAATTCCTTCAAAAATTTTAATTTAGGGTTTTTATTAAACAATAAAAAATCTATTCTTTTATTTTTCAGTATTGAATGAAAGAGATAGATGAATGCAAAGAAGACATACCTGAACC…	+
miRC68c	A2-chr6	53418932	53418955	ATGCAAAGAAGACATACCTGAACC	24	88		53418558	53418965	ATTCAATTGAGAGTTCAGGTATATCTTTTTTGCATTTCTCTATCTCTTTTATTCAATACTGAAAAAAAAAGATTGAATTTTTTATTGTTTAATGAAATCCCTAAGTTAAAATTCTTGAAATTAAAAATCGGTTTCTTCTCGACTTCAGGTCACTTTATTGACAATGAAATCAATGTTTAAGCTTGAAAACGTATGTTACTTTTCTCTTGTCTAATGTTTTTCTCCAAGTGGATGGCAAGGCTACGATTGAGTTAGAAATTCTTAGATTTTTTGGTAATCCACTTGAATTCCTTCAAAAATTTTAATTTAGAGTTTTATTAAACAATAAAAATCTAATCTTTTGTTTTTCAGTATTGAATAAAAGAGATAGAGATATGCAAAGAAGACATACCTGAACCT…	+
miRC69a	D5-Chr8	4703178	4703201	ATGGATTGCCATGTAGATGACACA	24	22		4703168	4703308	TGACATACATATGGATTGCCATGTAGATGACACATCAATATTTAATTAATTTTTTAAAATTTTAAAAAGTATTTTTATAATTTTTTTAAAAATTAATTAAATGTTAACGTGTCATTCGCATGACAATTCATGTATATACAA	+
miRC69b	A2-chr10	110516144	110516167	ATGGATTGCCATGTAGATGACACA	24	22		110516134	110516324	TGGCATACACATGGATTGCCATGTAGATGACACAACATCATTTAACTAATTTTTAAAATTTGAAAATAATAATTTTTTAATTTTTAATTTTTTAAAATAGTTTTTATAATTTTTTTGAATTTTTAAAATTTTAAAAAATTAATTAAATGTTGACATGTCATTCACGTGGCAGTACATCTATGCCATGCCAA	+
miRC70a	D5-Chr2	45943987	45944010	ATGTCTGACTTAGCAGTTAACGGT	24	44		45943977	45944295	TATTTAAATTATGTCTGACTTAGCAGTTAACGGTACTCATAGTAGTTTTATTTTGCTCACATTATATTTAGAAACTATAAATTTAACTAATAATTATAATTTATACATAATAATACTTTTCTAAAGCTTTTATAATTATCCTTATTATCAATTTAATTTACGTATGAAGTATAAAATTTTAATTATAAAAACTTTAGAAAAATATTATTATGTATAATTTATAATTATTATAGTTGAATTTATAGTTTCCAGATATAATGTGAGCAAAAGAAAATTATTATGAATATCGTTAATTGTTATGTCAGACATAATTTGAAAA	+
miRC70b	D5-Chr11	17201008	17201031	ATGTCTGACTTAGCAGTTAACGGT	24	44		17200998	17201313	TATTTAAATTATGTCTGACTTAGCAGTTAACGGTACTCATAGTAGTTTTCTTTCGCTCACATTATATTTAGAAACTATAAATTTAACTAATAATTATAATTTATACATGATAATATTTTTCTAAAGCTTTTATAATTATCCTTATTATCAATTTAATTTACGTATACGGTATAAAATTTTAATTATAAAAACTTTAGAAAAATCTTATTATGTATAATTTATAATTATTAGTTGAATTTATAGTTTCCAGATATAATGTGAACAAAAGAAAATTATTATGAATATCATTAACTATTATGTCAGACATACTTGAAAA	-
miRC70c	D5-Chr10	17039265	17039288	ATGTCTGACTTAGCAGTTAACGGT	24	44		17039255	17039570	TATTTAAATTATGTCTGACTTAGCAGTTAACGGTACTCATAGTAGTTTTCTTTCGCTCACATTATATTTAGAAACTATAAATTTAACTAATAATTATAATTTATACATGATAATATTTTTCTAAAGCTTTTATAATTATCCTTATTATCAATTTAATTTACGTATACGGTATAAAATTTTAATTATAAAAACTTTAGAAAAATCTTATTATGTATAATTTATAATTATTAGTTGAATTTATAGTTTCCAGATATAGTGTGAACAAAAGAAAATTATTATGAATATCATTAACTATTATGTCAGACATACTTGAAAA	-
miRC71a	A2-chr3	45471071	45471094	ATTAAGAGTTAGATTGCATTTTGT	24	28		45471061	45471392	AAGTTTTTAAATTAAGAGTTAGATTGCATTTTGTTCTATTTACACGAAACATAGATAAATTAGTCTATATATATTAGATTATATATATTAGATTAAAGAGTATGTTAGTTCTTTTGATACAAATTTCATCTATTTTTATTATTTGAAAGCACCTAACACGTCATGGGTAAATTTTCTTGTTATTTCGTTAGCTACACTATTTTTTATGATAGAAATAATAAAATTTTTAATAAAAAAATCAGTTTATTTTTTAATATAATGTATATGGATTAATAGTTTATTTTTTGAGTAAAAAAATAAAATACGATCTGATTTTTAGTACAAATATCTTA	-
miRC71b	A2-chr6	81225939	81225962	ATTAGGAGTTAGATCGCATTTTAT	24	15		81225929	81226270	AGACATTTATATTAGGAGTTAGATCGCATTTTATTTTTTTAATTAAAAAATAGACAAATTAATCTATGTGTATAAAATTAAAAAGCAAAGTCGTCCTTTGTTAAAATTTTCATCTATTTCTTTTGTTAAAAACTAGTGAAGCTGATAAAATAACCAGATAGTTACACATAATGTGTCATGTGTACCTTATACTAACGTACATTGATCAATTTTTAATAGTAGAAATTAATAGAATTTTTAAAAGAATGAAAAATTTATTCTTTGATCTAATATATAAAAATTAATTTATCTCTTTTTTTAGTAGAAAAAACATAATGCAATTTGTCTTCTAATATAATGACT	-
miRC72a	A2-chr5	43241130	43241153	ATTAGAATTTGATTAGAAGAGTAT	24	71		43241081	43241163	ATAACCATAGCATATTAGTTCTAATCAAATTCTAATTAGCCAATCATTAATTAGAATTTGATTAGAAGAGTATCTACTCATAT	+
miRC72b	A2-chr9	10386394	10386417	ATTAGAATTTGATTAGAAGAGTAT	24	71		10386345	10386427	ATAACCTTAGCATATTAGTTCTAATCAAATTCTAATTAGCCCATTATTAATTAGAATTTGATTAGAAGAGTATCTACACATAT	+
miRC72c	A2-chr6	87402211	87402234	ATTAGAATTTGATTAGAAGAGTAT	24	71		87402162	87402244	ATAACATTAGCATATTAGTTCTAATCAAATTCTAATTAGCCTATCATTAATTAGAATTTGATTAGAAGAGTATCTACACATAT	+
miRC72d	A2-chr6	108819676	108819699	ATTAGAATTTGATTAGAAGAGTAT	24	71		108819627	108819709	ATAACCTTAGCATATTAGTTCTAATTAAATTCTAATTAACCTATCATTAATTAGAATTTGATTAGAAGAGTATCTACGCATAT	+
miRC72e	A2-scaffold2403	69336	69359	ATTAGAATTTGATTAGAAGAGTAT	24	71		69287	69369	GTAACCTTGGTATATTAGTTCTAATCAAATTCTAATTAACCCATCATTAATTAGAATTTGATTAGAAGAGTATCTACACATAT	-
miRC72f	A2-chr9	38176620	38176643	ATTAGAATTTGATTAGAAGAGTAT	24	71		38176571	38176653	TTACACTTAGCATATTACTTCTAATCAAATTCTAATTAGTCCATCATTAATTAGAATTTGATTAGAAGAGTATCTATACATAT	-
miRC73a	D5-Chr2	57610893	57610915	ATTCTTGATGATTTGACATGACA	23	12		57610883	57611021	ATTTAGATTTATTCTTGATGATTTGACATGACAAATCCTTATTTATGGTTTATTAAGTTTTATATAAGATATTATTTTCTGATTCTAACAAGTGGTATTTGAACCTTGCCATGTTGAATAATTGAGAATGAATTGATTC	-
miRC73b	D5-Chr6	9676942	9676964	ATTCTTGATGATTTGACATGACA	23	12		9676932	9677070	TTCTTGATTTATTCTTGATGATTTGACATGACAGATCCCAGTTTATAGTTTGTTAAGTTTTATATCAGATATTATTTTATGGTTCTAACAAGTGGCTTCCAAACCTTGTCATGTTGAATCATTGAAAACAAATTGATTC	+
miRC73c	A2-chr8	20686017	20686039	ATTCTTGATGATTTGACATGACA	23	12		20686007	20686145	TACTTGTATTATTCTTGATGATTTGACATGACAGATTTTGCTTTATGATTTCTTAAGTTTTATATCATATATTAATTTATGATTCTAACAAGTGGTATTAAAATCTCGTTATATTGAATCATTAGGAATTAATTAATAT	+
miRC74a	A2-chr11	21614401	21614421	ATTTAATTTAGATTGTCACGT	21	212		21614313	21614431	CAGCAGCCTTATGTGGCAGTCTAAATAGGTTTTAAATGTCAACTTAAATGTACAGTTTCTAGGATGAAAATAAATTTTTATTAAATAAATTTAATTTAGATTGTCACGTAAAAAGTCCA	-
miRC74b	D5-Chr8	54417976	54417996	ATTTAATTTAGATTGTCACGT	21	212		54417887	54418006	TTACCTCCCTACGTGGCAGTCTAAATAGGTTTTAATCGCTAACTTAGATGTCCAATTACTGGGATGAAAATAAGTTTTTAATTAAATAAATTTAATTTAGATTGTCACGTAGGATCTCTG	-
miRC74c	A2-chr11	7200655	7200675	ATTTAATTTGGATTGTCACGT	21	127		7200566	7200685	TAGTAGTCCTACGTGGTAGTCCAAATAGATTTTAAATGTCAACTTGGATGTCCAATTACTAGGATAAAAATAGGTTTTTAATTAAATATATTTAATTTGGATTGTCACGTAAGACATCTA	+
miRC75a	A2-chr12	119906584	119906604	ATTTGTGATCCCGAAACCACT	21	15		119906574	119906708	TCTAACTCAGATTTGTGATCCCGAAACCACTATTCAGACTAGGATCGAAATCGAACTGTTACATGTCGAAACAGTGGTTTCGGGACCAAAAATCCAACATTGAAATATTTTTTATGATTATTATGAGGTTTAGAA	-
miRC75b	A2-chr1	15159128	15159148	ATTTGTGATCCCGAAACCACT	21	15		15159118	15159547	TCTAACTCAGATTTGTGATCCCGAAACCACTATTCCCACTAAGGTCTAAACCGAACTGTTACAATAGTTACTTATATGGTTGCAGGTGCCTATTCATATGTCCCAAGAGTGACCATTCATATTACTAAAATCATGCACTTGAGAAGCTCCTAGAATATTCAAGAACTAGCCTTCAATGTGATACATGTGACCAATCATATGGTGTGCCAAATGCATGTCTCCATGTATGCCTTAATGAAGAAGGATTCCTGAACACAACAAAGGGAAGGTACTCATTAAATTTGGCCAATGTACCAGCCTATGCATGAACCGAATTGGGAGATGAATTTCCAAGAATTCATGTTGTCCGTTCAAGTATTTAAGTGTAACAACCCGTTTTTCAGTGGTATAAAAAATAGT…	+
miRC75c	A2-chr4	83882729	83882749	ATTTGTGATCCCGAAACCACT	21	15		83882719	83882999	TTGACTTTGAATTTGTGATCCCGAAACCACTGTTCTGGTTTCACTAAAAACAGGCAGTTATAATAGCAATTAACTTTTATATTTTTTTACAATTTAGTCATTGTACCTTAACTAATAACCATTCAATAAAATTACCAAACTAAAAATAAATATAATTCTATAATATACTCGTAAATATTAATTAATAATATTTGCAGACTTGATCATTGAAAAACGGTGTAACAACCTGATTTTGGGCTTACTCAAAACGGTGGTTTCGAGATCATCAATATAAAGTTGAA	+
miRC76a	A2-chr4	26976736	26976759	ATTTTATGTTTTTGATATCGTTGT	24	11		26976726	26977192	TTTCTCATAAATTTTATGTTTTTGATATCGTTGTAACTTAATCTAGTTAGCCTAAAGATTATTTTGAAATACTGTCAAAGTTTATAAAGTTTGCCATTGATGTTCTTGAAATTTTCTTGATGATGGTTTTGATCTAGTTGTAAAGTAATTTTTCATTAGTTTTTATATTCAAGGATTTAATTGAAAACAAGTTAAAATAGGTATGGTTTTCTTGAAAAAATTTCGAGCATGTGTGGACTATATTTGGGTGTAAATGAATTTGGCACTTGGGTATAAGGATTAATTGTTAAAATAATCTTGTTTTGGTCTTAGGGACCAAATTGATTAAGGTGTAAAAGTTTGGGGCAAATGTGAGAAATTGTAAATAGAAAAACATATGTATTAAATTGAATACTACAT…	-
miRC76b	A2-scaffold1472	24243	24266	ATTTTTATGTTTTTGAGATCGTTG	24	34		24147	24276	AGCCGGATGTGAGAAAGAAAATAATGATCTCAAAGCTTTGAAGGTTTGGCCATGGTTATTCATGCATGTAAGTCCATTTCGTCTCGGTTTTTAATAATTTTTATGTTTTTGAGATCGTTGACCTCCGATT	+
miRC77a	A2-chr11	4004989	4005012	ATTTTGAATTCTGTACAATGAGAA	24	11		4004979	4005077	ACAAAAACATATTTTGAATTCTGTACAATGAGAAATTAAATTCTTAGTGAAGAGTAGTCAGAGTAGTCAAGCAGTAAAACAGGGGAAATTGTTTTAGTT	-
miRC77b	A2-chr11	47915970	47915993	ATTTTGAATTCTGTACAATGAGAA	24	11		47915960	47916031	ACGAGAACATATTTTGAATTCTGTACAATGAGAAATTCAATTCGTAGTACAGAGTGGTCAGATTAGTCAAAC	+
miRC78a	A2-scaffold3576	34409	34429	ATTTTTTATATTGTTACAACT	21	23		34399	34515	AGATCGAAAGATTTTTTATATTGTTACAACTCTGTAATTAATTTAAATTCTAGTTTAAATTTGATTTTTAAATTTAGAATTATTTTGTGATAATATTTAAGAAAAATCTAGCTAAAT	-
miRC78b	D5-Chr7	17930531	17930551	ATTTTTTATATTGTTACAACT	21	23		17930521	17930657	AGATTGAATGATTTTTTATATTGTTACAACTTTACAATTAGTTTAAATTGTAGTTTAAATTTGATTTTTAAATTTTAAATTATTTAGAGATAATATTTAGATTTATTTAGTGATAATATTTAGGAAAAATCTATCTA	+
miRC79a	A2-chr2	9022693	9022713	CAACTAAGAGCTGCGTGATAT	21	18		9022621	9022723	ATTAAATAAATAAATTACACTGCTCTTAGTTGTCATAAATCACAATTTTTTTTTTGATTTTGTAATTTATGGCAACTAAGAGCTGCGTGATATACTTATTTAA	-
miRC79b	A2-chr2	9019859	9019879	CAACTAAGAGCTGCGTGATAT	21	18		9019787	9019889	ATTAAATAAATAAATTACACTGCTCTTAGTTGTCATAAATCACAATTTTTTTTTTGATTTTGTAATTTATGGCAACTAAGAGCTGCGTGATATACTTATTTAA	-
miRC80a	D5-Chr4	8754326	8754349	CACACGGGCGTGTGGCTTGGCCGT	24	10		8754316	8754460	TACGGCCTAGCACACGGGCGTGTGGCTTGGCCGTGTGACCCAAGTTAGTACCCACCCTAATCTTTACATAGGCTGGGACATGGTTGTGTGTCCTATTTCGAATGCCCACACAGGCTAACCACACGGGCGTGTGTCTCTTGCACCT	+
miRC80b	A2-chr11	62692825	62692848	CACACGGGCGTGTGGCTTGGCCGT	24	10		62692815	62692917	CATGACCTAGCACACGGGCGTGTGGCTTGGCCGTATGACCCAAGTCAATGAGTTACACAGGCATGGACACGGCTTGGCCACATGGCCATGTGACCCCTGCAAT	+
miRC80c	A2-chr13	98776084	98776107	CACACGGGCGTGTGGCTTGGCCGT	24	10		98775947	98776117	TGTGTGACACACGGCCAGGCGACACGGCTGTGTGTCCCCTATGGCTTTCAAAGGGTTACAAGTCATGTTGTTACACGGCCTAGCACATGGCCTGGCACACAGGCATGGGGGGTTATTTCGAAGGGTGCACGGCCTAGCACACGGGCGTGTGGCTTGGCCGTGTGACCCAAG	-
miRC80d	D5-Chr1	49501244	49501267	CACACGGGCGTGTGGCTTGGCCGT	24	10		49501234	49501336	CACGACCTGGCACACGGGCGTGTGGCTTGGCCGTGTGACCTAACTTAGAGAGTTACACGAGTGAGGACACAGGCTAAGACACGCTGTGTGCCCCTATTTCGAT	+
miRC80e	A2-chr7	56361033	56361056	CACACGGGCGTGTGGCTTGGCCGT	24	10		56360971	56361066	TGTTGGCCATATAGGCTGAGACATGGCTGTGTGTTTCAACCGTGTGGGGAAAACGGCCTTAGCACACGGGCGTGTGGCTTGGCCGTGTGGTTCAAT	-
miRC80f	D5-Chr12	7806197	7806220	CACACGGGCGTGTGGCTTGGCCGT	24	10		7806101	7806230	CCTTGTGTGACACATGGCCATGCGACACGGTCGTGTGTCCTCTGTAGGTTCAAGGCATAGAAGTCAGGTAGTTACACAACCTAGCACACGGCATGGCACACGGGCGTGTGGCTTGGCCGTGTGACCCAAG	-
miRC80g	D5-Chr11	40059087	40059110	CACACGGGCGTGTGGCTTGGCCGT	24	10		40059077	40059219	CACGGCCTGGCACACGGGCGTGTGGCTTGGCCGTGTGACCCAATTCAGTGAGTTACACGGGCACGGACACAGGTTGGGACACGACCATGTGTCCCTATTTCTAATGCTCACACGGCCTGGCCACAGGGCTGTGTGACCCCTAC	-
miRC80h	D5-Chr2	57023755	57023778	CACACGGGCGTGTGGCTTGGCCGT	24	10		57023661	57023788	TGTGTGTCACACGGCCAGGCGACACGGTCGTGTGCCCCTTATAGGTTGTTAATGGTTTCCTTTCGAAAGTTGCATGGCCTAACACACGGCCTGGCACACGGGCGTGTGGCTTGGCCGTGTGACACAAG	-
miRC80i	A2-scaffold940	515528	515551	CACACGGGCGTGTGGCTTGGCCGT	24	10		515377	515561	TGTGTGTAACACACGGTTATGTTGCACGGTCGTGTGTTCCCTGGTGTGGTTTTAAAAATGAAGTCAGTATGCTCCACACGGTCTCACACATGGGTGTGTGATCGACCGTGTGGTACAAGTTAGTATACCCCTTAATTGGCACATGGCCTAGCACACGGGCGTGTGGCTTGGCCGTGTTGCATATG	+
miRC80j	A2-chr1	87090778	87090801	CACACGGGCGTGTGGCTTGGCCGT	24	10		87090622	87090811	CACGGGTAGAGACATGGGCGTGTGTGACACATGGCCAGGCGACATGGTCGTGTGTCCCCTGTACCTTTCAAAGGTTTTCAAGTCAGGTTGTTACAGACCTAACACACGACTTAGAACATGGGTGTGTGAGGTTATTTCGAAGGGTACACGGCCTGGCACACGGGCGTGTGGCTTGGCCGTGTGACCCAAG	-
miRC80k	A2-chr9	68028894	68028917	CACACGGGCGTGTGGCTTGGCCGT	24	10		68028832	68028927	TGTTGGCCACATGGGCTGAGACACGACCGTGTGTCACAACCGTGTGGGGGACACGGCCTTAGCACACGGGCGTGTGGCTTGGCCGTGTGGTTTAAT	+
miRC80l	A2-chr13	103295875	103295898	CACACGGGCGTGTGGCTTGGCCGT	24	10		103295719	103295908	CACGGGTAGAGACATGGGCGTGTGTGACACATGGCCAGGCGACATGGTCGTGTGTCCCCTGTACCTTTCAAAGGTTTTCAAGTCAGGTTGTTACAGACCTAACACACGACTTAGAACATGGGTGTGTGAGGTTATTTCGAAGGGTACACGGCCTGGCACACGGGCGTGTGGCTTGGCCGTGTGACCCAAG	+
miRC80m	D5-Chr7	10735400	10735423	CACACGGGCGTGTGGCTTGGCCGT	24	10		10735390	10735499	CACGGCCTAGCACACGGGCGTGTGGCTTGGCCGTGTGGCACAAGTCAGTATACCCTCCAGTTTTCGAACGGCCTAGTACATGGCCTGGCACACGGTCGTGTGAGGCCATT	-
miRC80n	A2-chr5	56131841	56131864	CACACGGGCGTGTGGCTTGGCCGT	24	10		56131737	56131874	CATGGGCATGTGTCTTAGTCGTGTATAACACACGGCCAAGTGACACGACTGTGTGTCCTCTGTATCTTTTAAATTGCGCAATTCAGTATGTTCACATGGCCTAGCACACGGGCGTGTGGCTTGGCCGTGTGGCCCAAG	-
miRC80o	D5-Chr11	6729543	6729566	CACACGGGCGTGTGGCTTGGCCGT	24	10		6729460	6729576	TGTGTGACACACAGCCAGGTGACATAGCCGTGTGTCCCCTGTAATTTCCTTAGAAAGTAAGTCAATAGCTTCACAAGGCCTAGCACACGGGCGTGTGGCTTGGCCGTTTGGCACAAG	-
miRC80p	D5-Chr5	15552941	15552964	CACACGGGCGTGTGGCTTGGCCGT	24	10		15552931	15553116	CACGGCCTGGCACACGGGCGTGTGGCTTGGCCGTGCGACCCAAGTCAGTGAGTTACACAGGCACGGACACGGGTTGAAACACGACCGTGTGTCCCTGTTTCAAATGCTCTCATGACCTAAGATACGGGTGTGTCTCTTGGCTATGTGAGTCACACGGTCTGGCCACACGGCCATGTGACCTCTGTA	+
miRC80q	D5-Chr10	23843506	23843529	CACACGGGCGTGTGGCTTGGCCGT	24	10		23843348	23843539	AATGGGTGATGGAAATGGCTTGATTTTGGCCAATTTTATGTCCACACGGGCTAAGACACGTCCGTGTGTCCCCTTTAGGTTTCAAGGGTTTCAAGTCAGACAGCTACATGACCTAGCACATGGACGTGTGACGCCATTTCGAGTGTTACACGACCTGGCACACGGGCGTGTGGCTTGGCCGTGTAACCCAAC	-
miRC80r	D5-Chr8	18420245	18420268	CACACGGGCGTGTGGCTTGGCCGT	24	10		18420068	18420278	TTGAGGCCACACGGCTTGAGCCACGGGCGTGTGTCTTAGTTGTGTGTAGCACACGATTGTGCGACATGACCGTGTGTCCCTTGTAAGTTCAAGGCATGTAGGTTAGGCTATTACACAGCCTAGCACACAGCCTGGCACACGAACGAGTGAGATCATTTCAAAGGGTACACGGCGTGGCACACGGGCGTGTGGCTTGGCCGTGTGACCGAAG	+
miRC80s	A2-chr1	139500731	139500754	CACACGGGCGTGTGGCTTGGCCGT	24	10		139500590	139500764	TTCGTGTATGACACATGGCTAGGCGACACAACTGTGTGTCCCCTATAACTTTTAAAGGGTTGCAAGTCAGGCTGTCACACAGCCTAGCACACCACCTGGTACACGGGCGTGTGAGGCCATTTCGAAGGGTACACGACCTAGCACACGGGCGTGTGGCTTGGCCGTGTGACACAAG	+
miRC80t	A2-chr3	12094092	12094115	CACACGGGCGTGTGGCTTGGCCGT	24	10		12094030	12094125	TGTTGGCCACTCGGGCTGAGACACGACCGTGTGTCTCAACCGTATGGGGGACACAACCTTAGCACACGGGCGTGTGGCTTGGCCGTGTGGTTTAAT	+
miRC80u	A2-scaffold3076	48281	48304	CACACGGGCGTGTGGCTTGGCCGT	24	10		48271	48385	CAGGGCCTAGCACACGGGCGTGTGGCTTGGCCGTGTGGCTTCAGTTTATTCATGCATTGCAAAATAGAGAGTTACATGGGTTAGGGACACGAGCATGTGTGACCACATGGCCTAC	+
miRC80v	A2-chr9	58927180	58927203	CACACGGGCGTGTGGCTTGGCCGT	24	10		58927170	58927338	CATGGCCAGGCACACGGGCGTGTGGCTTGGCCGTGTGGCCCAACTCAGAGAGTTACACAGGTGAGGTCACAGGCTGGGACACAGTCATGTGTCCCTATTTTTATTGTTACACTGCCTGAGACATCTCTCACGGCCTAGCCACATGGCCATGTGGCACCTGCAGTCCATT	+
miRC80w	D5-Chr10	42226465	42226488	CACACGGGCGTGTGGCTTGGCCGT	24	10		42226455	42226628	CACGGCCTCGCACACGGGCGTGTGGCTTGGCCGTGTGACCCAACTTCGAAAGTTACACGGGCTGGGACATGACCATGTATCCCTATTTCGGTTGTTACACGGCTTGAGACACAAACATGTGTCTCAGTTGTGTGCGTCACATGGCCTAGCCACACGACTGTGTGACCCCCCTGC	-
miRC80x	D5-Chr5	31979897	31979920	CACACGGGCGTGTGGCTTGGCCGT	24	10		31979887	31980030	CACAGCCTGGCACACGGGCGTGTGGCTTGGCCGTGTGACCTAAGTCAGTGAGTTACACGAGCACAGACACGGGCTGGGACGCAGCCATGTGTCCTTACTTCGCACGTACATGCGGCCTGGCCACACGGTTGTGTGACCCTTGTA	-
miRC80y	A2-scaffold1774	38076	38099	CACACGGGCGTGTGGCTTGGCCGT	24	10		38066	38209	CACGACCTAGCACACGGGCGTGTGGCTTGGCCGTCTAACCCAAGTCAGTGAGTTACACGGGGACGGACACAGGTGTGACATGGCCATGTATATCTACTTTGAATATCCAGACGGTCTAGCCATACGCTCGTGTGACCCTTATAT	-
miRC80z	A2-chr6	84426599	84426622	CACACGGGCGTGTGGCTTGGCCGT	24	10		84426517	84426632	GGGGTGTTACATGGCCAGGCTACACGGCCTTGTGTCCCCTGAATCTATTCAAAAATCAAGCTATTAGCTTCACGCGGCCTAACACACGGGCGTGTGGCTTGGCCGTGTGGCACAAG	+
miRC80aa	D5-Chr12	21441653	21441676	CACACGGGCGTGTGGCTTGGCCGT	24	10		21441528	21441686	TGTGTGACACACGGCCAGGCGACACGATCGTGTGTCCCTCGTAGCTTACAAAGGGTTTCAAGTCAGCTTGTTACACAGCTTGGCACACGGGCGTGTGAGACCATTTCAAAGGGTACACAGCCCGGCACACGGGCGTGTGGCTTGGCCGTGTGACCCAAG	+
miRC80ab	A2-chr9	79529322	79529345	CACACGGGCGTGTGGCTTGGCCGT	24	10		79529241	79529355	TATGTGACATACGGCCAGGTGACACAGCCGTGTATCCCCTGCATCTTTTAATTTGGAAAACAAAATGCTCACATGGCCTAGCACACGGGCGTGTGGCTTGGCCGTGTGACCTAAT	-
miRC80ac	D5-Chr4	22585581	22585604	CACACGGGCGTGTGGCTTGGCCGT	24	10		22585496	22585614	CGTGTGTGACATACGGCCAAGCAACACGGTCGTGTGTCCACTATAGCTTTCAAAGGGTTTCAAGTCAGGCTGTTACACAGCCTGACACACGGGCGTGTGGCTTGGCCGTATAACCCAAG	+
miRC80ad	D5-Chr4	47156546	47156569	CACACGGGCGTGTGGCTTGGCCGT	24	10		47156536	47156654	CACGGCTTGGCACACGGGCGTGTGGCTTGGCCGTGTGACCTAAGTGAGAGAGTTACACGGGTATGGACACCGGCTGGGACACGGCCGTGTGCCCTATTCCGAATGCCCACATGGCCTAA	-
miRC80ae	D5-Chr7	34278130	34278153	CACACGGGCGTGTGGCTTGGCCGT	24	10		34277990	34278163	GCCGGGTGTGACACACGGCCAGGCGACACGACCGTGTGTCCCCTCTAAATTTTAATACATGCAAGCCAAGCTATTACACTACCTAGCACACAGCTTGGCATACGGGCGTGTGTGGCTATTTCGAGATTTACACTGCCTGGCACACGGGCGTGTGGCTTGGCCGTGTGACCCAAT	+
miRC80af	D5-Chr4	30272835	30272858	CACACGGGCGTGTGGCTTGGCCGT	24	10		30272825	30272923	CATGGCGTGACACACGGGCGTGTGGCTTGGCCGTGTGGCCCAAGTGAAAGAGTTACACGGGCACATACACGAGCTGGGACACGGTCGTGTGTCCCTATT	+
miRC80ag	A2-chr13	124898651	124898674	CACACGGGCGTGTGGCTTGGCCGT	24	10		124898590	124898684	GTTGGCCACACGGTCTGAGACACGGCCGTGTGTCTCAATCATGTGGGGGACATGGCCTTAGCACACGGGCGTGTGGCTTGGCCGTGTGGTCCAAA	+
miRC80ah	D5-Chr9	37308484	37308507	CACACGGGCGTGTGGCTTGGCCGT	24	10		37308474	37308641	CACGACCTGGCACACGGGCGTGTGGCTTGGCCGTGTGACCCAACTTCGAAAGTTACACGGGCACGGACACGGATTGGGACACGGTCGTGTGTCCCTGTTTTGAGTGCTACACAGCCTGAGTTGTGTGAGTCACACGGCCTGGCCACACGGTCGTGTGACCCATGCGGT	+
miRC80ai	A2-chr9	85638750	85638773	CACACGGGCGTGTGGCTTGGCCGT	24	10		85638589	85638783	CCAAAACTACTATTCCGGCTAAGCCCAAAATCGGGATATTACAGAGACACGGTCGTGTGTCTCAATTGTGTGGAGGACACGGCCAGGAGACATGGGCATGTGTGTAGGGCGTGTGAAGTCTGTAGCTTTTTTGTGAGAATTTAATTCGTCACAAGGCCTAGCACACGGGCGTGTGGCTTGGCCGTGTGGTTTAAA	+
miRC81a	A2-scaffold65839	59	82	CATAAGAGTGGATGCGAAGCTGGC	24	10		1	86	AAGAGTTGGTTTTGAATTTAAACTCTGATGTTGGAAGGATCCCACATCGGGAAGCTAACATAAGAGTGGATGCGAAGCTGGCTTTA	-
miRC81b	A2-scaffold38287	108	131	CATAAGAGTGGATGCGAAGCTGGC	24	10		44	141	GGCGGCAAGAGTTGGTGTTGAATTTAAACTCTAATGTTGGAAGGATCCCACATCAGGAAGCTAACATAAGAGTGGATGCGAAGCTGGCTTTAAATAGA	+
miRC81c	A2-chr12	84621168	84621191	CATAAGAGTGGATGCGAAGCTGGC	24	10		84621104	84621201	GGCGGCAAGAGTTGGTGTTGAATTTAAACTCTAATGTTGGAGGGATCCCACATTGGGAAGCTAACATAAGAGTGGATGCGAAGCTGGCTTTAAATAGA	+
miRC82a	D5-Chr13	32682282	32682301	CCACGTCAGCAAAGCGCACT	20	41		32682215	32682311	TCGCAGCCACGTCAGCGCGCTTTGCTGACATGGACTCAAATTGTGCTTACGTGGACGCGATTTGCTGCCACGTCAGCAAAGCGCACTGACGTGGGCG	+
miRC82b	D5-Chr10	33486757	33486776	CCACGTCAGCAAAGCGCACT	20	41		33486692	33486786	GCGTCCACGTCAGTGCGAGTTGCTGACATGGCAACAAATCGCGCCCTCTAGGACACGATTTGCTGCCACGTCAGCAAAGCGCACTGACGTGGCCG	+
miRC83a	A2-chr12	55175448	55175471	CCGGTGTGATGACTTCGATGACGG	24	95		55175438	55175848	AAGTTGTTAGCCGGTGTGATGACTTCGATGACGGTCCCGAATACGCAAAAAGTCGAGTCCAAGAAACCTAAAATAGGTGACAAGCAAACACCGAATGAGTATATAACTCAGTAAGTCATAAGCAATGCACTACCACCCATTAATAACATTATCGCAAGAGGAAACAAAATGGAACGAGGCTAATTACTCCATTCAAACCGAACTATACCATAGTTCCTTAGACCTTTAGATTCAAGCTCATACCAAGTTACACATTCACATTCCATATACTAATCAATAGGATATTTGAATCATTTTTATACACCATTTTGTTTTCGTTACATTCATACATCTACATGACTTTTCACTTATTCCACGATAATTCTTATGTACGTGACTTCAATTTAAGTTGTCACATAG…	-
miRC83b	A2-chr1	129818852	129818875	CCGGTGTGATGACTTCGATGACGG	24	95		129818842	129819251	AAGTTGTTAGCCGGTGTGATGACTTCGATGACGGTCCCGAATACGCAAAAAGTCGAGTCCAAGAACCTAAAATAGGTGACAAGCAAACACTGAATGAGTATATAACTCAGTAAGTCATAAGCAATGCACTACCAACCATTAATAACATTATCGCAAGAGGAAACAAAATGGAACGAGGCTAATTACTCCATTCAAACCGAACTATACCATAGTTCCTTAGACCATTCAATTCAACCACATACCAAGTTACACATTCACATTCCATATACTAATCAATAGGATATTTGAAGCATTTTTATACACCATTTTGTTTTCGTTACAATCATACATCTACATGACCTTTCACTTATTCCACGATAATTCTTATGTACGTGACTTCAATTCGAATTGTCACATAGG…	+
miRC84a	D5-Chr7	26907491	26907511	CCTAATAAGGATGATGTCTCA	21	89		26907287	26907521	TCAATCAAAGATGAGACATCATCCTTATCAAGAAACTGTGCAGGATTCAATTTCAATTAAACAAAGTTTTGAATTTCTTCTATAAAAGGAGGTGAAAGAAGTCTAAATGAAGCATTGAAGTTGGATTTAAGTTCTCCTTCAAGTTATTTCTTAAAATTCTAAGTTATTTCTCTCTTTTGTAAATATTTCCTTTACTACCAGTTTCCTAATAAGGATGATGTCTCATATTTGATTG	-
miRC84b	D5-Chr7	26903887	26903907	CCTAATAAGGATGATGTCTCA	21	89		26903683	26903917	TCAATCAAAGATGAGACATCATCCTTATCAGGAAACTATACGGGATTCAAATTTAATTAAACAAAGTTCTAAATTTCTCTTATAAAAGGAGCTGGAAGAAGCTTAAATAAGTCATTAAGGTTGGATTCAAGTTCTCTTTCAGGGTACTTCTCAAAATTTTAAGTCCTTTATCTCTTTTGTAAATCTTTCATTTACTACTAGTTTCCTAATAAGGATGATGTCTCATCTTTGATTG	-
miRC85a	EST_EST32contig52110	1086	1106	CGGAACAGGAAGATTGATGAG	21	34		999	1116	GTTAATTGTGAATTCATTGATCTTCCCGAATCGATTCAGGTCCCGGGTTGTAGTCCTATACGAACCCACGACCTGTTAGACCAGGCTCGGAACAGGAAGATTGATGAGTACAAATGGT	-
miRC85b	D5-Chr8	46587848	46587868	CGGAACAGGAAGATTGATGAG	21	34		46587761	46587878	GTTAATTGTGAATTCATTGATCTTCCCGAACCGATTCAGGTCCCGGGTTGTAGTCCTATACGAACCCACGACCTGTTAGACCAGGCTCGGAACAGGAAGATTGATGAGTACAAATGGT	+
miRC85c	EST_gnl_UG_Ghi#S33813840	256	276	CGGAACAGGAAGATTGATGAG	21	34		169	286	GTTAATTGTGAATTCATTGATCTTCCCGAACCGATTCAGGTCCCGGGTTGTAGTCCTATACGAACCCACGACCTGTTAGACCAGGCTCGGAACAGGAAGATTGATGAGTACAAATGGT	+
miRC86a	D5-Chr8	2107133	2107156	CGTTGACTATGTAGATCGGAGGCA	24	14		2107123	2107210	CAACACTTATCGTTGACTATGTAGATCGGAGGCACTCAGTGTGTTGTGCATACATATGTCTTTGAGGTTTATAGCTGACGAGGTGTAG	+
miRC86b	D5-Chr8	2137530	2137553	CGTTGACTATGTAGATCGGAGGCA	24	14		2137520	2137607	CAACACTTATCGTTGACTATGTAGATCGGAGGCACTCAGTGTGTTGTGCATACATATGTCTTTGAGGTTTATAGCTGACGAGGTGTAG	+
miRC87a	A2-chr3	70464573	70464594	CTAAATTGGATTATTTGGCATT	22	10		70464563	70464814	ATGAATTCTGCTAAATTGGATTATTTGGCATTTTTAAAATAACAAATATGGTCACATGGCCAATTTAAAGCCATTTAAGTTAAAAAAAAAAAAAAAGGTATCAACTTTCATCTTACTTTTCTGAAATGGTGTTGAAGAACCTTACAACTCTAGATTCATAATCGCTATGCGACTAAATTTATTTTATTTTTAAAATGCCACAGAATCCAATTTAACCTAATTTCTTGGATAGTGTTATCAGTTGGACTTCAA	+
miRC87b	D5-Chr4	32545333	32545354	CTAAATTGGATTATTTGGCATT	22	10		32545323	32545615	AGGAATTCTGCTAAATTGGATTATTTGGCATTTTTTAAAATAACAAATATGGTAACATGGCCAATTTAAAGCCATTTAAGTAAAAAAAAAAAAGGTATCAACTTTCGTCTTGCTTTTCTGAAATGGTGTTGAAGAACCTTACAACTCTAGATTCATAATCGAAAACCGTATAATCCTAGACTCAACCTTTCTATTTCCTTATTTGGCCTTTCACATGTGTAATTGGCTATGTGACTAATTTTATTTTATTTTATTTTAAAAATGCCACAGAATCCAATTTATCCTAATTTCTT	-
miRC87c	A2-chr4	9623851	9623874	GGCTAAGTCGGATATAAATGGCAT	24	18		9623841	9623982	AATTATATTGGGCTAAGTCGGATATAAATGGCATACCACAGGGTAGGAAGAGTTCAGGAATTTCTTTGACTTCGAGTCGATAAGGCACTGGGTGCCAATTTACTTCGGTTTATTCTATGAGACACTGGGTCTCAATGTATAT	+
miRC87d	A2-chr2	20561149	20561172	GGCTAAGTCGGATATAGTTGGCAT	24	223		20561139	20561342	AACAGTATCAGGCTAAGTCGGATATAGTTGGCATGCTATAGGATTAGAAGCGTTTAGGGATACTTCGACCTTGAGTCGATGAGGCACTATAAGTGTCGTACTGTTACTGTTCCGAATTAATTTCGATGAGGTACTTAGTACCGTACTATTGCTGTTGCTGTTACTGTTTACTTCGGCTTGGCCGATGAGGCACTATGTGCTGTA	+
miRC87e	A2-chr1	83375683	83375706	GGCTGAGTCGGATATAGATGGCAT	24	472		83375673	83375836	AACTGTATCAGGCTGAGTCGGATATAGATGGCATGCTATAGGATTGGAAGAGTTCAGGGATTTCTTCGACTTCGAGTCGATAAGACAGTGGGTGTCAATTTATTACTTCAGATTAATTCGATGAGGCACTGGGTGCCAATTTACTTCTGTTTAGCCGATGAGAC	-
miRC87f	A2-chr4	110024532	110024555	GGCTGAGTCGGATATAGATGGCAT	24	472		110024522	110024685	AACTGTATCAGGCTGAGTCGGATATAGATGGCATGTCATAGGATTGGAAGAGTTCAGGGATTTCTTCGACTTTGAGTCAATGAGACACTAGGTGTCAATTTATTACTTCAGATTAATTTGATGAGGCACTGGGTGCCTATTTACTTCGGTTTAGTCGATAAGAC	-
miRC88a	D5-Chr2	12837287	12837307	CTAGGGCAAGTTAAAGAAAGA	21	16		12837277	12837377	CAGGGAAAGGCTAGGGCAAGTTAAAGAAAGAGTTCAAATTTGAAAACCCATTTATATGGTTCAAAAACTTTTTCTTTAACTTGTCTTTGCCCTTCTCTCAT	-
miRC88b	A2-chr7	28983635	28983655	CTAGGGCAAGTTAAAGAAAGA	21	16		28983625	28983725	CAGGGAAAGGCTAGGGCAAGTTAAAGAAAGAGTTCAAATTTGAAAACCCATTTATATGGTTCAAAAACTTTTTCTTTAACTTGTCTTTGCCCTTGATAGGA	-
miRC89a	D5-Chr7	5568620	5568641	CTGTCGCAAGGGAGATGGTGTA	22	307		5568610	5568699	CAATGGAATCCTGTCGCAAGGGAGATGGTGTATATTTCATTTATGAATTGAGATAGACACACCGTCTCTCTGCGCCAGGATTCAATGCTA	+
miRC89b	A2-chr4	56150210	56150231	CTGTCGCAAGGGAGATGGTGTA	22	307		56150200	56150289	CAATGGAATCCTGTCGCAAGGGAGATGGTGTATATTTCATTTATGAATTGAGATAGACACACCGTCTCTCTGCGCCAGGATTCAGTGCTA	-
miRC90a	D5-Chr11	58643573	58643593	GAAATGACCAATTTGCTCTTT	21	64		58643431	58643603	ATGATAGACCAAAGAGCAAACTGGTCTTTTTGCTAAAAATTTCATCCATTTTCACTATACGTCAACATGAGGTACACATGGGTCTGGTTGTTTCATCTGCCACACCAATTTTTAAAAGTATAAATGGATGAAAATTTTGACAGAAATGACCAATTTGCTCTTTAATCTATTAA	+
miRC90b	D5-Chr1	52567201	52567221	GAAATGACCAATTTGCTCTTT	21	64		52567053	52567231	AAGTCGGATTTAAATCAAAGAGTAAATTAGTCTTTTGTATTAAAAAATTCCATCCACTTATATTGTTAAAAATTGGCGTGGTTGACTGAATAAACATAAAGTTACACGTGTCAATATTTAACAGTAGGAATGGATGAAATTTTTAATAGAAATGACCAATTTGCTCTTTGATCTAACAT	-
miRC90c	A2-chr8	27512042	27512062	GAAATGACCAATTTGCTCTTT	21	64		27511866	27512072	ATACATTATATCAAAGAGTAAACTGGTCTTTTTGTTAAAAATTAATCTATTTCTAGTGTTAAAAATAAGTTCATGTATGTCAACATGAGGTATATGTCACACGTCAAATGTCACTGTTTGGTTATTTTATCAACCACACTAGTTTTTAATAGTACAAATAGATGGAATTTTTAATTGAAATGACCAATTTGCTCTTTTATCTAAGTA	+
miRC90d	D5-Chr4	54780430	54780450	GAAATGACCAATTTGCTCTTT	21	64		54780255	54780460	TACATTAGATCAAAGCGCAAATTGATCATTTCAATTAAAAATTCCATCAATTTTTGCTGTAAAAAACTGATCTTTGTACATTAGCATGAGGTACCCATGACATGTCACGTGTCACAGTCTAGTTATTTTGTCAACCAGACCAATTTTTAATAATACAAATTGATGATATTTAACAGAAATGACCAATTTGCTCTTTAATATAATGT	+
miRC91a	A2-scaffold949	327636	327659	GACACGGGCGTGTGTCTCAGTCGT	24	20		327626	327765	CACGGGTAGGGACACGGGCGTGTGTCTCAGTCGTGTGCGACACACGGCTATGTTGCACGGCCATGTGTCCCCTTGGTACCTTACAATTGTAAGTCGGGCTTGAGCACGGCCAAGGCACACAGGCGTGTGCCAAACCGTGT	+
miRC91b	A2-chr7	119950978	119951001	GACACGGGCGTGTGTCTCAGTCGT	24	20		119950968	119951173	CACAGGAAGAGACACGGGCGTGTGTCTCAGTCGTGTGCGACACACGGTTATGTTGCACGGTCGTGTGTCCCTTGGGGTACCCTACAATTTGTAAGTTAGATTCGACCATGGGCAAGACACACAGGCGTGTCTTGTGGCTGTGTGGCAAGTTAGTATGTATGCCCTGATTCGACACGGTTTAGACACACGGGCGTGTCTAAGCTGTA	+
miRC91c	A2-chr5	39374501	39374524	GACACGGGCGTGTGTCTCAGTCGT	24	20		39374491	39374646	CACAGGTAGAGACACGGGCGTGTGTCTCAGTCGTGTACTACATACGGTCACGTTACATGGACATGTGTCCCCTTGGGTACCCTTTCGAATTAAGTCAGTAGACCCTACAGGTTTGGCACGGCCTAGACACACGGTCGTGTCTGTGACAGCCCTAAT	-
miRC91d	A2-scaffold3122	27020	27043	GACACGGGCGTGTGTCTCAGTCGT	24	20		27010	27299	CTCAGGTAAGGACACGGGCGTGTGTCTCAGTCGTGTTGCTGAATGGCCATTTCGAAATTGAGCCTAGGCAGACCACAGGGTCACACACAAGGGCGTGTGCTAAGCCGTGTGGCCAAGTCAGTTTTGAGCACAGACTAGACCCACGAGCGTGTGACTGGCCGTGTGAACCAAGTCAGTTTCGAGTAAGGCCAAGGCACACAAGCGTGTCTTGTGGCCGTATGAATAAGTCAGTATGTATGTTCTATTTTGATATGGCTTAGACACACGAGCGTGTCTAATGTCGTGTGAGG	+
miRC91e	A2-chr12	135431094	135431117	GACACGGGCGTGTGTCTCAGTCGT	24	20		135431084	135431167	CACGGGTAGGGACACGGGCGTGTGTCTCAGTCGTGTTTGACACACGGCTATGTGGCACAGTCGTGTGTCCCTTGGGTACCCTAC	+
miRC91f	A2-chr13	20108493	20108516	GACACGGGCGTGTGTCTCAGTCGT	24	20		20108348	20108526	TTTTGTCCACACGGGCAGACACACGCCTGTGTGTCTAGACTATGTGTGACACACGAACTTGTAACACGAGCATGTGGTTAGACTGTGTGTCCCCTGCACTTTAATTTTGAGAAACAAAATGCTTAGAATTAAGCACACAGGCAAAGACACGGGCGTGTGTCTCAGTCGTGTGTGCTACA	-
miRC91g	D5-Chr4	21185501	21185524	GACACGGGCGTGTGTCTCAGTCGT	24	20		21185491	21185740	CATGGCTTAAGACACGGGCGTGTGTCTCAGTCGTGTATGACACACGGCCTTATGACACGGCCGTGTGTTCTCTATAGGTTTTTAATGGTTGCATTTCGATAATTACATGGCTTGGCAAGTTGGCGTGTGGCTTGGTTGTGTGACCCAAGTCAAAGAGTTACACGGGCACAAACACGGGCTGGAACACAGCCGTGTGTTCCTATTTCAAATGGTCACACGGCCTGAGACATAGGCGTGTGTCTCAGCCACG	+
miRC91h	D5-Chr4	30809528	30809551	GACACGGGCGTGTGTCTCAGTCGT	24	20		30809467	30809561	GTGTGACACACGGGCTGTGACACGGTTGTGTGTCCCTACTTCAAAAGTTCACAGAACTTGAGACACGGGCGTGTGTCTCAGTCGTGTGAGTCACA	+
miRC92a	A2-chr13	74909559	74909579	GATTTGGGGCAAAGACGGGAT	21	430		74909488	74909589	AACGCCACAAATCTCATCTTTTCCCCAAATCTTTTTAAGTCCATGAACAACATGTTTGTGTTGTCTAAACAGATTTGGGGCAAAGACGGGATTAGTGGGAAA	+
miRC92b	EST_EST32contig36380	382	402	GATTTGGGGCAAAGACGGGAT	21	430		311	412	AACGCCACAAATCCCATCTTTTCCCCAAATCTTTTAAAGTCCATGAACAACATGTTTGTGTTGTCTAAAAAGATTTGGGGCAAAGACGGGATTAGTGGGAAA	-
miRC92c	EST_gnl_UG_Ghi#S33799186	383	403	GATTTGGGGCAAAGACGGGAT	21	430		312	413	AACGCCACAAATCCCACCTTTTCCCCAAATCTTTTAAAGTCCATGAACAACATGTTTGTGTTGTCTAAAAAGATTTGGGGCAAAGACGGGATTAGTGGGAAA	-
miRC93a	D5-Chr4	37467434	37467457	GCCCGATTCTGGGCCTAGTCGGAA	24	88		37466992	37467467	CGAAACCACTATTCCGATTAGCCCCAAATTCGGGTTGTTACAACTCTCCCCCCTTTAGGAATTTTTGTCCTCAAAAATCTTACCAGATAGTAGATTAATGATTTGCTTCCACACAGTACATTTCAAATTCACACATGATTTTGGGCTTTCATATCTTTTATAAATAATCACATAGATTCATAAGATAATCAGGATAGCAATATTTCAGCATCTGAAGCTACACAAAGTATCAAAAAATTACAATCTATATAGAATGATATCCATTCCGATGATAAAAAAAGTCTAGAAAGATCAATGTCACTCATAATTAACGGAATCCAAAGTAACAAAAGCAATATAATCTTTACGATATTCAATAGAACAATAACCAGTAGAAACAAAATATTAGCCTCACTCAGA…	+
miRC93b	A2-scaffold2010	129394	129417	GCCCGATTTTAGGCCTAGTCGGAA	24	15		129074	129427	TCGAAACCACATTCCGACTAGGGTCGAATTAGGACTGTCACAGAGATGCTTAATAAATTTTCCAAAATAGGACTTATTTGTTAAATCATACAATACTATTGTTAAACTTTGTGAAATGGAGTTTTCCCAACATGTCACTATATATTATGTTTTAAATCTAATTATACGTTTTAAAACTAAATGGTTTTCCTAGTCCCTACAAATATAACCTTTTAAAAATACCCTACTGCATGCATGTATGTTTAACTAAAGTTTTTGAGGTAATTGTCTTTTCAATATTAGATATTGAATTAGTCTTGTTGTTGATTGTTGATGTAACAGCCCGATTTTAGGCCTAGTCGGAACATAGTTTCG	-
miRC93c	A2-scaffold3070	67983	68006	TCCTGATTTTGGGCTTAGTCGGAA	24	12		67520	68016	AGTCAAACTGGCATAGAATTCTTGAACTAGCTCAACATCGGGAAGTGAACGAGCATCACAAAATTTTTCCCACTTGAGAGCATTGATTTTCTTTCTAATCAATATAAGAACAACCATCAAATCATGACTCTTCAAGTTAAAACCTTTTTCCAGCATCATAGGTTGATGCTTGAAGATTAAATCAAATCTCTCTTTCACTTCTTCATAGATCAAAATCGGGTTTTTAGGAGTAGTCTTTGAAGATCTAGTTCTTTTGTGAGACATGGTATCTTTTTTTGACAATTTGGCAAAGTTTCTCCACAAGCGGGAAAAGAGAAATCAGCAAGGTGGGTAAGGACTTGCTGCGACAAAAATCTTGCGACGACAAGGATTGTGCGGTGGCAATGACAGTGTCTGACA…	-
miRC94a	D5-Chr9	17002924	17002944	GCCCGTCTAGCTCAGTCGGTA	21	164		17002811	17002954	ACCCTGCAGCCATAGACTTGAGCTTAGTTTGGGCCTCTCGAGGCTTCAAGAGCTGTTTATTAAGTTTATGTTATTATAAATTTGTATGAAAGATCCAGCTAAAACGACTACTAGCCCGTCTAGCTCAGTCGGTAGAGCGCAAGG	+
miRC94b	A2-chr10	20692661	20692681	GCCCGTCTAGCTCAGTCGGTA	21	164		20692548	20692691	ACCCTGCAGCCATAGACTTGAGCTTAGTTTGGGCCTCTCGATGCTTCAAGAGCTGTTTAATAAGTTTATATTATTATAAATTTGTAAAAAGGATTCAGTTAGAAGGATAACCAGCCCGTCTAGCTCAGTCGGTAGAGCGCAAGG	+
miRC95a	A2-chr1	94367656	94367679	GCTGAAATTTCAAGTAACTCGGTA	24	17		94367567	94367689	GGGGAGGGAGAAGAAAGTTGGGTTGCTTTAATTTTTAGCTTAGAAGATGGCAAGAAGGAGGAAAAACTATGATTTTAGCTAGTTAGGTAGCTGAAATTTCAAGTAACTCGGTAATCCATCGAA	-
miRC95b	A2-chr4	108427243	108427266	GCTGAAATTTCAAGTAACTCGGTA	24	17		108427149	108427276	CTTGAGGGAGGAAGAAGAAAGTTGGGTTGCTTTAATTTTTTGGCTTAGAAGATGGCTAGAAGGAGGAAAAACTATGATTTTAGCTAGTTAGGTAGCTGAAATTTCAAGTAACTCGGTAATCCATCGAA	+
miRC95c	A2-chr9	51933831	51933854	GCTGAAATTTCAAGTAACTCGGTA	24	17		51933742	51933864	GGGGAGGGAGAAGAAAGTTGGGTTGCTTTAATTTTTAGCTTAGAAGATGGCAAGAAGGAGGAAAAACTATGATTTTAGCTAGTTAGGTAGCTGAAATTTCAAGTAACTCGGTAATCCATTGAA	+
miRC95d	A2-chr4	48620556	48620579	GCTGAAATTTCAAGTAACTCGGTA	24	17		48620467	48620589	GGGGGGGGAGAAGAAAGTTGGGTTGCTTTAATTTTTAGCTTAGAAGATGGCAAGAAGGAGGAAAAACTATGATTTTAGCTAGTTAGGTAGCTGAAATTTCAAGTAACTCGGTAATCCATCGAA	-
miRC95e	A2-chr1	144548634	144548657	GCTGAAATTTCAAGTAACTCGGTA	24	17		144548545	144548667	GGGGAGGGAGAAGAAAGTTGGGTTGCTTTAATTTTTAGCTTAGAAGATGGCAAGAAGGAGGAAAAACTATGATTTTAGCTAGTTAGGTAGCTGAAATTTCAAGTAACTCGGTAATCCATCGAA	+
miRC95f	A2-chr11	31924443	31924466	GCTGAAATTTCAAGTAACTCGGTA	24	17		31924354	31924476	GGGGAGGGAGAAGAAAGTTGGGTTGCTTTAATTTTTAGCTTAGAAGATGGCAAGAAGGAGGAAAAACTATGATTTTAGCTAGTTAGGTAGCTGAAATTTCAAGTAACTCGGTAATCCATCGAA	-
miRC95g	A2-chr12	5023065	5023088	GCTGAAATTTCAAGTAACTCGGTA	24	17		5022976	5023098	GGGGGGGGAGAAGAAAGTTGGGTTGCTTTAATTTTTAGCTTAGAAGATGGCAAGAAGGAGGAAAAACTATGATTTTAGCTAGTTAGGTAGCTGAAATTTCAAGTAACTCGGTAATCCATCGAA	+
miRC95h	A2-chr4	98952787	98952810	GCTGAAATTTCAAGTAACTCGGTA	24	17		98952698	98952820	GGGGAGGGAGAAGAAAGTTGGGTTGCTTTAATTTTTAGCTTAGAAGATGGCAAGAAGGAGGAAAAACTATGATTTTAGCTAGTTAGGTAGCTGAAATTTCAAGTAACTCGGTAATCCATCGAA	+
miRC95i	A2-chr12	61769580	61769603	GCTGAAATTTCAAGTAACTCGGTA	24	17		61769491	61769613	GGGGAGGGAGAAGAAAGTTGGGTTGCTTTAATTTTTAGCTTAGAACATGGCAAGAAGGAGGAAAAACTATGATTTTAGCTAGTTAGGTAGCTGAAATTTCAAGTAACTCGGTAATCCATCGAA	-
miRC95j	A2-chr8	30836412	30836435	GCTGAAATTTCAAGTAACTCGGTA	24	17		30836323	30836445	GGGGAGGGAGAAGAAAGTTGGGTTGCTTTAATTTTTAGCTTAGAAGATGGCAAGAAGGAGGAAAAACTATGATTTTAGCTAGTTAGGTAGCTGAAATTTCAAGTAACTCGGTAATCCATCGAA	+
miRC95k	A2-scaffold2704	50594	50617	GCTGAAATTTCAAGTAACTCGGTA	24	17		50500	50627	ATTTGAGGGAGGAAGAAGAAAGTTGGGTTGCTTTAATTTTTGGCTTTGAAGATGGCTAGAAGGAGGAAAAACTATGATTTTAGCTAGTTAGGTAGCTGAAATTTCAAGTAACTCGGTAATCCATCAAA	+
miRC95l	A2-chr8	69631223	69631246	GCTGAAATTTCAAGTAACTCGGTA	24	17		69631134	69631256	GGGGAGGGAGAAGAAAGTTGGGTTGCTTTAATTTTTAGCTTAGAAGATGGCAAGAAGGAGGAAAAACTATGATTTTAGCTAGTTAGGTAGCTGAAATTTCAAGTAACTCGGTAATCCATCGAA	-
miRC95m	A2-chr5	55700514	55700537	GCTGAAATTTCAAGTAACTCGGTA	24	17		55700421	55700547	CTTGAGGGAGGAAGAAGAAAGTTGGGTTGCTTTAATTTTTGGCTTAGAAGATGGTTAGAAGGAGGAAAAACTATGATTTTAGCTAGTTAGGTAGCTGAAATTTCAAGTAACTCGGTAATCCATCGAA	-
miRC95n	A2-chr12	130683423	130683446	GCTGAAATTTCAAGTAACTCGGTA	24	17		130683334	130683456	GGGGAGGGAGAAGAAAGTTGGGTTGCTTTAATTTTTAGCTTAGAAGATGGCAAGAAGGAGGAAAAACTATGATTTTAGCTAGTTAGGTAGCTGAAATTTCAAGTAACTCGGTAATCCATCGAA	-
miRC95o	A2-scaffold3692	22682	22705	GCTGAAATTTCAAGTAACTCGGTA	24	17		22593	22715	GGGGAGGGAGAAGAAAGTTGGGTTGCTTTAATTTTTAGCTTAGAAGATGGCAAGAAGGAGGAAAAACTATGATTTTAGCTAGTTAGGTAGCTGAAATTTCAAGTAACTCGGTAATCCATCGAA	+
miRC95p	A2-chr2	18387587	18387610	GCTGAAATTTCAAGTAACTCGGTA	24	17		18387498	18387620	GGGGAGGGAGAAGAAAGTTGGGTTGCTTTAATTTTTAGCTTAGAAGATGGCAAGAAGGAGGAAAAACTATGATTTTAGCTAGTTAGGTAGCTGAAATTTCAAGTAACTCGGTAATCCATCGAA	+
miRC95q	A2-chr11	20138200	20138223	GCTGAAATTTCAAGTAACTCGGTA	24	17		20138111	20138233	GGGGGGGGAGAAGAAAGTTGGGTTGCTTTAATTTTTAGCTTAGAAGATGGCAAGAAGGAGGAAAAACTATGATTTTAGCTAGTTAGGTAGCTGAAATTTCAAGTAACTCGGTAATCCATCGAA	+
miRC95r	A2-chr13	35695392	35695415	GCTGAAATTTCAAGTAACTCGGTA	24	17		35695303	35695425	GGGGAGGGAGAAGAAAGTTGGGTTGCTTTAATTTTTAGCTTAGAAGATGGCAAGAAGGAGGAAAAACTATGATTTTAGCTAGTTAGGTAGCTGAAATTTCAAGTAACTCGGTAATCCATCGAA	+
miRC95s	A2-chr7	73772138	73772161	GCTGAAATTTCAAGTAACTCGGTA	24	17		73772049	73772171	GGGGAGGGAGAAGAAAGTTGGGTTGCTTTAATTTTTAGCTTAGAAGATGGCAAGAAGGAGGAAAAACTATGATTTTAGCTAGTTAGGTAGCTGAAATTTCAAGTAACTCGGTAATCCATCGAA	-
miRC95t	A2-chr1	102267231	102267254	GCTGAAATTTCAAGTAACTCGGTA	24	17		102267142	102267264	GGGGAGGGAGAAGAAAGTTGGGTTGCTTTAATTTTTAGCTTAGAAGATGGCAAGAAGGAGGAAAAACTATGACTTTAACTAGTTAGGTAGCTGAAATTTCAAGTAACTCGGTAATCCATAGAA	-
miRC95u	A2-chr6	12550810	12550833	GCTGAAATTTCAAGTAACTCGGTA	24	17		12550721	12550843	GGGGAGGGAGAAGAAAGTTGGGTTGCTTTAATTTTTAGCTTAGAAGATGGCAAGAAGGAGGAAAAACTATGATTTTAGCTAGTTAGGTAGCTGAAATTTCAAGTAACTCGGTAATCCATCGAA	+
miRC95v	A2-chr13	46074388	46074411	GCTGAAATTTCAAGTAACTCGGTA	24	17		46074299	46074421	GGGGAGGGAGAAGAAAGTTGGGTTGCTTTAATTTTTAGCTTAGAAGATGGCAAGAAGGAGGAAAAACTATGATTTTAGCTAGTTAGGTAGCTGAAATTTCAAGTAACTCGGTAATCCATCGAA	-
miRC95w	A2-chr13	75626777	75626800	GCTGAAATTTCAAGTAACTCGGTA	24	17		75626688	75626810	GGGGGGGGAGAAGAAAGTTGGGTTGCTTTAATTTTTAGCTTAGAAGATGGCAAGAAGGAGGAAAAACTATGATTTTAGCTAGTTAGGTAGCTGAAATTTCAAGTAACTCGGTAATCCATCGAA	-
miRC95x	A2-chr10	26841320	26841343	GCTGAAATTTCAAGTAACTCGGTA	24	17		26841231	26841353	GGGGAGGGAGAAGAAAGTTGGGTTGCTTTAATTTTTAGCTTAGAAGATGGCAAGAAGGAGGAAAAACTATGATTTTAGCTAGTTAGGTAGCTGAAATTTCAAGTAACTCGGTAATCCATCGAA	+
miRC95y	A2-chr1	91787342	91787365	GCTGAAATTTCAAGTAACTCGGTA	24	17		91787253	91787375	GGGGAGGGAGAAGAAAGTTGGGTTGCTTTAATTTTTAGCTTAGAAGATGGCAAGAAGGAGGAAAAACTATGATTTTAGCTAGTTAGGTAGCTGAAATTTCAAGTAACTCGGTAATCCATCGAA	+
miRC95z	A2-chr12	127139270	127139293	GCTGAAATTTCAAGTAACTCGGTA	24	17		127139181	127139303	GGGGAGGGGGAAGAAAGTTGGGTTGCTTTAATTTTTAGCTTAGAAGATGGCAAGAAGGAGGAAAAACAATGATTTTAGCTAGTTAGGTAGCTGAAATTTCAAGTAACTCGGTAATCCATCGAA	+
miRC95aa	A2-chr8	13325461	13325484	GCTGAAATTTCAAGTAACTCGGTA	24	17		13325372	13325494	GGGGGGGGAGAAGAAAGTTGGGTTGCTTTAATTTTTAGCTTAGAAGATGGCAAGAAGGAGGAAAAACTATGATTTTAGCTAGTTAGGTAGCTGAAATTTCAAGTAACTCGGTAATCCATCGAA	-
miRC95ab	A2-chr13	105389278	105389301	GCTGAAATTTCAAGTAACTCGGTA	24	17		105389189	105389311	GGGGAGGGGGAAGAAAGTTGGGTTGCTTTAATTTTTAGCTTAGAAGATGGCAAGAAGGAGGAAAAACTATGATTTTAGCTAGTTAGGTAGCTGAAATTTCAAGTAACTCGGTAATCCATCGAA	-
miRC95ac	A2-chr8	8304046	8304069	GCTGAAATTTCAAGTAACTCGGTA	24	17		8303957	8304079	GGGGAGGGAGAAGAAAGTTGGGTTGCTTTAATTTTTAGCTTAGAAGATGGCAAGAAGGAGGAAAAACTATGATTTTAGCTAGTTAGGTAGCTGAAATTTCAAGTAACTCGGTAATCCATCGAA	-
miRC95ad	A2-chr9	59150535	59150558	GCTGAAATTTCAAGTAACTCGGTA	24	17		59150446	59150568	GGGGAGGGAGAAGAAAGTTGGGTTGCTTTAATTTTTAGCTTAGAAGATGGCAAGAAGGAGGAAAAACTATGATTTTAGCTAGTTAGGTAGCTGAAATTTCAAGTAACTCGGTAATCCATCGAA	-
miRC95ae	A2-chr1	31199186	31199209	GCTGAAATTTCAAGTAACTCGGTA	24	17		31199099	31199219	GGGGGGGGAAGAAAGTTGGGTTGCTTTAATTTTTAGCTTAGAAGATGGCAAGAAGGAGGAAAAACTATGATTTTAGCTAGTTAGGTAGCTGAAATTTCAAGTAACTCGGTAATCCATCGAA	+
miRC95af	A2-chr8	47709225	47709248	GCTGAAATTTCAAGTAACTCGGTA	24	17		47709140	47709258	AGGGAGGAGAAAGTTGGGTTGCTTTAATTTTTAGCTTAGAAGATGGCAAGAAGGAGGAAAAACTATGATTTTAGCTAGTTAGGTAGCTGAAATTTCAAGTAACTCGGTAATCCATCGAA	+
miRC95ag	A2-chr13	3439962	3439985	GCTGAAATTTCAAGTAACTCGGTA	24	17		3439873	3439995	GGGGAGGGAGAAGAAAGTTGGGTTGCTTTAATTTTTAGCTTAGAAGATGGCAAGAAGGAGGAAAAACTATGATTTTAGCTAGTTAGGTAGCTGAAATTTCAAGTAACTCGGTAATCCATCGAA	+
miRC95ah	A2-chr12	131330043	131330066	GCTGAAATTTCAAGTAACTCGGTA	24	17		131329954	131330076	GGGGAGGGAGAAGAAAGTTGGGTTGCTTTAATTTTTAGCTTAGAAGATGGCAAGAAGGAGGAAAAACTATGATTTTAGCTAGGTAGGTAGCTGAAATTTCAAGTAACTCGGTAATCCATCGAA	+
miRC96a	D5-Chr1	4406335	4406358	GGAATTGGGGTGTAGTTTAGGAGC	24	134		4406143	4406368	TTAACAAATTGGCCCCTAAACTATACCCCAATTCCCATGTTGGTAAAGCTTTTGTTTTTTTTTTTTTGTTAGATGTGGAGACTAAATTATCAATGTGCAATGTCTCACATTCTTATGGGATGTTATTATTTTACGGGGTAAACTAGGATAATTGATAATTTAGTTCTAGAAAACACTTTAAATACCTATATGGGAATTGGGGTGTAGTTTAGGAGCCAAATTGTTA	+
miRC96b	A2-chr1	66318770	66318793	GGAATTGGGGTGTAGTTTAGGAGC	24	134		66318577	66318803	TTAGCAAATTGGCCCCTGAACTATACCCCAATTCCCATCTTGGTAAAGCTTGTGCTTCTTTTTTTTTTGTTAGATGTGGAAACTAAATTATCAATGTGCAATGCCTCACATTCTTATGGGATGTTATTGTTTTATGGGGTAAACTAGGATAATTGATAATTTAGTTACAGAAAACACTTTAAATACCTATATGGGAATTGGGGTGTAGTTTAGGAGCCATATTGTTA	+
miRC97a	A2-chr5	3223511	3223534	GGTGGATAAGTGGAGTGTTGGTGT	24	25		3223275	3223544	AATTACCCCTAACATTTTACTTGTAACGCCCCCAAATTTTAATTTTTGGATTTGTAAACGTGTGACAACTGTGTATCTGGTTCAGTGGTTAAGTGTTTCGGGTGTATGTGTGAGGTCCCAAGTTCAAGCCCTGACTTGGGAAAATTTTGGTATTTTTATGAAGAAAGCCTTAACATTGCTTAAAGGGCTTAAATTTAATTGTTGGTGAGTTTGTAACAGAATGGGCCTACTGGTCTGGTGGATAAGTGGAGTGTTGGTGTGAGGGAGGTC	-
miRC97b	D5-Chr7	29033532	29033555	GGTGGATAAGTGGAGTGTTGGTGT	24	25		29033522	29033892	CTGCTGGTTTGGTGGATAAGTGGAGTGTTGGTGTGAGGGAGGTCATGGGTTCGAATCTTTAGGACGACAAAGTTTGTATTTTTGCTCTTATTTTTGGTAAGAGTTGTAATGAATTGGGTTTCTAAGTGGTGGATATGTAGTGGGAAGTGAGGGAGCGATTTTAGGAGTGAATTAGGGATTATGGGGGAGAATATCCAAAATCAGATCACTTTTTCCTTTTTCAAAAAAAGAGTCATTTGTCTCACCATCTTTCTGGAGTTTTCTCTCCCCCATCTCTACCGAATGTTTTTTTCTTCTTTGCTTCGTACTCGTTTATCTTTTCTTTTCTTTCCTCTACTACCGAAATTCCCTTGTTTCCCCTAAACCATTCT	+
miRC97c	D5-Chr5	9718536	9718559	GGTGGATAAGTGGAGTGTTGGTGT	24	25		9718526	9718931	CTGCTGGCCTGGTGGATAAGTGGAGTGTTGGTGTGAGGGAGGTCCTGGGTTCGAATCTTTAGGACGGAAAAAGTTGTATTTTTGCTCCTAATTTTTGCAAACGTTATGCTGAACTTGGTTTCTGAGTGGTGGATGTGTAGTGGAAAGTGAGGGAATGATTTTAGGAGTGAATTAGGGGGATTATGAGGGAGAATATCCAAAATCTAATCACTTTTTCCTTTTTCAAAAAAAAAAGAGTCGTTTTTCTCTCCATCTTTCGAACGTTTTCTCTCCCCCATCTCTACTGAATTTTTTTCTTCCTTGCTTCTTACTCGATTATCTTTCCTTTTCTTTCCTTTAATGCCGAAATTCCCTTGTTCCCCCTAAACGATTCTTTCCTCTTGATTTCGTAGTGTTAAG…	+
miRC97d	D5-Chr1	21176716	21176739	GGTGGATAAGTGGAGTGTTGGTGT	24	25		21176706	21177085	CTGTTGGTTTGGTGGATAAGTGGAGTGTTGGTGTGAGGGAGGCCATGGGTTCAAATCTTTGGGACGGAAAATGTTGTATTTTTGCTCCTAATTTTTGCAAGAGTTGTGCAGAATTGGGTTTCTGAGTGGTGGATGTGTAGTGGGAAGTGAGGGAGCGATTTTAGGAGTGAATTAGGGGATTATGAGGAAGAATATCCAAAAATCTGATCACTTGTTCCTTTTTCAAAAAAAAAGAAAGAAAGTCATTTTTCTCTCCATCTTTCTAATGTTTTCTCTCCCCCATCTCTACCAATTTTTTTTTCTTCCTTGCTTCTTACTCGACTATCTTTTCTTTTCGTTCATCTACTGCCGAAATTCTCTTGTTCCCCCTAAACCATTCT	-
miRC97e	D5-Chr12	14292848	14292871	GGTGGATAAGTGGAGTGTTGGTGT	24	25		14292838	14293197	CTATTGGTTTGGTGGATAAGTGGAGTGTTGGTGTGAGGGAGGTCATGGGTTCAAATCTTTGGGATGACAAAGGTTGTATTTCTGCTCCTAATTTCGACAAGAGTTGTGCTAAACTAGGTTTCTGAGTGGTGGGAAGTGAGGGAGCGATTTTAGAAGTGAATTAGGGGATTATAGGGGAGAATATTGAAAACCTGATCACTTTTTCCTTTTTCAAAAAAAAAGAGTCGTTTTTCTCTCCATCTTTCTGACGTTTTCTCTCCCCCATCTCTATCGATTTTTTTCTTCTTTTCTTCTTACTCGATTATCTTTTCTTTTCTTTCCTCTACTGTCAAAATTCCCTTATTCCCCTTAAACCATTCT	-
miRC97f	D5-Chr7	17235068	17235091	GGTGGATAAGTGGAGTGTTGGTGT	24	25		17235058	17235432	TTGCTGGTCTGGTGGATAAGTGGAGTGTTGGTGTGAGGAAGGTCATGGGTTTGAATCTTTGGGACGACAAAGGTTGTGTTTTTGCTACTAATTTCAGCAAGAGTTGTGCTGAACTGGTTTTCTAATTGGTGGCTGTGTAGTGGGAAGTGAGGGAGCGATTTTAGGAGTGAATTAGGGGATTATGGGGGAGAATATCTAAAATTTGATCACTTTTTCCTTTTTCGAAAAAAAGAGTCGTTTTTCTCTCCATCTTTCTGACTTTTTTCTCCCCCCATCTCTGCCAAAATTTTCTTCTTCTTTGCTTCTTACTCGATTATCTTTTCTTTTCTTTCCTCTTCAACTGCCGAGATTCCCTTGTTTCCCCTAAACCATTCT	-
miRC97g	A2-chr4	108550014	108550037	GTGGATAAGTGGAGTGTTGGTGTG	24	12		108549733	108550047	TTACCTTTGAAAGTTACTAAACTTACCCCAACACTTTGATGATTCACTTTTGTTAACATTTCTATAACCCCACCAAAAATATTTATTTTTGTTCGATTTATTTAGGACATAACTGTGTGTCTGCTTCAGTGGTTAAATTTTCTGAGTGTGTGTGTGAGGTCTCAAGTTCAAGTCTTATTTGGGTTAAATTTTGGTATTTTTATGAATAAAGCCCTATCTCTGTTCAGTAGGCTTTTATTTGATTATTTGTAGAAACATATCAGAATGGGCCTACTGGTCTAGTGGATAAGTGGAGTGTTGGTGTGATGGAGGTAT	+
miRC98a	A2-chr7	110674048	110674071	GTCATGCTAAATTTTGAATGAAAG	24	169		110673996	110674081	TTATAGGTCTTTCATTTAAAGTTTAGCATATCCTAAGTAGTAATTTACTTAGGTCATGCTAAATTTTGAATGAAAGTCCTATTGTT	+
miRC98b	D5-Chr3	45185381	45185404	GTCATGCTAAATTTTGAATGAAAG	24	169		45185329	45185414	TTATAGGTCTTTCATTTAAAGTTTAGCATATCCTAAGTAGTAATTTACTTAGGTCATGCTAAATTTTGAATGAAAGTCCTATTCTT	-
miRC99a	D5-Chr13	6034982	6035005	GTGACATCGCTAGATCCGGCCATA	24	13		6034972	6035042	ACCCTATTATGTGACATCGCTAGATCCGGCCATAATGTCTGGGTCGGGTTTGAGGTGTTACAAGTTTAAGA	-
miRC99b	D5-Chr11	35107167	35107190	GTGACATCGCTAGATCCGGCCATA	24	13		35107157	35107228	ACCCTATCCTGTGACATCGCTAGATCCGGCCATAACGTTTGGGTTGGGTTTAGGGTGTTACATTTTATGGTA	+
miRC100a	D5-Chr2	19529051	19529074	GTGATACTCTGATATCTCGAGACG	24	36		19528998	19529084	AAAGACAAACTTGTGCTCGGGAGTTCAAAGTATTGTGTCCTAACTTACGAGATGTGATACTCTGATATCTCGAGACGAGAGAATCTT	-
miRC100b	D5-Chr6	32277731	32277754	GTGATACTCTGATATCTCGAGACG	24	36		32277678	32277764	AAAGACAAACTTGTGCTCGGGAGTTCAAAGTATCGCGTCCTAACTTATGGGTTGTGATACTCTGATATCTCGAGACGAGAGAATCTT	+
miRC101a	A2-chr11	104054448	104054471	GTGGAAAGCTAAGGTAGTGGAGTA	24	17		104054438	104054547	AAATTTAGTGGTGGAAAGCTAAGGTAGTGGAGTATGCAATGGGGGTCAAACCACTCTATATTTTTTGTGTTCATTGCTTCATTCTTGCCTTCTTTTTCACCGAATTTTTT	+
miRC101b	A2-chr12	87678077	87678100	GTGGAAAGTTAAGGTAGTGGAGTA	24	13		87678067	87678176	ATCTTTAGTAGTGGAAAGTTAAGGTAGTGGAGTAGATATTGGGGTCAAACCACTTTAAATCATTGTGTTCATTTTTTTCTCTTTTCTTTTTAGCTTCCACAAATTTTTAA	+
miRC102a	A2-chr2	24860000	24860023	GTGGATCTTGAATTTTGAGAGGAA	24	17		24859990	24860080	TGCTTCAATGGTGGATCTTGAATTTTGAGAGGAAATCCATAAATCAATGGATTTTCTAACTCAAAATGGATCTATTAAAAGGTTTTGGGCC	-
miRC102b	D5-Chr10	35121671	35121694	GTGGATCTTGAATTTTGAGAGGAA	24	17		35121661	35121743	TTCTTTAATGGTGGATCTTGAATTTTGAGAGGAAATCCACAAATCAATGGATTTTCTAACTCAAAATGGATCTATGAAAAGGT	-
miRC102c	D5-Chr3	27162805	27162828	GTGGATCTTGAATTTTGAGAGGAA	24	17		27162795	27162878	TGCTTTAATGGTGGATCTTGAATTTTGAGAGGAAATCCACAAATCAATGGATGTTCCATCTCAAAATGGATTTACTACAAGGTT	-
miRC102d	D5-Chr5	44241378	44241401	GTGGATCTTGAATTTTGAGAGGAA	24	17		44241058	44241411	CAGATTGGAAAGCTTTAAAATTTATTTTCTTTTCATGGTTTTAAAGATCTATCATCAAAGAATAGATCCAACCAAATTCCTTTTCAAAATACCCTCTCAATTCACCCGAAATTATTCTAAAATATAGCCAAAAATATTCTAAAATTTCTCAAGTTTCTTGAATCAAGATTTTCAATGAACGAATTTAGAGCAAATAAAAGGTAATCTTCAATCCTAAACTTGTTTTTATGATGATTAGAAACATTTTTCCATGATTTAAGAGTCAATTAAAGGATTTTTATCAATGTCATATTCTTCCAAGAACACATGGTTCTTTAATGGTGGATCTTGAATTTTGAGAGGAAATCCACAAAT	+
miRC102e	A2-chr12	137608855	137608878	GTGGATCTTGAATTTTGAGAGGAA	24	17		137608563	137608888	AAAATTCGTTTTCCTTGCATGATTTTAAAGATCTATCATCAGAGAATAGATCCAACCAATTTACTTCTAAAAATACTCAATTCACCCAAAATTATTCTCAAAAGTAGCCAAAAATACTCTAAAATTTCTCAAGTTTCTTGAATTAAGATTTTCAATCAATGAATTTAGAGCAAATCAAAGGTAATCTTCAATCCTAAACTTGTTTTTACGATGATTAGAAGTATTTTTATATGATTTGAGAGTTAATTAAATGACTTGTCATTTTTTTTCAAGAACACATGGTTCTTTAATGGTGGATCTTGAATTTTGAGAGGAAATCCACAAAT	-
miRC103a	A2-chr9	10226627	10226648	GTTTGATGGTTTGCAGGACGAG	22	15		10226552	10226658	AGTTAGGTCTGCTGTTGCTGCAAATAATTTTGAACTGAAACCTAACACCAGTCAAATGATCCAACAGTTTGCTCAGTTTGATGGTTTGCAGGACGAGGATCCCAACG	-
miRC103b	A2-scaffold13672	238	259	GTTTGATGGTTTGCAGGACGAG	22	15		228	321	AGTTTGTTGAGTTTGATGGTTTGCAGGACGAGGATCCCAACGCTCACTTGGAAAATTTCTTAGAGTTTTGCAACACTTTTAAAATCAATGGTGT	-
miRC103c	A2-chr9	1252037	1252058	GTTTGATGGTTTGCAGGACGAG	22	15		1251962	1252068	AGTTAGGTCTACTGTTGCTGCAAATAATTTTGAACTGAAACCTAACACAATCCAAATGATCCAACAGTTTGTTTAGTTTGATGGTTTGCAGGACGAGGACCCAAACA	+
miRC103d	A2-chr13	134831540	134831561	GTTTGATGGTTTGCAGGACGAG	22	15		134831465	134831571	AGTTAGACCCGCTGTTGCTGCAAATAATTTTGAACTGAAACCTAACATGATTCAAATGATACAACAGTTTGTTTAGTTTGATGGTTTGCAGGACGAGGATCCAAACA	+
miRC103e	A2-chr3	68653969	68653990	GTTTGATGGTTTGCAGGACGAG	22	15		68653893	68654000	TAGTTAGGTCTACTGTTGCTGCAAGTAATTTTGAACTGAAACCTAACACAATTCAATTGATCCAACAGTTTGTTTAGTTTGATGGTTTGCAGGACGAGGACCCAAATG	-
miRC103f	A2-chr4	94118494	94118515	GTTTGATGGTTTGCAGGACGAG	22	15		94118419	94118525	AGTTAGGCCTGCTGTTGCTGCAAATAATTTTGAACTGAAACCTAACACGATCCAAATGATACAATAGTTTGTTCAGTTTGATGGTTTGCAGGACGAGAATCCAAACA	-
miRC103g	A2-scaffold71041	98	119	GTTTGATGGTTTGCAGGACGAG	22	15		88	163	AATTTGTTTAGTTTGATGGTTTGCAGGACGAGGATCCCAACGCTCAGTTGGCAAACTTTTTGGAACTATGTGATAC	+
miRC104a	A2-chr8	19951862	19951882	TAGGAATAGATTAGGATACAA	21	40		19951852	19952164	AATCGAACCATAGGAATAGATTAGGATACAAGTTACATGTCACTAGGGTTTTATGTTAGGTGATTGCAGGTGCTGGTCCTGTACATCCTACCGGTGGTTGAGTATATCAGCATCTGTTGTGGTTACTTGACAGCTTGTGTAAGCAGCACCGTGTAGTTACATCTTGATTGACAGCTAGTGTGAGCAGGGCCATTGTTGGCTCGAGAGTGAGCATATATGTGATATGAGATAGAGGTAGCAATTGCTACACATGTGACACCTTGTGTGCAAGGTTTCCCGAGTATCCAAATTTATTATTTCGAGTGGTTCATTG	-
miRC104b	A2-chr4	71156002	71156023	TTAGGAATAGATTAGGATACAA	22	118		71155992	71156303	CGATTGAACCTTAGGAATAGATTAGGATACAACTGACATGTCATTAGTGGTTATTGTGATTGTGTGATCCGGGTGCTGGTCTTGTACATCCTACCGGTGGCTGAGTATACTGGCATGTGTTGCGGTTACTTGACAACTTGTGTGAGCAGCACCATGTAGCTACATCTTGACCCACAGCTTGTGTGAGCAGGCCAGTTGATAGCTCGAGAGTGAGAATATATGTGATATGAGATTGAGAAAGCATTGGCTATGTATGTGGCACTTTGGTGCGAGATTCTCAAGTATCTGATTTTATTCTAAATGGTTCAACGG	-
miRC104c	A2-chr8	1230195	1230216	TTAGGAATAGATTAGGATACAA	22	118		1230185	1230487	CGGTTGAACCTTAGGAATAGATTAGGATACAAATGACATGTCATTAGGGTTTATTGTGTTTAGGTACTGGTCCGTACGTTCTACCGGTGGCTAAGTTATTCAGCATGTGTTTCAGATCCTCGTCAACTTGTGTGAGCAGCACTGTGTAGCTACATCTTGATCGTCAGCTTGTGTGAGCAAACCCGTTGATAGCTTGAGACTGAGCATTATATGAGATATGTGATTACGATGGCTTCGGCCTTGTATTGGCACTTAGGGTGCAAGATTCCCTAGTATCTAATATTATTCCAAATGGTTCAACGA	+
miRC104d	A2-scaffold2403	201460	201481	TTAGGAATAGATTAGGATACAA	22	118		201450	201751	CGGTTGAACATTAGGAATAGATTAGGATACAAATGAGATGTCATTAGGGCTTATGTGTTTGGGTGCTGCTCCGTACGTCCTACCGGTGGCTGAGTTATCCAGCATGTGTTGAAGATTCTCATCAGCTTGTGTGAGCAGCACTGTGTAGCTACGTCATGACTGTCAACTTGTGTGAGCAGGCCCGTTGATAGCTCGAGAGTGAGCATTATATGTGATATGAGATTGAGATAGCTTCTACTATGTATTGGCACTTAGGGTGCAAGATTACTGAGTATCTAATAGTATTCCAAATGGTTCAATGA	+
miRC104e	A2-chr11	52543496	52543517	TTAGGAATAGATTAGGATACAA	22	118		52543392	52543527	ATTATTGTAATTGTATTTTAAATATTTATTTTTAAATTGTTGATGAATATGATTGTACGAAAATGTTCAACAAAGTTTCAGCAATGAGAAATCCCAACTGAACCTTAGGAATAGATTAGGATACAATGACATGTCA	-
miRC104f	A2-scaffold212	207966	207987	TTAGGAATAGATTAGGATACAA	22	118		207956	208260	CGATTGAACCTTAGGAATAGATTAGGATACAAATGACATGTCATTAGGGGTTATGTGATTTAGGCACTGGTCCGTACGTCGTACCAGTGGCTGAGTTATCCGGCATGTCTTGCTGATACTCGTCAGCTTGTGTGAGCAGCACCGTGTAGCTCCATCATGACCGTCAGCTTGTGTGAGTTGACCCGTTGATAGCTCGAGAGTGAGCATTATATGTGATACAAGATTGAGATAGCTTCGGCTATATATGTGGCACTTAGGGTGCGAGTTTTCCGTGTATCTGATAGTATTCCGAATGGTTCAATGGG	+
miRC104g	A2-chr7	27260542	27260563	TTAGGAATAGATTAGGATACAA	22	118		27260532	27260839	CGGTTGAACCTTAGGAATAGATTAGGATACAAATGACATATCATTAGGGGTTATGTGATTTGGGTGTTGTCCTATACGTCCTACCAGTGACTGAGTTATCCAGCATGTGTTGCAGATGCTCGTCAGCTTGTGTGAATAACACCGTGTAGCTTCGTCATGACCATCAGCTTGTGTGAGCAGACCCGTTGATAGCTCAAGAGTAATAAGCATTATATGTGATATGAGATTGAGAAAGCTTCGACTATATAAGTGGCACTTAGGGTGCGAGTTTTCCTAGTATCTAATTGTATTCCAAATGGTTGAACGGG	+
miRC104h	A2-chr1	10221158	10221179	TTAGGAATAGATTAGGATACAA	22	118		10221148	10221241	CGATTAAACCTTAGGAATAGATTAGGATACAAATGAGATGTCATTAGGGGTTATGTGATTTGGGTGCTAGTCTGTACGTCCTATAGGTAGTTGA	-
miRC104i	A2-chr13	63920622	63920643	TTAGGAATAGATTAGGATACAA	22	118		63920612	63920965	GGGTTGAACCTTAGGAATAGATTAGGATACAAAATGACATGTCATTAAGGGTTATTATTGTTTTGAGTGCTGGTCCATACGTTCTACCGATGGCTGAAGTATCCGGCATGTGTTGTGGATACTCGTCAGCTTGTGTGAGCAGCACCGTGTAGCTTCGTCATGACCGTCAGCTTGTGTGAATAGACCCGTTGATAGCTCGAGAGTGAGCATTATTGAGATATGATACTGAGATAGCTTCAGCTATGTATTGGCGCTTCGGTGAAAGATTTATTGAAATAGCTTCGACTATATATATATTGACACTTAGGGTGCGAGATTCTCGAGTATCCTGTATTATTCCTAATGGTTCAACGG	-
miRC104j	A2-chr7	13140294	13140315	TTAGGAATAGATTAGGATACAA	22	118		13140284	13140585	TGGTTGAACCTTAGGAATAGATTAGGATACAAATTACATGTCATTAGAGGTTATGTGATCCGGGTGTTGGTCCGTACATCCTACCGGTGGTTGAGTTATCTGGCATGTGTTGCGGATTCTCTTCAGCTTGTGTGAGCAGATCGTGTAGCTACGTCATGACTGTCAGCTTGTGTGAGCAGACCCATTGATAGCTCGAGGGTGAGCATTATATGAGATATAAGATTGAGATAGCTTCGACTATGTATTGGCACTTAAGGTGTGAGATTCTTGAGTATCCTATATTATTCCAAATGGTTTAACAG	+
miRC104k	A2-chr5	55220903	55220924	TTAGGAATAGATTAGGATACAA	22	118		55220893	55221234	CGTTTGAACTTTAGGAATAGATTAGGATACAATGTGACATGTCACTAGGAACTATGTGGTTATGAAATCATTTGTATATGTGATGTGTGATTATATAAATCCGGGAGCTAGTCAAGCACGTTCTACCAGTGGCTGGGTAGCCTGGCATGTGTTGTGGGTACCTGTCAGCTTGTGTGAGCAGCCCCTGTTGTTGCGTCTTGACTGTCAGCTTGTGTAAGCAGGCCTGTGATTAGCTCAAGAATGATCAATATGTGATGTGTTAAATAAGGTAGCATGTGGCCGCATATGTTGTGTTATTCGTATGTTTTCCGAGTATCTAATGATATTCCTAGTGTTCAACGG	-
miRC104l	A2-chr2	12469526	12469547	TTAGGAATAGATTAGGATACAA	22	118		12469516	12469745	CGGTTGAACCTTAGGAATAGATTAGGATACAAATAACATGTCATTAGGGATAGTAATTAAGATAGCTTCGGCTATGTATTGACACTTCGTATGTGTTATCGAAATGGCTACGGCTATGTATATTAGCACTTTGGGTGCAAGATTATTGAGATAGCTTTGGCTATATTATTATTGGTACTTATTGTGCGAGATTCTCGGGTATCTGATTTTATTCCAAATGGTTCAACGGG	-
[truncated: 469 more rows]
