# Supplementary material for: Bioinformatics Analysis of Small RNAs in Pima (Gossypium barbadense L.)
Source: PLoS One. 2015 Feb 13;10(2):e0116826. doi: 10.1371/journal.pone.0116826 (PMC4332481; doi:10.1371/journal.pone.0116826)
Supplement: S3 Table — (XLSX) [file pone.0116826.s003.xlsx]

## Sheet: Table S3
Table S3. Protein-coding gene derived pre-miRNAs
								Exon 1		Exon 2		Exon 3		Exon 4		Exon 5		Exon 6		Exon 7		Exon 8		Exon 9		Exon 10		Exon 11		Exon 12		Exon 13
pre-miRNA	Type	Chromosome	Beg base	End base	Strand	Gene ID from pre-miRNA loci	Annotation of gene	Beg base	End base	Beg base	End base	Beg base	End base	Beg base	End base	Beg base	End base	Beg base	End base	Beg base	End base	Beg base	End base	Beg base	End base	Beg base	End base	Beg base	End base	Beg base	End base	Beg base	End base
MIRC38d	Exon	D5-Chr12	32149619	32149728	-	EST_gnl_UG_Ghi#S28650876	GATA type zinc finger transcription factor family protein	32149617	32149926
MIR156j	Exon	EST_TC275383	213	317	-	EST_TC275383	superoxide dismutase [Mn]	2	593
MIR156x	Exon	D5-Chr8	56322706	56322809	-	EST_TC271335	ubiquitin carboxyl-terminal hydrolase-related protein	56322523	56323868
MIR156z	Exon	EST_TC271335	1058	1161	-	EST_TC271335	ubiquitin carboxyl-terminal hydrolase-related protein	2	1347
MIR160j	Exon	D5-Chr11	56602034	56602134	-	EST_EST46Contig_31618	unnamed protein product	56601945	56602177
MIR160o	Exon	EST_EST46Contig_31618	93	191	+	EST_EST46Contig_31618	unnamed protein product	2	233
MIR162b	Exon	EST_PUT-165a-Gossypium_hirsutum-17880	196	305	+	EST_TC251997	hypothetical protein PHAVU_003G179800g	2	602
MIR166j	Exon	EST_EST32contig06943	396	543	-	EST_EST46Contig_34379	glutathione s-transferase	112	628
MIR166k	Exon	EST_EST46Contig_34379	349	496	-	EST_EST46Contig_34379	glutathione s-transferase	2	518
MIR166l	Exon	EST_EST46Contig_51732	34	182	+	EST_EST46Contig_51732	Polyadenylate-binding protein	2	496
MIR166m	Exon	EST_gnl_UG_Ghi#S62208537	378	486	-	EST_gnl_UG_Ghi#S62208537	PREDICTED: pentatricopeptide repeat-containing protein At5g12100, mitochondrial-like	2	542
MIR166n	Exon	EST_PUT-165a-Gossypium_hirsutum-2037	190	354	+	EST_PUT-165a-Gossypium_hirsutum-2037	hypothetical protein CICLE_v10021259mg	2	560
MIR166o	Exon	EST_gnl_UG_Ghi#S62216069	359	467	-	EST_gnl_UG_Ghi#S62216069	splicing factor Snu114-like protein GFA1	2	523
MIR167g	Exon	EST_EST46Contig_25220	305	411	-	EST_EST46Contig_45641	ubiquitin-protein ligase, UPL1	266	914
MIR167j	Exon	A2-chr6	25134445	25134551	+	EST_EST46Contig_45641	ubiquitin-protein ligase, UPL1	25134172	25134855
MIR169c	Exon	D5-Chr12	35358127	35358305	-	EST_EST46Contig_14596	Voltage-gated shaker-like K+ channel KCNA (ISS)	35358029	35358362
MIR169e	Exon	EST_EST32contig04165	254	428	+	EST_PUT-165a-Gossypium_hirsutum-77570	PREDICTED: general transcription factor IIH subunit 4	305	855
MIR169g	Exon	EST_EST46Contig_14596	102	280	+	EST_EST46Contig_14596	Voltage-gated shaker-like K+ channel KCNA (ISS)	2	334
MIR171e	Exon	A2-chr10	69415817	69415925	+	EST_EST32contig13219	PREDICTED: bifunctional aspartokinase/homoserine dehydrogenase 1, chloroplastic-like isoform 1	69415721	69415973
MIR171f	Exon	D5-Chr9	1258374	1258482	-	EST_EST32contig13219	PREDICTED: bifunctional aspartokinase/homoserine dehydrogenase 1, chloroplastic-like isoform 1	1258281	1258533
MIR171g	Exon	EST_DW507416	115	223	+	EST_PUT-165a-Gossypium_hirsutum-330	Uncharacterized protein TCM_038136	2	687
MIR2947a	Exon	EST_TC260378	38	137	+	EST_TC260378	PREDICTED: multicystatin-like	2	567
MIR2947b	Exon	A2-chr7	107734540	107734639	-	EST_TC260378	PREDICTED: multicystatin-like	107734505	107735072
MIR2948a	Exon	D5-Chr9	40350408	40350501	-	EST_gnl_UG_Ghi#S33823337	Uncharacterized protein isoform 2	40350226	40350561
MIR2948b	Exon	EST_EST46Contig_26449	334	427	-	EST_gnl_UG_Ghi#S62217086	PREDICTED: UPF0136 membrane protein At2g26240-like	406	612				62574924	62574542
MIR2948c	Exon	EST_EST32contig68639	9	102	+	EST_gnl_UG_Ghi#S33823337	Uncharacterized protein isoform 2	3	127				62574925	62574773
MIR2948d	Exon	A2-chr10	100943932	100944025	-	EST_EST32contig68639	PREDICTED: peroxidase 72-like	100943927	100944053				62574926	62574924
MIR2950c	Exon	EST_PUT-165a-Gossypium_hirsutum-63283	97	191	+	EST_PUT-165a-Gossypium_hirsutum-63283	Uncharacterized protein TCM_000527	2	622					62575330
MIR3476b	Exon	D5-Chr3	44612228	44612333	-	EST_TC265567	PREDICTED: putative ribonuclease H protein At1g65750	44612146	44612805
MIR3476c	Exon	EST_EST32contig31651	125	230	+	EST_EST32contig31651	PREDICTED: putative ribonuclease H protein At1g65750	2	1577
MIR3476d	Exon	D5-Chr3	44628161	44628275	-	EST_TC257664	Ribonuclease H-like protein	44627569	44628366
MIR3476e	Exon	EST_PUT-165a-Gossypium_hirsutum-98337	122	235	+	EST_PUT-165a-Gossypium_hirsutum-98337	hydrolase, hydrolyzing O-glycosyl compounds, putative	2	637
MIR390a	Exon	D5-Chr2	62574602	62574719	+	EST_gnl_UG_Ghi#S33843160	PREDICTED: probable ATP-dependent RNA helicase DHX37-like	62574924	62575330	62574542	62574773
MIR390e	Exon	EST_EST46Contig_8794	946	1063	-	EST_EST46Contig_8794	Dynein light chain type 1 family protein, putative isoform 2	2	1077
MIR390f	Exon	EST_gnl_UG_Ghi#S33823904	62	179	+	EST_gnl_UG_Ghi#S42314807	hypothetical protein MTR_3g031300	4	793
MIR390j	Exon	EST_EST46Contig_32668	21	144	+	EST_EST46Contig_32668	hypothetical protein MTR_3g031300	2	818
MIR393c	Exon	EST_gnl_UG_Ghi#S30016957	57	194	+	EST_gnl_UG_Ghi#S42312807	PREDICTED: uncharacterized protein LOC100853101	2	441
MIR394d	Exon	D5-Chr9	14608140	14608244	-	EST_PUT-165a-Gossypium_hirsutum-57663	PREDICTED: protein GLUTAMINE DUMPER 1-like	14607705	14608319
MIR394e	Exon	EST_ES802173	447	551	+	EST_PUT-165a-Gossypium_hirsutum-57663	PREDICTED: protein GLUTAMINE DUMPER 1-like	2	762
MIR394f	Exon	EST_DW517361	103	220	+	EST_PUT-165a-Gossypium_hirsutum-21311	Acyl transferase/acyl hydrolase/lysophospholipase superfamily protein isoform 1	2	545
MIR394h	Exon	A2-chr10	16456848	16456952	+	EST_EST46Contig_34190	PREDICTED: protein GLUTAMINE DUMPER 1-like	16456731	16457024
MIR395i	Exon	EST_DW501342	25	153	+	EST_PUT-165a-Gossypium_hirsutum-1576	PREDICTED: isoflavone 2&apos;-hydroxylase-like	2	577
MIR396o	Exon	EST_PUT-165a-Gossypium_hirsutum-820101080	37	173	+	EST_PUT-165a-Gossypium_hirsutum-820101080	PREDICTED: serine/threonine-protein kinase SMG1-like isoform X1	2	331
MIR396p	Exon	EST_PUT-165a-Gossypium_hirsutum-820101079	185	321	+	EST_PUT-165a-Gossypium_hirsutum-820101079	Uncharacterized protein TCM_038143	2	548
MIR396q	Exon	EST_EST46Contig_47487	7	143	+	EST_PUT-165a-Gossypium_hirsutum-820101080	PREDICTED: serine/threonine-protein kinase SMG1-like isoform X1	2	301
MIR396r	Exon	EST_TC275676	185	321	+	EST_TC275676	Uncharacterized protein TCM_038143	2	549
MIR396s	Exon	A2-chr13	82146897	82147033	+	EST_PUT-165a-Gossypium_hirsutum-820101080	PREDICTED: serine/threonine-protein kinase SMG1-like isoform X1	82146861	82147191
MIR399m	Exon	A2-chr10	52525295	52525391	-	EST_PUT-165a-Gossypium_hirsutum-29273	PREDICTED: transcription factor RAX2-like	52525251	52525826
MIR399o	Exon	EST_PUT-165a-Gossypium_hirsutum-29273	48	144	+	EST_PUT-165a-Gossypium_hirsutum-29273	PREDICTED: transcription factor RAX2-like	2	576
MIR403a	Exon	D5-Chr8	38812444	38812545	-	EST_EST46Contig_21079	PREDICTED: sorting nexin-2-like	38812425	38812730
MIR403b	Exon	EST_EST46Contig_21079	23	124	+	EST_EST46Contig_21079	PREDICTED: sorting nexin-2-like	8	403
MIR479c	Exon	EST_PUT-165a-Gossypium_hirsutum-94114	32	118	+	EST_gnl_UG_Ghi#S42294441	predicted protein, partial	2	836
MIR482b	Exon	EST_EST32contig02289	345	470	-	EST_EST32contig02289	hypothetical protein POPTR_0002s15520g	2	520
MIR7504aj	Exon	EST_EST32contig06897	10	208	-	EST_EST32contig06897	PREDICTED: probable 2-isopropylmalate synthase-like	2	331
MIR7504p	Exon	D5-Chr8	21259891	21260015	-	EST_CO126445	PREDICTED: ras-related protein RABH1e-like	21259474	21260071
MIR7505a	Exon	D5-Chr10	18588372	18588482	+	EST_CO070343	pentatricopeptide repeat-containing protein, putative	18588152	18588902
MIR7505b	Exon	EST_CO070343	421	531	-	EST_CO070343	pentatricopeptide repeat-containing protein, putative	2	751
MIR7505d	Exon	D5-Chr10	18588555	18588662	+	EST_CO070343	pentatricopeptide repeat-containing protein, putative	18588152	18588902
MIR7505e	Exon	EST_CO070343	241	348	-	EST_CO070343	pentatricopeptide repeat-containing protein, putative	2	751
MIR7510db	Exon	A2-chr2	60583677	60583743	-	EST_TC268435	sugar binding protein	60583526	60584437
MIR827c	Exon	EST_gnl_UG_Ghi#S33782608	441	581	-	EST_gnl_UG_Ghi#S33804748	hypothetical protein CARUB_v10020008mg	30	651
MIR827d	Exon	EST_EST46Contig_36549	24	164	+	EST_EST46Contig_36549	Actin depolymerizing factor 4	2	2186
MIR827f	Exon	EST_TC257800	70	210	+	EST_gnl_UG_Ghi#S33826212	PREDICTED: DNA-directed RNA polymerase I subunit rpa1-like	2	740
MIR8766d	Exon	EST_PUT-165a-Gossypium_hirsutum-50250	47	137	-	EST_gnl_UG_Ghi#S28669583	subtilase family protein	2	441
MIRC118b	Exon	EST_PUT-165a-Gossypium_hirsutum-95004	210	356	-	EST_PUT-165a-Gossypium_hirsutum-95004	PREDICTED: uncharacterized LOC101214758 isoform 2	2	695
MIRC139a	Exon	EST_EST32contig61624	109	236	+	EST_gnl_UG_Ghi#S33792096	AP2/ERF domain-containing transcription factor, putative	262	664	2	231
MIRC139b	Exon	EST_gnl_UG_Ghi#S33792096	136	295	+	EST_gnl_UG_Ghi#S45785638	AP2/ERF domain-containing transcription factor, putative	282	658
MIRC139d	Exon	EST_PUT-165a-Gossypium_hirsutum-50850	388	547	-	EST_gnl_UG_Ghi#S45785638	AP2/ERF domain-containing transcription factor, putative	284	660
MIRC28u	Exon	EST_EST32contig25345	154	301	+	EST_TC231403	PREDICTED: chaperone protein dnaJ 10-like	2	606
MIRC38a	Exon	EST_gnl_UG_Ghi#S28650213	39	148	+	EST_gnl_UG_Ghi#S28650217	GATA type zinc finger transcription factor family protein	37	276
MIRC38b	Exon	EST_TC235856	66	175	+	EST_gnl_UG_Ghi#S28655061	GATA type zinc finger transcription factor family protein	64	370
MIRC38c	Exon	EST_gnl_UG_Ghi#S28651999	15	124	+	EST_gnl_UG_Ghi#S28655061	GATA type zinc finger transcription factor family protein	13	340
MIRC47b	Exon	EST_CO112244	534	717	+	EST_CO112244	ABI-1-like 1 isoform 1	2	819
MIRC47d	Exon	EST_BF272386	274	437	+	EST_BF272386	choline/carnitine/betaine transporter	2	644
MIRC48b	Exon	A2-chr11	35294782	35294883	-	EST_gnl_UG_Ghi#S62212657	PREDICTED: hydroxyacylglutathione hydrolase 2, mitochondrial	35294543	35295039
MIRC48c	Exon	D5-Chr6	47991146	47991246	-	EST_EST46Contig_17628	Glyoxalase 2-4	47990907	47991377
MIRC85a	Exon	EST_EST32contig52110	999	1116	-	EST_EST32contig52110	UDP-Glycosyltransferase superfamily protein	2	1627
MIRC85b	Exon	D5-Chr8	46587761	46587878	+	EST_EST46Contig_225	UDP-Glycosyltransferase superfamily protein	46587393	46588120
MIRC85c	Exon	EST_gnl_UG_Ghi#S33813840	169	286	+	EST_gnl_UG_Ghi#S33813840	UDP-Glycosyltransferase superfamily protein	2	869
MIRC92b	Exon	EST_EST32contig36380	311	412	-	EST_gnl_UG_Ghi#S33799186	DNA-binding storekeeper protein-related transcriptional regulator, putative	2	704
MIRC92c	Exon	EST_gnl_UG_Ghi#S33799186	312	413	-	EST_gnl_UG_Ghi#S33799186	DNA-binding storekeeper protein-related transcriptional regulator, putative	2	707
MIRCS104a	Exon	EST_gnl_UG_Ghi#S30009705	229	317	+	EST_gnl_UG_Ghi#S30009705	PREDICTED: subtilisin-like protease-like	2	613
MIRCS152a	Exon	EST_gnl_UG_Ghi#S28667657	1	77	+	EST_gnl_UG_Ghi#S28672128	PREDICTED: amino acid permease 2-like	15	442
MIRCS64a	Exon	EST_CO119704	644	715	+	EST_CO119704	PREDICTED: amino acid permease 2-like	2	785
MIR395n	intron	A2-chr2	69350111	69350199	-	EST_PUT-165a-Gossypium_hirsutum-76627	RNA-binding family protein	69348417	69348584	69350326	69350395
MIR7484c	intron	D5-Chr4	1477991	1478237	-	EST_gnl_UG_Ghi#S33793889	Translocation protein-related	1477615	1477851	1478525	1478688	1476243	1476390
MIR7484f	intron	A2-chr5	53493596	53493794	-	EST_TC247473	HVA22 A, putative isoform 1	53493095	53493467	53494209	53494366
MIR7484h	intron	D5-Chr11	62177674	62177908	+	EST_EST46Contig_25196	Leucine-rich repeat and IQ domain-containing protein 3, putative isoform 4	62180620	62180750	62178342	62178450	62176907	62177006	62179447	62179513	62179041	62179099	62179623	62179680	62176222	62176276	62179993	62180036	62178192	62178231
MIR7484n	intron	D5-Chr8	35619929	35620063	-	EST_gnl_UG_Ghi#S42279739	Kinase superfamily protein	35619424	35619765	35620213	35620339
MIR7484p	intron	A2-chr1	82398208	82398348	-	EST_EST46Contig_40601	Kinase superfamily protein isoform 2	82397791	82397989	82397267	82397397	82398992	82399122	82397011	82397114	82397465	82397516
MIR7484q	intron	A2-chr11	102599361	102599505	+	EST_gnl_UG_Ghi#S42334605	PREDICTED: alpha-1,4 glucan phosphorylase L isozyme, chloroplastic/amyloplastic-like	102598471	102598708	102600096	102600300	102599825	102600018	102598801	102598879
MIR7492dd	intron	D5-Chr2	31706194	31706276	-	EST_TC275412	Homeodomain-like superfamily protein, putative isoform 1	31704791	31705075	31707044	31707244	31708087	31708183
MIR7502ah	intron	A2-chr11	22072387	22072529	-	EST_gnl_UG_Ghi#S42363121	CTC-interacting domain 11 isoform 3	22072895	22072966	22072002	22072065	22073050	22073103	22073199	22073251
MIR7502d	intron	D5-Chr7	60473128	60473286	+	EST_gnl_UG_Ghi#S42318573	Modifier of rudimentary (Mod(r)) protein	60473765	60473990	60475145	60475268	60472584	60472693	60474094	60474183	60475002	60475048	60474878	60474918
MIR7502m	intron	A2-chr1	135157225	135157366	+	EST_gnl_UG_Ghi#S28675725	PREDICTED: calcium-dependent protein kinase 16	135157646	135157818	135156931	135157059	135156628	135156744	135158146	135158257	135156447	135156539	135157981	135158064
MIR7502n	intron	A2-chr1	136110340	136110480	+	EST_EST46Contig_28029	PREDICTED: BTB/POZ domain-containing protein At3g50780	136108700	136109303	136111932	136111979
MIR7502o	intron	D5-Chr10	2686916	2687066	-	EST_gnl_UG_Ghi#S42326572	Ubiquitin-fold modifier-conjugating enzyme	2686153	2686349	2687561	2687624
MIR7502q	intron	A2-chr5	7415014	7415137	-	EST_EST46Contig_14156	Kinase superfamily protein isoform 1	7415412	7415516	7417178	7417284	7415971	7416065	7417369	7417464	7415745	7415838	7414766	7414844	7415597	7415652
MIR7502x	intron	D5-Chr4	2703045	2703190	+	EST_gnl_UG_Ghi#S28682454	Haloacid dehalogenase-like hydrolase superfamily protein isoform 6	2704143	2704468	2701936	2702050	2701725	2701832	2701529	2701629	2703966	2704054	2702698	2702763	2703501	2703537
MIR7502z	intron	A2-chr3	4199605	4199750	+	EST_EST46Contig_15433	RING/U-box superfamily protein	4197871	4198044	4199896	4199996
MIR7504l	intron	D5-Chr9	30064561	30064687	+	EST_gnl_UG_Ghi#S62219980	PsbP-like protein 1 isoform 2	30063194	30063414	30064230	30064331	30065449	30065522	30065906	30065973
MIR7506av	intron	A2-chr1	11416407	11416488	-	EST_EST46Contig_32776	BES1-interacting Myc-like protein 2, putative isoform 1	11416311	11416343	11416508	11416539	11416457	11416489
MIR7512a	intron	D5-Chr9	23650873	23651179	-	EST_TC269062	Pyridoxin (pyrodoxamine) 5&apos;-phosphate oxidase isoform 3	23652086	23652185	23649745	23649839	23651724	23651798
MIR7513b	intron	D5-Chr10	56996849	56996949	+	EST_EST46Contig_49699	Mitochondrial substrate carrier family protein isoform 1	57001230	57001465	56995082	56995164	56995263	56995341	57000904	57000934
MIR8632a	intron	D5-Chr2	49368627	49368781	-	EST_EST46Contig_56135	ATP binding protein, putative isoform 1	49366859	49367024	49371700	49371877	49371529	49371603	49367118	49367173
MIR8633a	intron	D5-Chr10	6475834	6476001	-	EST_gnl_UG_Ghi#S28706749	Ubiquitin-like superfamily protein, putative isoform 8	6474404	6474574	6478741	6478884	6474108	6474230	6475018	6475139	6478081	6478199	6476799	6476879	6479024	6479095	6478294	6478373	6479191	6479231
MIR8633b	intron	A2-chr5	57255942	57256128	+	EST_gnl_UG_Ghi#S28706749	Ubiquitin-like superfamily protein, putative isoform 8	57254210	57254327	57255126	57255245	57256913	57256993	57260788	57260859
MIR8634a	intron	D5-Chr4	59188904	59189046	+	EST_gnl_UG_Ghi#S42334905	YAK1-related gene 1 isoform 3	59189674	59189819	59188152	59188274	59189915	59190029	59190136	59190225	59187614	59187657	59187498	59187528
MIR8634b	intron	D5-Chr6	37108599	37108759	-	EST_EST46Contig_6294	General transcription factor II H2 isoform 1	37108030	37108492	37107372	37107750	37109314	37109558	37106981	37107124
MIR8634d	intron	A2-chr11	78623024	78623213	+	EST_EST46Contig_6294	General transcription factor II H2 isoform 1	78622452	78622914	78621794	78622172	78623780	78624024	78621399	78621542
MIR8634f	intron	A2-chr8	63661398	63661540	+	EST_TC252924	YAK1-related gene 1 isoform 3	63662807	63662947	63661080	63661182	63662639	63662724
MIR8634g	intron	A2-chr8	40557047	40557189	+	EST_gnl_UG_Ghi#S42334905	YAK1-related gene 1 isoform 3	40557821	40557966	40556298	40556420	40558062	40558176	40558287	40558372	40555760	40555803	40555644	40555674
MIR8637a	intron	D5-Chr1	10368597	10368963	+	EST_EST46Contig_2735	Core-2/I-branching beta-1,6-N-acetylglucosaminyltransferase family protein	10370305	10370709	10367579	10367669	10370060	10370149
MIR8701a	intron	D5-Chr7	27471371	27471615	-	EST_gnl_UG_Ghi#S33827526	Branched-chain amino acid aminotransferase 5 / branched-chain amino acid transaminase 5 (BCAT5)	27472386	27472567	27472943	27473123	27473209	27473340	27469499	27469548	27474093	27474140
MIR8721f	intron	A2-chr12	48717015	48717276	-	EST_TC265172	Magnesium transporter CorA-like family protein	48715168	48715428	48716427	48716618	48716733	48716836	48718342	48718415	48718180	48718242	48719743	48719774
MIR8727a	intron	D5-Chr1	675129	675384	-	EST_TC266838	S-adenosyl-L-methionine-dependent methyltransferases superfamily protein, putative	674643	674911	674207	674360	675656	675745	676066	676136	675875	675941
MIR8727b	intron	A2-chr1	866206	866461	-	EST_TC266838	S-adenosyl-L-methionine-dependent methyltransferases superfamily protein, putative	865265	865418	866735	866824	866954	867020
MIR8732b	intron	A2-chr4	116534434	116534705	+	EST_EST46Contig_32642	WW domain-containing protein, putative isoform 2	116533811	116534335	116536548	116536772	116534907	116535048	116537238	116537332	116535359	116535449	116534742	116534795
MIR8732c	intron	A2-chr1	90434550	90434892	-	EST_BQ411436	PREDICTED: mitochondrial pyruvate carrier 1-like isoform 1	90433576	90433701	90435186	90435294	90432432	90432502	90433854	90433908
MIR8758a	intron	D5-Chr4	11590621	11590919	+	EST_EST32contig29619	Peroxin 6 isoform 1	11590009	11590157	11589241	11589364	11589448	11589560	11589033	11589128	11590316	11590393	11591155	11591216	11589650	11589691
MIR8758b	intron	A2-chr12	98216335	98216634	-	EST_EST32contig29619	Peroxin 6 isoform 1	98213882	98214105	98215732	98215880	98214952	98215075	98215159	98215271	98214744	98214839	98216038	98216115	98214264	98214337	98216872	98216934	98215361	98215402
MIR8764a	intron	D5-Chr12	34953285	34953443	-	EST_EST46Contig_54228	Nudix hydrolase	34952722	34952846	34954812	34954925	34953883	34953984	34954212	34954311	34953184	34953245
MIR8764b	intron	D5-Chr12	33216943	33217072	-	EST_TC280070	Fructose-1,6-bisphosphatase, cytosolic	33217831	33218103	33216339	33216477	33216741	33216859	33216097	33216185	33216547	33216638	33217488	33217565	33215941	33216018	33217120	33217190	33217338	33217399	33217676	33217726
MIR8767a	intron	D5-Chr8	50828268	50828458	+	EST_EST46Contig_41617	Enhanced disease resistance 2 isoform 1	50825649	50825883	50826115	50826276	50827441	50827590	50826372	50826478	50829057	50829161	50828862	50828961	50823973	50824070	50824942	50825016	50824788	50824852	50823771	50823826	50827323	50827369	50825963	50826004	50825226	50825264
MIR8785a	intron	D5-Chr3	45620696	45620897	+	EST_EST46Contig_46815	Phospholipid/glycerol acyltransferase family protein isoform 1	45619879	45620210	45624222	45624343	45623223	45623328	45621186	45621287	45621896	45622003	45621682	45621770	45623792	45623873	45622679	45622740	45623410	45623468
MIRC106a	intron	A2-chr1	125839187	125839530	+	EST_gnl_UG_Ghi#S33813246	Vesicle-associated membrane protein, putative isoform 1	125841658	125841879	125837864	125838024	125842144	125842224
MIRC106b	intron	D5-Chr11	44175066	44175409	+	EST_gnl_UG_Ghi#S42297217	Vesicle-associated membrane protein, putative isoform 1	44177520	44177753	44173717	44173901	44178014	44178094
MIRC107a	intron	A2-chr10	111900237	111900447	-	EST_EST46Contig_12719	SnRNA-activating protein complex subunit 3 isoform 1	111901871	111902257	111901451	111901709	111897944	111898095	111901152	111901182
MIRC107b	intron	D5-Chr9	34588147	34588361	+	EST_EST46Contig_12719	SnRNA-activating protein complex subunit 3 isoform 1	34589815	34590201	34589395	34589653	34587009	34587166	34585849	34586000	34589096	34589126
MIRC108c	intron	A2-chr5	7551730	7551832	-	EST_gnl_UG_Ghi#S42334470	Basic-leucine zipper transcription factor family protein isoform 1	7550151	7550455	7552463	7552730	7551436	7551542	7551232	7551290
MIRC113a	intron	A2-chr6	74193478	74193604	+	EST_gnl_UG_Ghi#S45785306	Tryptophan RNA-binding attenuator protein-like	74192822	74193001	74191508	74191658	74194102	74194228	74195153	74195261	74194933	74195026	74192074	74192135	74193741	74193803	74192254	74192298	74193140	74193179
MIRC113b	intron	D5-Chr8	52024691	52024815	+	EST_gnl_UG_Ghi#S45785306	Tryptophan RNA-binding attenuator protein-like	52024038	52024217	52022730	52022876	52025315	52025441	52026366	52026474	52026146	52026239	52024954	52025016	52023292	52023353	52023469	52023513	52024355	52024394
MIRC114a	intron	A2-chr11	22045246	22045545	-	EST_gnl_UG_Ghi#S33834351	Plastid ribosomal protein l11	22044458	22044669	22044757	22044932	22047903	22048046	22045044	22045108
MIRC116b	intron	A2-chr7	92762551	92762652	-	EST_EST46Contig_34908	RHOMBOID-like protein 10, putative	92760092	92760227	92762075	92762159	92763379	92763424
MIRC116c	intron	A2-chr7	92757987	92758089	-	EST_gnl_UG_Ghi#S42320131	RHOMBOID-like protein 10, putative	92754252	92754297	92759156	92759201
MIRC116f	intron	D5-Chr2	55761107	55761208	-	EST_gnl_UG_Ghi#S42320131	RHOMBOID-like protein 10, putative	55757226	55757323	55757626	55757726	55756763	55756837	55757402	55757479	55756915	55756969	55761947	55761992
MIRC118a	intron	A2-chr13	116075199	116075345	-	EST_gnl_UG_Ghi#S33811673	PREDICTED: uncharacterized LOC101214758 isoform 2	116076161	116076411	116074702	116074855	116075715	116075751
MIRC120a	intron	A2-chr4	116586743	116586841	+	EST_gnl_UG_Ghi#S28702643	Ubiquitin-conjugating enzyme E2 22	116585977	116586090	116584729	116584843	116586259	116586359	116587514	116587611	116583942	116584000
MIRC120b	intron	D5-Chr7	58099658	58099755	-	EST_gnl_UG_Ghi#S28702643	Ubiquitin-conjugating enzyme E2 22	58097929	58098236	58097614	58097728	58098893	58099007	58099176	58099276	58100459	58100554
MIRC123b	intron	A2-chr6	69625678	69625804	-	EST_gnl_UG_Ghi#S62216700	Transmembrane protein 97	69624480	69624871	69626514	69626689
MIRC127a	intron	A2-chr4	37269349	37269718	+	EST_gnl_UG_Ghi#S62208309	PREDICTED: uncharacterized LOC101221126	37268811	37268985	37270445	37270560
MIRC127b	intron	A2-chr4	37259983	37260352	+	EST_gnl_UG_Ghi#S62208309	PREDICTED: uncharacterized LOC101221126	37259445	37259619	37261079	37261194
MIRC127c	intron	D5-Chr7	32522589	32522960	+	EST_gnl_UG_Ghi#S42292522	PREDICTED: uncharacterized LOC101221126	32520831	32520947	32523628	32523743	32521055	32521125
MIRC129b	intron	A2-chr7	34302020	34302109	+	EST_TC246645	Neutral/alkaline non-lysosomal ceramidase isoform 3	34301326	34301513	34303213	34303285
MIRC130a	intron	A2-chr7	114694509	114694810	+	EST_gnl_UG_Ghi#S42328854	Cold regulated gene 27, putative isoform 1	114695398	114695599	114693612	114693815	114694275	114694468	114696127	114696243
MIRC130b	intron	D5-Chr10	1511941	1512222	-	EST_TC232267	Cold regulated gene 27, putative isoform 1	1513660	1514086	1511029	1511233	1511696	1511889	1512741	1512924	1513453	1513569
MIRC131a	intron	A2-chr7	67646603	67646755	-	EST_gnl_UG_Ghi#S33824260	transporter, putative	67646320	67646444	67645751	67645864	67648133	67648218
MIRC132a	intron	D5-Chr10	60527834	60528109	-	EST_TC243938	Hydroxycinnamoyl CoA shikimate/quinate hydroxycinnamoyltransferase, putative	60525727	60525842	60528750	60528865
MIRC132b	intron	D5-Chr10	60522638	60522913	-	EST_TC243938	Hydroxycinnamoyl CoA shikimate/quinate hydroxycinnamoyltransferase, putative	60518358	60518473	60523517	60523634
MIRC135a	intron	A2-chr4	68954821	68954951	+	EST_EST46Contig_11080	PREDICTED: uncharacterized LOC101206379	68953956	68954122	68957733	68957809
MIRC138a	intron	A2-chr9	59896296	59896464	-	EST_gnl_UG_Ghi#S42354155	Annexin-like protein RJ4 isoform 1	59895989	59896209	59895749	59895896	59896718	59896781
MIRC138b	intron	D5-Chr11	51285393	51285561	-	EST_gnl_UG_Ghi#S53281703	Annexin-like protein RJ4 isoform 1	51286272	51286647	51285087	51285307	51285808	51286022	51284847	51284994	51284518	51284618	51286102	51286196
MIRC144ai	intron	A2-chr12	121602681	121602935	+	EST_gnl_UG_Ghi#S42285208	Pectin lyase-like superfamily protein	121603025	121603265	121602214	121602422	121600768	121600964	121603434	121603505	121602520	121602566
MIRC144i	intron	D5-Chr3	462698	463178	+	EST_gnl_UG_Ghi#S42300471	GDSL-like Lipase/Acylhydrolase superfamily protein, putative isoform 1	457888	458020	467371	467503	457701	457800
MIRC144m	intron	D5-Chr13	56115449	56115727	-	EST_TC232695	Kinase superfamily protein isoform 1	56115010	56115173	56116403	56116540	56117072	56117202
MIRC144p	intron	D5-Chr1	5745946	5746220	-	EST_EST46Contig_14281	CBS / octicosapeptide/Phox/Bemp1 (PB1) domains-containing protein isoform 3	5745575	5745798	5748672	5748763	5748856	5748946	5749678	5749716
MIRC144r	intron	D5-Chr1	2534911	2535043	+	EST_EST32contig16270	Tocopherol cyclase, chloroplast / vitamin E deficient 1 (VTE1) / sucrose export defective 1 (SXD1) isoform 1	2534338	2534552	2535224	2535289
MIRC146a	intron	A2-chr11	72330797	72330918	+	EST_EST32contig05591	acyl-CoA binding protein 5	72326904	72326986	72335028	72335109
MIRC148c	intron	A2-chr4	15818984	15819213	-	EST_gnl_UG_Ghi#S42288786	Nucleoporin interacting component (Nup93/Nic96-like) family protein isoform 1	15817861	15818215	15818394	15818688	15819544	15819689
MIRC2a	intron	D5-Chr10	1281564	1281725	-	EST_gnl_UG_Ghi#S30005295	Acylamino-acid-releasing enzyme, putative isoform 1	1280897	1281023	1281297	1281402	1280506	1280597	1281117	1281204	1280682	1280753	1281922	1281972
MIRC2b	intron	D5-Chr7	58169203	58169354	+	EST_gnl_UG_Ghi#S62209758	Single-stranded nucleic acid binding R3H protein isoform 2	58168673	58168961	58169625	58169697
MIRC2c	intron	A2-chr4	130243633	130243799	-	EST_gnl_UG_Ghi#S33818058	Peptidyl-prolyl cis-trans isomerase G, putative	130242510	130242889	130245210	130245363
MIRC2d	intron	D5-Chr1	54387405	54387535	+	EST_gnl_UG_Ghi#S42300047	Esterase, putative isoform 2	54386913	54387180	54388465	54388697	54388179	54388390	54387898	54388072
MIRC2h	intron	A2-chr7	114961691	114961852	+	EST_gnl_UG_Ghi#S30005295	Acylamino-acid-releasing enzyme, putative isoform 1	114961021	114961147	114961421	114961526	114960631	114960722	114961241	114961328	114960806	114960877	114962043	114962095
MIRC2j	intron	A2-chr2	68986200	68986361	-	EST_EST46Contig_25931	Mamallian P58IPK isoform 1	68987439	68987662	68986579	68986788	68983861	68984041	68985704	68985873	68985955	68986051	68986887	68986971
MIRC2k	intron	D5-Chr6	2487200	2487362	-	EST_gnl_UG_Ghi#S53281665	Alpha-1,4 glucan phosphorylase L isozyme, chloroplastic/amyloplastic isoform 1	2486129	2486565	2484602	2484879	2483428	2483669	2488036	2488281	2489681	2489885	2489411	2489604	2484261	2484440	2486677	2486832	2487708	2487840	2483757	2483861	2488372	2488447
MIRC22c	intron	A2-chr4	40867331	40867485	-	EST_gnl_UG_Ghi#S42318424	Serine/threonine protein kinase 3 isoform 2	40869179	40869402	40864752	40864949	40867887	40868032	40868232	40868375
MIRC23a	intron	D5-Chr6	40196310	40196443	-	EST_PUT-165a-Gossypium_hirsutum-98006	P-loop containing nucleoside triphosphate hydrolases superfamily protein isoform 3, partial	40197336	40197521	40197661	40197821	40195587	40195735	40195203	40195310	40198600	40198695	40194986	40195061
MIRC23b	intron	A2-chr11	74951966	74952099	+	EST_PUT-165a-Gossypium_hirsutum-98006	P-loop containing nucleoside triphosphate hydrolases superfamily protein isoform 3, partial	74952989	74953174	74954062	74954247	74951277	74951425	74950885	74950992	74955326	74955421	74950667	74950742
MIRC28a	intron	D5-Chr13	57120058	57120229	+	EST_EST46Contig_49636	Homeodomain-like superfamily protein, putative isoform 2	57121977	57122396	57119093	57119422	57124455	57124767	57122670	57122764	57120692	57120773	57122494	57122578
MIRC28ae	intron	D5-Chr10	948753	948857	-	EST_EST32contig33755	Metalloendopeptidases,zinc ion binding isoform 1	948104	948598	949016	949336	949890	950044	950276	950379	949658	949753	950124	950197	950496	950559
MIRC28aq	intron	D5-Chr1	15906277	15906377	+	EST_gnl_UG_Ghi#S33826127	Thylakoid lumenal P17.1 protein	15904959	15905275	15906573	15906686	15905779	15905864	15905389	15905428
MIRC28ax	intron	D5-Chr2	62163065	62163235	+	EST_gnl_UG_Ghi#S62219294	Cysteine proteinases superfamily protein isoform 1	62162102	62162217	62164474	62164563	62160993	62161061	62161955	62162012	62161748	62161800
MIRC28ay	intron	A2-chr3	1601148	1601318	-	EST_TC260106	Casein kinase I-like 10 isoform 3	1600823	1600921	1600361	1600431	1601691	1601755	1601835	1601899	1599773	1599816
MIRC28b	intron	D5-Chr8	56834983	56835126	-	EST_CO103093	Carbonic anhydrase 2, CA2	56832740	56832889	56833826	56833943	56834725	56834831	56834185	56834275	56835689	56835751	56834019	56834085	56833306	56833354
MIRC28bc	intron	D5-Chr10	62013181	62013341	+	EST_gnl_UG_Ghi#S33796866	WAPL protein, putative isoform 1	62012514	62012661	62011846	62011944	62011680	62011764	62013596	62013657
MIRC28be	intron	D5-Chr4	55632514	55632684	+	EST_TC260106	Casein kinase I-like 10 isoform 3	55632185	55632283	55631724	55631794	55633054	55633118	55633203	55633262	55631132	55631175
MIRC28bi	intron	A2-chr13	131099394	131099525	+	EST_gnl_UG_Ghi#S42283591	Nuclear transcription factor Y subunit A-10, putative	131096845	131097153	131096423	131096601	131099817	131099958	131099146	131099261	131099654	131099733
MIRC28bj	intron	A2-chr5	54410649	54410817	+	EST_gnl_UG_Ghi#S28640106	Peptide methionine sulfoxide reductase msrA	54411133	54411374	54411451	54411591	54410392	54410474	54410227	54410285	54410961	54410999	54408701	54408732
MIRC28bk	intron	A2-chr10	38140042	38140211	-	EST_gnl_UG_Ghi#S33841783	Kinesin 3 isoform 4	38139427	38139639	38139720	38139885	38140345	38140459	38140783	38140892	38139255	38139339	38139117	38139159
MIRC28bl	intron	A2-chr1	135268846	135268992	+	EST_gnl_UG_Ghi#S42360760	B-box type zinc finger family protein	135267975	135268185	135269722	135269901	135269513	135269629	135269316	135269414
MIRC28c	intron	A2-chr8	98245749	98245904	-	EST_EST46Contig_8151	D2/4-type cyclin	98245340	98245578	98246523	98246734	98246266	98246393	98246829	98246929	98247023	98247110
MIRC28e	intron	A2-chr1	135159205	135159307	-	EST_gnl_UG_Ghi#S28672688	LOC100284681	135160697	135160839	135159870	135160004	135160258	135160369	135160451	135160534	135158745	135158824	135160131	135160172
MIRC28g	intron	A2-chr1	86673152	86673321	+	EST_gnl_UG_Ghi#S42337254	ATP-dependent caseinolytic (Clp) protease/crotonase family protein isoform 2	86676581	86676811	86673832	86673968	86672866	86672993	86675634	86675738	86673622	86673722	86675389	86675462
MIRC40a	intron	D5-Chr8	43032006	43032164	-	EST_PUT-165a-Gossypium_hirsutum-65866	G-protein coupled receptors,GTPase activators	43034298	43034492	43031075	43031195	43031441	43031529	43033860	43033942	43031305	43031369
MIRC40b	intron	A2-chr6	23675578	23675736	-	EST_PUT-165a-Gossypium_hirsutum-65866	G-protein coupled receptors,GTPase activators	23674105	23674448	23677881	23678075	23674648	23674768	23675012	23675100	23677435	23677516	23674876	23674940
MIRC42a	intron	A2-chr3	55046941	55047101	+	EST_gnl_UG_Ghi#S42338702	NIMA-related kinase 7	55046579	55046662	55045434	55045516	55044313	55044381	55048081	55048159	55043961	55044027	55045736	55045796	55044521	55044570	55047528	55047580	55045030	55045075
MIRC42h	intron	D5-Chr4	60874799	60874960	+	EST_PUT-165a-Gossypium_hirsutum-90244	PREDICTED: LOW QUALITY PROTEIN: tRNA (cytosine(38)-C(5))-methyltransferase	60874367	60874442	60875375	60875446	60875223	60875294
MIRC42j	intron	D5-Chr10	61760765	61760909	+	EST_gnl_UG_Ghi#S42354386	fumarylacetoacetase family protein	61760264	61760361	61760454	61760532	61761033	61761107	61759661	61759729	61760109	61760172
MIRC44a	intron	A2-chr2	47988843	47988999	-	EST_gnl_UG_Ghi#S33782612	Alpha/beta-Hydrolases superfamily protein	47989930	47990358	47988161	47988585	47987984	47988062	47989758	47989836
MIRC51b	intron	D5-Chr5	63282228	63282392	-	EST_gnl_UG_Ghi#S62216082	Major facilitator superfamily protein, putative isoform 1	63283163	63283250	63282429	63282510	63283011	63283094	63282114	63282185	63282719	63282773	63282584	63282626	63282874	63282908
MIRC51g	intron	A2-chr5	8637584	8637748	-	EST_gnl_UG_Ghi#S62216082	Major facilitator superfamily protein, putative isoform 1	8637185	8637366	8638544	8638631	8638392	8638475	8637806	8637887	8637468	8637541	8638722	8638800	8638096	8638150	8637961	8638003	8638251	8638285
MIRC58b	intron	A2-chr5	8610617	8610872	-	EST_gnl_UG_Ghi#S42319111	PREDICTED: uncharacterized LOC101211352	8608725	8608867	8610282	8610424	8608523	8608625	8610080	8610182	8611012	8611094	8607439	8607510
MIRC6f	intron	A2-chr9	57651484	57651711	+	EST_EST32contig46682	PREDICTED: protein BREVIS RADIX-like	57650238	57650335	57650192	57650230	57653009	57653047	57653055	57653093	57653101	57653135
MIRC90a	intron	D5-Chr11	58643431	58643603	+	EST_gnl_UG_Ghi#S33820913	Os03g0276600	58642968	58643154	58644115	58644219	58644373	58644473	58642140	58642227	58643911	58643995	58641496	58641584	58642345	58642401
MIRC95aa	intron	A2-chr8	13325372	13325494	-	EST_FL576682	hypothetical protein SORBIDRAFT_01g043900	13320861	13320922	13327662	13327723
MIRCS118a	intron	D5-Chr8	56706425	56706633	+	EST_gnl_UG_Ghi#S28710445	Homeobox-leucine zipper protein HDG11	56706751	56707021	56702988	56703178	56702767	56702885	56707531	56707624	56705676	56705777
MIRCS119a	intron	D5-Chr9	38638672	38638795	-	EST_EST46Contig_49500	Chalcone and stilbene synthase family protein	38636920	38637126	38640110	38640162
MIRCS13a	intron	A2-chr12	98146582	98146957	+	EST_TC246569	Glutathione peroxidase 2	98151504	98151742	98146023	98146261	98147914	98148082	98147354	98147476	98147028	98147106	98147214	98147277	98148174	98148219
MIRCS131a	intron	D5-Chr6	33149644	33149819	+	EST_gnl_UG_Ghi#S33835632	SNARE-like superfamily protein	33149236	33149387	33150497	33150645	33151417	33151506	33150892	33150973
MIRCS14a	intron	D5-Chr5	54706885	54707103	-	EST_gnl_UG_Ghi#S42301572	Pyruvate dehydrogenase complex E1 alpha subunit, ALPHA,E1 ALPHA isoform 1	54709259	54709355	54705290	54705369	54709467	54709541	54709876	54709943	54709640	54709696
MIRCS191a	intron	A2-chr10	80420572	80420831	-	EST_gnl_UG_Ghi#S33847399	Kinase family protein with ARM repeat domain isoform 1	80421649	80421811	80421916	80422036	80419715	80419817	80421350	80421417
MIRCS193a	intron	D5-Chr4	59066391	59066606	-	EST_TC239813	MATE efflux family protein	59071276	59071517	59071008	59071128	59064769	59064856	59070861	59070912
MIRCS197a	intron	D5-Chr5	3844012	3844196	+	EST_gnl_UG_Ghi#S33822157	Ribonucleoside-diphosphate reductase small chain A isoform 1	3844251	3844421	3843052	3843177	3843795	3843919	3845074	3845145	3843603	3843670	3842534	3842579
MIRCS198a	intron	D5-Chr1	992259	992415	-	EST_gnl_UG_Ghi#S42356253	Vacuolar protein sorting-associated protein 32 isoform 1	994059	994174	992610	992715	991395	991497	993535	993627	993338	993429
MIRCS200a	intron	A2-chr12	90132229	90132547	+	EST_gnl_UG_Ghi#S55481327	Triosephosphate isomerase isoform 2	90131421	90131637	90134093	90134274	90133843	90133979	90133242	90133366	90133689	90133775	90134842	90134931	90132960	90133029	90131994	90132022
MIRCS205a	intron	D5-Chr3	671518	671823	+	EST_gnl_UG_Ghi#S42311887	PREDICTED: V-type proton ATPase 16 kDa proteolipid subunit-like	670967	671252	672241	672435
MIRCS209a	intron	D5-Chr8	289054	289249	+	EST_gnl_UG_Ghi#S30011558	Peptidase family C54 protein isoform 2	286747	286946	291436	291580	293403	293473
MIRCS245a	intron	A2-chr11	26435847	26436007	+	EST_gnl_UG_Ghi#S42301497	ARG1-like 1	26433639	26433790	26433871	26433981	26437066	26437164	26434076	26434169	26433509	26433564	26436034	26436087
MIRCS249a	intron	D5-Chr13	57945327	57945525	+	EST_TC237127	Homeobox-leucine zipper family protein / lipid-binding START domain-containing protein isoform 3	57945787	57945974	57944904	57945090	57940465	57940635	57943797	57943954	57947563	57947715	57946347	57946491	57943051	57943166	57944642	57944750	57942392	57942483	57942860	57942957	57944322	57944399	57946079	57946161	57942207	57942286
MIRCS28a	intron	A2-chr12	90702598	90702728	+	EST_TC280070	Fructose-1,6-bisphosphatase, cytosolic	90703819	90704091	90703198	90703336	90702816	90702934	90703037	90703128	90703490	90703578	90702093	90702170	90703657	90703734	90702467	90702537	90702259	90702320	90701932	90701982
MIRCS33a	intron	D5-Chr5	3432605	3432740	+	EST_EST46Contig_49624	BLISTER-like protein	3434885	3435047	3434161	3434322	3433291	3433406	3430008	3430125	3431103	3431215	3434456	3434527	3433104	3433171
MIRCS62a	intron	A2-chr11	96349482	96349659	+	EST_gnl_UG_Ghi#S43236197	PREDICTED: protein LSD1-like	96347843	96347903	96354371	96354431
MIRCS7a	intron	A2-chr1	72106908	72107224	+	EST_gnl_UG_Ghi#S30000974	Ankyrin repeat family protein	72105541	72105717	72111683	72111751
MIRCS78a	intron	A2-chr11	71243951	71244161	+	EST_gnl_UG_Ghi#S33835632	SNARE-like superfamily protein	71243562	71243713	71244813	71244961	71245208	71245289	71245740	71245825
MIRCS89a	intron	D5-Chr8	26693749	26694078	-	EST_gnl_UG_Ghi#S42331905	TT12-2 MATE transporter	26693402	26693645	26694261	26694382	26694482	26694570	26693274	26693331	26693141	26693199
MIRCS9a	intron	D5-Chr2	12017650	12017975	+	EST_gnl_UG_Ghi#S42326016	PLC-like phosphodiesterase family protein, putative isoform 2	12015822	12016108	12014983	12015168	12016584	12016726	12018453	12018575	12015655	12015695
MIRCS93a	intron	D5-Chr3	1399002	1399167	+	EST_EST46Contig_7290	Nucleic acid binding,sequence-specific DNA binding transcription factors,zinc ion binding isoform 1	1398048	1398345	1400377	1400538
MIRC148d	intron	D5-Chr4	1848512	1848752	-	EST_gnl_UG_Ghi#S33819626	Chaperone binding,ATPase activators	1847455	1847538	1849390	1849471	1847150	1847206
MIRC28x	intron	D5-Chr10	58862164	58862311	+	EST_gnl_UG_Ghi#S42346818	DNAJ heat shock N-terminal domain-containing protein isoform 1	58861827	58862010	58862616	58862779	58862428	58862513	58861184	58861250
MIRC57a	intron	D5-Chr2	62149852	62150011	-	EST_gnl_UG_Ghi#S42310493	Neutral/alkaline non-lysosomal ceramidase	62149417	62149737	62150191	62150366	62150750	62150858	62150470	62150534
MIRC47a	intron	D5-Chr4	43880784	43880967	+	EST_gnl_UG_Ghi#S33782371	ABI-1-like 1 isoform 1	43879372	43879522	43880400	43880490	43880065	43880151	43879100	43879184	43881151	43881214	43878425	43878488
MIR162c	Junction	A2-chr5	40339154	40339263	-	EST_EST32contig29913	PREDICTED: protein IQ-DOMAIN 31-like isoform X1	40339310	40339422	40339169	40339269
MIR162a	Junction	D5-Chr3	32585627	32585736	-	EST_EST32contig29913	PREDICTED: protein IQ-DOMAIN 31-like isoform X1	32585642	32585742
MIR166b	Junction	D5-Chr1	21225924	21226070	-	EST_gnl_UG_Ghi#S42327283	putative site-specific DNA endonuclease	21226013	21226143
MIR166e	Junction	D5-Chr4	8126533	8126629	+	EST_EST46Contig_32255	PREDICTED: ABC transporter G family member 15-like	8126593	8126805
MIR166p	Junction	A2-chr1	18940551	18940697	-	EST_gnl_UG_Ghi#S42327283	putative site-specific DNA endonuclease	18940640	18940770
MIR166r	Junction	A2-chr3	64019515	64019611	-	EST_EST46Contig_32255	PREDICTED: ABC transporter G family member 15-like	64019578	64019790
MIR167a	Junction	D5-Chr10	48919848	48920191	-	EST_EST32contig06196	PREDICTED: uncharacterized protein LOC101770413	48919819	48920144
MIR169h	Junction	A2-chr4	57239509	57239683	+	EST_PUT-165a-Gossypium_hirsutum-77570	PREDICTED: general transcription factor IIH subunit 4	57239560	57240110
MIR172a	Junction	A2-chr9	80456503	80456625	+	EST_PUT-165a-Gossypium_hirsutum-43674	Lipoxygenase, putative isoform 2, partial	80456571	80456694
MIR390b	Junction	D5-Chr3	41735671	41735757	+	EST_TC272092	Uncharacterized protein TCM_042226	41735725	41735766
MIR390c	Junction	D5-Chr4	57185646	57185755	+	EST_TC272092	Uncharacterized protein TCM_042226	57185915	57186827	57185672	57185817
MIR390d	Junction	D5-Chr6	44230730	44230820	+	EST_gnl_UG_Ghi#S42314807	hypothetical protein MTR_3g031300	44230722	44230770
MIR390h	Junction	A2-chr10	112849228	112849318	+	EST_gnl_UG_Ghi#S42314807	hypothetical protein MTR_3g031300	112849220	112849268
MIR390k	Junction	A2-chr7	78062837	78062932	-	EST_TC272092	Uncharacterized protein TCM_042226	78062903	78062944
MIR393i	Junction	D5-Chr13	1408613	1408714	-	EST_EST32contig05293	Concanavalin A-like lectin family protein, putative	1408679	1408733
MIR393j	Junction	A2-chr13	74402296	74402397	+	EST_EST32contig05293	Concanavalin A-like lectin family protein, putative	74402359	74402413
MIR393k	Junction	A2-chr10	96619778	96619914	-	EST_EST32contig05293	Concanavalin A-like lectin family protein, putative	96619849	96620038
MIR396m	Junction	D5-Chr4	60947050	60947160	+	EST_TC275676	Uncharacterized protein TCM_038143	60947048	60947083
MIR396w	Junction	A2-chr3	23713381	23713491	-	EST_TC275676	Uncharacterized protein TCM_038143	23713459	23713500
MIR479b	Junction	D5-Chr4	31028355	31028451	+	EST_EST46Contig_7532	TIR-NBS-LRR class disease resistance protein	31028101	31028388
MIR7486d	Junction	D5-Chr5	45060963	45061063	+	EST_FL576866	PREDICTED: putative amidohydrolase ytcJ-like	45061040	45061068
MIR7502af	Junction	A2-chr10	69754571	69754707	-	EST_PUT-165a-Gossypium_hirsutum-13164	Glucuronidase 2 isoform 1	69754579	69754609
MIR7506af	Junction	A2-chr12	37998075	37998177	-	EST_EST46Contig_32776	BES1-interacting Myc-like protein 2, putative isoform 1	37998049	37998082
MIR7506ai	Junction	A2-chr10	57636398	57636568	-	EST_EST46Contig_32776	BES1-interacting Myc-like protein 2, putative isoform 1	57636541	57636569
MIR7506aj	Junction	A2-chr13	61492404	61492509	-	EST_EST46Contig_32776	BES1-interacting Myc-like protein 2, putative isoform 1	61492169	61492204	61492320	61492350	61492413	61492446
MIR7506aq	Junction	A2-chr1	47787095	47787264	-	EST_EST46Contig_32776	BES1-interacting Myc-like protein 2, putative isoform 1	47787094	47787127
MIR7506ar	Junction	A2-chr1	19740732	19740845	+	EST_TC277611	hypothetical protein MTR_2g062380	19740785	19740817
MIR7506aw	Junction	A2-chr1	79633045	79633122	-	EST_EST46Contig_32776	BES1-interacting Myc-like protein 2, putative isoform 1	79633090	79633123
MIR7506ba	Junction	A2-chr10	55075819	55075953	+	EST_EST46Contig_32776	BES1-interacting Myc-like protein 2, putative isoform 1	55075820	55075853
MIR7506bc	Junction	A2-chr10	94208945	94209027	+	EST_EST46Contig_32776	BES1-interacting Myc-like protein 2, putative isoform 1	94209273	94209305	94208992	94209025
MIR7506bd	Junction	A2-chr3	56180120	56180202	-	EST_EST46Contig_55397	PREDICTED: amino acid permease 4 isoform X1	56180170	56180204
MIR7506be	Junction	A2-chr3	87971994	87972144	+	EST_EST32contig13170	hypothetical protein POPTR_0007s06560g	87972141	87972177
MIR7506bp	Junction	A2-chr4	95257007	95257276	-	EST_EST46Contig_32776	BES1-interacting Myc-like protein 2, putative isoform 1	95257011	95257044
MIR7506bu	Junction	A2-chr6	17962053	17962135	+	EST_EST46Contig_32776	BES1-interacting Myc-like protein 2, putative isoform 1	17962240	17962273	17962100	17962133
MIR7506bv	Junction	A2-chr6	27677006	27677090	+	EST_EST46Contig_32776	BES1-interacting Myc-like protein 2, putative isoform 1	27677060	27677088
MIR7506by	Junction	A2-chr7	89490791	89490889	-	EST_PUT-165a-Gossypium_hirsutum-13557	PREDICTED: amino acid permease 2 isoform 1	89490805	89490833
MIR7506h	Junction	A2-chr9	50055662	50055835	-	EST_EST46Contig_32776	BES1-interacting Myc-like protein 2, putative isoform 1	50055666	50055699
MIR7506w	Junction	A2-chr12	142299702	142299784	-	EST_EST46Contig_32776	BES1-interacting Myc-like protein 2, putative isoform 1	142299752	142299785
MIR7506z	Junction	A2-chr12	89615539	89615640	+	EST_EST32contig13170	hypothetical protein POPTR_0007s06560g	89615549	89615578
MIR7510q	Junction	D5-Chr10	51561822	51561897	-	EST_TC268435	sugar binding protein	51561821	51561850
MIR827b	Junction	D5-Chr11	55877977	55878117	+	EST_CO088990	CC-NBS-LRR class disease resistance protein	55878085	55878519
MIR8706f	Junction	D5-Chr4	60673418	60673641	-	EST_TC271669	Splicing endonuclease 2, putative	60673488	60673535
MIR8706m	Junction	A2-chr7	122396506	122396720	+	EST_EST32contig64733	PREDICTED: pentatricopeptide repeat-containing protein At2g27610	122396677	122396853
MIR8709b	Junction	D5-Chr10	57073699	57074045	-	EST_gnl_UG_Ghi#S42349484	PREDICTED: putative UDP-rhamnose:rhamnosyltransferase 1-like	57073859	57073888
MIR8752a	Junction	D5-Chr7	465419	465657	-	EST_PUT-165a-Gossypium_hirsutum-78597	BR enhanced expression 1	466017	466412	465719	465986	465460	465552
MIRC1d	Junction	A2-chr1	126052936	126053203	-	EST_EST32contig17465	DNA polymerase epsilon catalytic subunit A	126053000	126053375
MIRC105b	Junction	A2-chr6	54190626	54190952	+	EST_PUT-165a-Gossypium_hirsutum-47193	PREDICTED: serine/threonine-protein phosphatase 7 long form homolog	54190636	54190665
MIRC139c	Junction	EST_TC277523	137	294	+	EST_TC235780	AP2/ERF domain-containing transcription factor, putative	24	265
MIRC148e	Junction	D5-Chr10	56548675	56548914	+	EST_TC235992	Arogenate dehydratase 6	56548867	56548902
MIRC18a	Junction	A2-chr3	38211468	38211562	+	EST_EST32contig12167	Serine/arginine repetitive matrix protein 1	38211419	38211470
MIRC28ab	Junction	A2-chr7	39819775	39819942	-	EST_TC262685	Maternal effect embryo arrest 59	39819900	39819928
MIRC51e	Junction	A2-chr2	68743709	68744021	+	EST_EST46Contig_4164	Pectin lyase-like superfamily protein isoform 3	68743265	68743712
MIRC52c	Junction	A2-chr12	93496309	93496443	-	EST_FL577693	DNA/RNA polymerases superfamily protein	93496317	93496376
MIRC52e	Junction	A2-chr12	131223499	131223762	+	EST_FL577693	DNA/RNA polymerases superfamily protein	131223712	131223913
MIRC52j	Junction	A2-chr12	132020505	132020815	+	EST_FL577693	DNA/RNA polymerases superfamily protein	132020767	132020966
MIRC52m	Junction	A2-chr3	74058087	74058328	+	EST_FL577693	DNA/RNA polymerases superfamily protein	74058279	74058479
MIRC52p	Junction	A2-chr4	17260024	17260210	-	EST_FL577693	DNA/RNA polymerases superfamily protein	17260164	17260235
MIRC52t	Junction	A2-chr12	93496310	93496444	+	EST_FL577693	DNA/RNA polymerases superfamily protein	93496379	93496438
MIRC52x	Junction	A2-chr8	49487553	49487745	+	EST_FL577693	DNA/RNA polymerases superfamily protein	49487696	49487896
MIRC52z	Junction	A2-chr10	47698482	47698602	-	EST_FL577693	DNA/RNA polymerases superfamily protein	47698557	47698756
MIRC94a	Junction	D5-Chr9	17002811	17002954	+	EST_EST46Contig_7125	Disease resistance protein	17002943	17002995
MIRC94b	Junction	A2-chr10	20692548	20692691	+	EST_EST46Contig_7125	Disease resistance protein	20692680	20692732
MIRC95m	Junction	A2-chr5	55700421	55700547	-	EST_EST46Contig_32106	P-loop containing nucleoside triphosphate hydrolases superfamily protein isoform 1	55700382	55700443
MIRCS142a	Junction	A2-chr13	111130111	111130404	+	EST_gnl_UG_Ghi#S33842418	Auxin response factor 8-1	111130119	111130471
MIRCS19a	Junction	D5-Chr13	44942770	44942903	-	EST_gnl_UG_Ghi#S28695227	ADP-ribosylation factor GTPase-activating protein AGD5 isoform 2	44944817	44945053	44945360	44945562	44942882	44943006
MIRCS20a	Junction	D5-Chr2	61078875	61079324	+	EST_EST46Contig_2662	PREDICTED: ABC transporter B family member 1-like	61078427	61078629	61078171	61078348	61078990	61079083
MIRCS215a	Junction	D5-Chr4	378644	379004	+	EST_EST46Contig_55664	Copper transporter, putative	378931	379314
MIRCS224a	Junction	D5-Chr2	2645728	2646007	-	EST_EST32contig41664	hypothetical protein ZeamMp152	2645954	2646007
MIRCS247a	Junction	A2-chr4	130140476	130140891	+	EST_gnl_UG_Ghi#S28668601	DsRNA-binding domain-like superfamily protein, putative	130140851	130140881
MIRCS31a	Junction	D5-Chr8	36436002	36436194	-	EST_TC236112	Ubiquitin-like superfamily protein, putative	36436068	36436867
MIRCS35a	Junction	A2-chr6	52393977	52394161	-	EST_EST46Contig_12067	alpha/beta-hydrolase domain-containing protein	52394000	52394042
MIRCS76a	Junction	A2-chr8	55425696	55426021	-	EST_EST32contig46618	PREDICTED: probable GPI-anchored adhesin-like protein PGA55	55425696	55425796
MIRCS83a	Junction	A2-chr7	68213301	68213410	-	EST_EST32contig10900	Transducin/WD40 repeat-like superfamily protein	68213310	68213339
MIRCS84a	Junction	A2-chr1	66478017	66478139	-	EST_FL577073	glutamate receptor 2.1	66478127	66478173
MIRC47c	Exon	A2-chr3	94158784	94158947	+	EST_BF272386	choline/carnitine/betaine transporter	94158511	94159153
	intron	A2-chr3	94158784	94158947	+	EST_gnl_UG_Ghi#S33782371	ABI-1-like 1 isoform 1	94157371	94157521	94157849	94157941	94157099	94157183	94158398	94158488	94158063	94158149	94159134	94159197	94156388	94156451	94158255	94158309
