# Supplementary material for: Bioinformatics Analysis of Small RNAs in Pima (Gossypium barbadense L.)
Source: PLoS One. 2015 Feb 13;10(2):e0116826. doi: 10.1371/journal.pone.0116826 (PMC4332481; doi:10.1371/journal.pone.0116826)
Supplement: S4 Table — (XLSX) [file pone.0116826.s004.xlsx]

## Sheet: Table S4 ra-siRNAs
Table S4. ra-siRNAs with abundance ≥10 reads
Seq. (5'->3')	Total reads	Type	A2	D5
AAACTGAACTTAGAGGCTCAATAT	14	DNA	-	+
AAAGACAAGGCTTCGCAACAGAAT	16	DNA	+	-
AAAGAGCAGATATGATTAGAACA	14	DNA	-	+
AACAACTGGACATCTAAGTTGGCA	10	DNA	+	+
AACACATGAAGAAACTCATTTACT	11	DNA	-	+
AACTGTAATGAAATTGAATAGGCA	14	DNA	-	+
AAGAAGCACATATAATTGGACCCA	10	DNA	+	+
AAGGAAACGTTGAATGTCGAGACA	15	DNA	-	+
AATCGAGTTAAGACTGAATCGGTA	15	DNA	-	+
AATGCAGTATAGCGCACTTGAACT	13	DNA	-	+
ACGGGAAGAGTTAGCACAAGACGA	12	DNA	+	+
ACTAATAGATCGGCTACTCAACTA	11	DNA	-	+
ACTATGACACAGATGGACAGCTTG	45	DNA	+	-
ACTCGTTTGGTTGTTGCAGTAGAC	10	DNA	-	+
ACTGAAATTAAGTAGAGTGGACA	43	DNA	+	-
ACTGAAATTAAGTAGAGTGGACAA	21	DNA	+	-
AGAAGTAAGTACTGAACAGCAGAC	30	DNA	+	-
AGACGTGAGTTTGAATGTGTTGAA	18	DNA	-	+
AGAGATAGCTCGAGAATTTTCAAC	10	DNA	+	+
AGCTGATGAACGGTAAGCTCTATC	10	DNA	-	+
AGGGAAGGTTAGACAATTATAAAG	12	DNA	-	+
AGGGGTTATGAGTAGTTTTAGACA	12	DNA	+	-
AGTCTTAGTTTGATTGGTATGGAT	14	DNA	+	+
AGTGAGGTGAGGTGGGACGGGCAT	14	DNA	+	-
AGTTAACTTGCCACGTTGGACATA	10	DNA	-	+
ATACAATGTCTAGAATTACTCATA	28	DNA	+	+
ATAGACATAATACGGGAGGACGTG	13	DNA	-	+
ATGCCAATCAAACTAAGACTCAAT	12	DNA	+	+
ATTATTATCAATGTAGGAAGACGT	17	DNA	-	+
ATTATTTTTAATGTAGGAAGATGT	10	DNA	-	+
CAAGTACAGGGACTAAATTTT	15	DNA	+	-
CATGAATTCGAGTGAGCTGAAACG	10	DNA	+	-
CGACTCATGATCGAACAGCAT	11	DNA	-	+
CTAGCACTTGACACAACTCGGCAA	13	DNA	+	+
GCAGTGAGATTGGATACTGTAGCG	13	DNA	+	+
GCGGTCAGTGTAAAAACAGCGGTG	35	DNA	+	+
GTTCAGTTGTTACAGTAGACACGG	18	DNA	-	+
GTTCGGTTGTTGCAGTAGACACA	10	DNA	-	+
GTTCGGTTGTTGCAGTAGACACGG	18	DNA	-	+
GTTGTCAATGTAGAAGGACATGGA	10	DNA	-	+
TAGTTCAAGTGGATTAGATGAGCC	12	DNA	-	+
TCAAGAGCAAAGGGGAACTAAATC	10	DNA	+	-
TCACGGATCAAGCTCATGACGAAT	24	DNA	-	+
TCAGTTGTTACAGTAGACACGGGA	26	DNA	-	+
TCGTCATGAGCTTGATCCGTGACA	10	DNA	-	+
TCTTAGCTAGCACTTGACACA	14	DNA	+	+
TGAAATTAAGTAGAGTGGACA	19	DNA	+	-
TGAATTCGAGTGAGCTGAAACGCA	11	DNA	+	-
TGCGGTCAGTGTAAAAACAGCGGT	19	DNA	+	+
TTCAAGAACTTAAGAAGACCCGAT	14	DNA	-	+
TTGAAAAACTGAACTTAGAGGCTC	10	DNA	-	+
TTTGAAAGAAAAGCTGTGCAGAAC	12	DNA	+	+
AAAAACCCCTATCGTCGCATTAAC	12	DNA/En-Spm	+	+
AAAAAGGGAAGACTCCGCAA	10	DNA/En-Spm	-	+
AAAAATTTGATTAAGGTGGACAAA	20	DNA/En-Spm	+	+
AAAAGGGAAGACTCCGCAAGAT	62	DNA/En-Spm	-	+
AAAATAAGGTTGGAGAGAAGGTCA	10	DNA/En-Spm	+	-
AAAATCAGACAGGAAGGAAGA	12	DNA/En-Spm	-	+
AAACGCAGCTGTAGCGGTA	13	DNA/En-Spm	+	+
AAACGCAGCTGTAGCGGTGAGATA	40	DNA/En-Spm	-	+
AAACTAGAAGCTATAGCATCTCTT	11	DNA/En-Spm	+	+
AAACTCTTTTAAATGATATCGGAC	43	DNA/En-Spm	+	+
AAACTGGCTTGAAGAGACTGGCAT	27	DNA/En-Spm	-	+
AAACTTATGTTGATCTTGATGGAC	12	DNA/En-Spm	+	+
AAACTTGAATTTTGCGAGCA	10	DNA/En-Spm	-	+
AAACTTGAATTTTGCGAGCATT	51	DNA/En-Spm	-	+
AAAGAAGACGATAATCAGTAGG	26	DNA/En-Spm	-	+
AAAGAGTTTGAGATGAAGGATTTA	10	DNA/En-Spm	-	+
AAAGGATTGAAGAAAGGTAAGAAA	12	DNA/En-Spm	-	+
AAAGGATTGTATTGGGGCCATAGA	90	DNA/En-Spm	+	+
AAAGGCGTAATGGAATAGAGGTGT	14	DNA/En-Spm	-	+
AAAGGTGTATTGGATTAGAGGTGT	47	DNA/En-Spm	-	+
AAAGTAAATTAGACCGTTGGAGAC	10	DNA/En-Spm	-	+
AAATCTGTAGTTTCCATACGCATA	17	DNA/En-Spm	-	+
AAATTTGATTAAGGTGGACAAAT	14	DNA/En-Spm	+	+
AACATCAAACTGCAATTGTCGGAG	10	DNA/En-Spm	-	+
AACCTCTGAACTTCAGCTTGAGCC	16	DNA/En-Spm	+	+
AACGATGTCTGAACTGAGAGGCTT	64	DNA/En-Spm	-	+
AACGCAGCTGTAGCGGTGAGATA	73	DNA/En-Spm	-	+
AACGCAGCTGTAGCGGTGAGATAA	61	DNA/En-Spm	-	+
AACGGGTAAATAGACATAATCGG	14	DNA/En-Spm	-	+
AACTGTTTGGTTGAATGAAATGGA	49	DNA/En-Spm	+	+
AACTGTTTGGTTGAATGGAATGGA	118	DNA/En-Spm	+	+
AACTTAGCAAATCGTTGTACGGA	21	DNA/En-Spm	-	+
AACTTATGTTGATCTTGATGGACA	23	DNA/En-Spm	+	+
AAGACATCATATCTAGAACGTCAC	19	DNA/En-Spm	-	+
AAGACATCTTGTAAGCGTATGACA	23	DNA/En-Spm	-	+
AAGACGAAGACTTGGCGTTAA	316	DNA/En-Spm	-	+
AAGCAATGAAGAACTGGCCTTTAA	15	DNA/En-Spm	-	+
AAGCTTGTAGATGGACCTTCAACCT	10	DNA/En-Spm	-	+
AAGCTTTGCAAGCGATCCTCGG	14	DNA/En-Spm	+	+
AAGGAAGATTAAGGTTCTCCG	12	DNA/En-Spm	-	+
AAGGGTCTGTTTGATTGGCAGTAA	119	DNA/En-Spm	-	+
AAGGGTCTGTTTGATTGGCT	10	DNA/En-Spm	-	+
AAGGGTCTGTTTGATTGGCTGTAA	10	DNA/En-Spm	-	+
AAGGGTGAAATTTGGCACT	41	DNA/En-Spm	-	+
AAGGGTTGTGATTTAAGGTTTATG	17	DNA/En-Spm	-	+
AAGGTAAACTAAAGAAAACGAGCA	52	DNA/En-Spm	-	+
AAGGTATTCTGGATTATGTGCATT	19	DNA/En-Spm	-	+
AAGGTTGGAGAGAAGGTCAGCTAT	10	DNA/En-Spm	+	-
AAGTAGCGAGCTCCGAGTAATGAT	11	DNA/En-Spm	-	+
AAGTGTACTTAATGAAGAGCCA	13	DNA/En-Spm	+	-
AATACTCTGTAACCCTGTTCCGGC	12	DNA/En-Spm	+	+
AATAGAGGTGTAATAGCATAATGG	50	DNA/En-Spm	-	+
AATGGAATAAGGCTGTAATTG	15	DNA/En-Spm	+	+
AATGGAATAGAGACGTAATAGTAA	30	DNA/En-Spm	-	+
AATGGAATAGAGGCGTAATGGAA	21	DNA/En-Spm	-	+
AATGGAATAGAGGCGTAATGGAAT	57	DNA/En-Spm	-	+
AATGGAATAGAGGCTTAATAGTAA	14	DNA/En-Spm	-	+
AATGGAATGGAATAGAGGCGTAAT	52	DNA/En-Spm	-	+
AATTTAGTCAGGTAGGTTCGGATA	84	DNA/En-Spm	+	-
ACAACAGCAGCAGCAATTTCG	29	DNA/En-Spm	-	+
ACAACTTAAGGTATATTCTGA	15	DNA/En-Spm	-	+
ACAATACTAAAGGTATTCTGG	13	DNA/En-Spm	-	+
ACACAGCTGTGGCATATGCGTT	10	DNA/En-Spm	-	+
ACAGCTGTGGCATATGCGTTT	80	DNA/En-Spm	-	+
ACAGGAAAACAGACTTTTAGCGGC	12	DNA/En-Spm	+	+
ACATATGAAGAAAAGACTGTT	11	DNA/En-Spm	-	+
ACATCTTGTAAGCGTATGACAGCA	16	DNA/En-Spm	+	+
ACCCCGAATTGTGCATATAATCTG	15	DNA/En-Spm	+	+
ACCCGGACTTTGACGGATACACGG	12	DNA/En-Spm	+	-
ACCTGAATTGCTTGGATGTCCC	11	DNA/En-Spm	-	+
ACGAAGCATGTGGAAAATCATT	18	DNA/En-Spm	+	+
ACGAGCACATTACCAATTTTA	38	DNA/En-Spm	-	+
ACGAGCATTTGAGTTGGATGATCT	13	DNA/En-Spm	-	+
ACGCAGCTGTAGCGGTAGGTGAAA	16	DNA/En-Spm	+	-
ACGCAGCTGTAGCGGTGAGATAAG	21	DNA/En-Spm	-	+
ACTCTATTTGATGGTGCTGAAGAG	25	DNA/En-Spm	-	+
ACTTGGAGGAAGACGTTATTT	12	DNA/En-Spm	-	+
ACTTTTGAAGACGAAGACTTG	66	DNA/En-Spm	-	+
ACTTTTGAAGACGAAGACTTGG	84	DNA/En-Spm	-	+
AGAAAATGAGCATTTGCGTTGGAT	59	DNA/En-Spm	+	+
AGAAAGATTGTCCAAAATT	15	DNA/En-Spm	-	+
AGAAAGATTGTCCAAAATTG	18	DNA/En-Spm	-	+
AGAAAGTCTAAAGGTCGAGCTG	17	DNA/En-Spm	-	+
AGAAATAGCTTCGGCAACTCGAT	15	DNA/En-Spm	+	+
AGAAATAGCTTCGGCAACTCGATT	13	DNA/En-Spm	+	+
AGAAATCAATTTTGAACCTGACGG	16	DNA/En-Spm	-	+
AGAAGCTATAGCATCTCTTGTTA	27	DNA/En-Spm	+	+
AGACGATAATCAGTAGGGATG	12	DNA/En-Spm	-	+
AGAGAACTTGAACCAGTTGAATCA	46	DNA/En-Spm	-	+
AGAGATGTAATGGAATAGAGGCGT	18	DNA/En-Spm	-	+
AGAGGACTCTATTTGATGGTGC	47	DNA/En-Spm	-	+
AGAGGACTCTATTTGATGGTGCTG	89	DNA/En-Spm	-	+
AGAGGCGTAATGGAATAGAGACGT	91	DNA/En-Spm	-	+
AGAGGTGTATTGGGATTAGAGGTG	16	DNA/En-Spm	-	+
AGATGCGTAATGGAATAGAGGCA	14	DNA/En-Spm	-	+
AGATTAGATACTGTAGCGGTGAGA	45	DNA/En-Spm	+	+
AGATTGTGGCATAGTAAGGCA	24	DNA/En-Spm	-	+
AGATTGTGGCATAGTAAGGCACTT	10	DNA/En-Spm	-	+
AGCAAATGTTCTGGCAAAACTC	30	DNA/En-Spm	+	+
AGCAGAGTGTGGTAATTCCAGCAG	27	DNA/En-Spm	-	+
AGCAGGTGGAGTTTGAGCAGAG	49	DNA/En-Spm	-	+
AGCAGTCTAGAGGCACTGAATCTT	10	DNA/En-Spm	+	-
AGCGACGGTCTACAACTGGCT	12	DNA/En-Spm	-	+
AGCTAAGATAGTGGAAATAGGCAA	30	DNA/En-Spm	-	+
AGGACCAGAAGTACAAAAGAA	22	DNA/En-Spm	-	+
AGGACTCTATTTGATGGTGCTG	49	DNA/En-Spm	-	+
AGGACTCTATTTGATGGTGCTGA	12	DNA/En-Spm	-	+
AGGATTATATGAAACAGTGACGCC	50	DNA/En-Spm	-	+
AGGATTTGAGAATAGCGAAGAGAC	19	DNA/En-Spm	-	+
AGGCTGTGACGTACGCTCAAC	25	DNA/En-Spm	-	+
AGGGGTCATTGGCAAGCTGTGA	26	DNA/En-Spm	-	+
AGGGGTCATTGGCAAGCTGTGAA	31	DNA/En-Spm	-	+
AGGGTCTGTTTGATTGGC	17	DNA/En-Spm	-	+
AGGTAAACTAAAGAAAACGAGCA	14	DNA/En-Spm	-	+
AGGTAAACTAAAGAAAACGAGCAT	83	DNA/En-Spm	-	+
AGGTGGAACACCGCAACAGAATGG	22	DNA/En-Spm	-	+
AGGTGTATTGGATTAGAGGTGTAT	11	DNA/En-Spm	-	+
AGGTGTATTGGGATTAGAGGTGTA	50	DNA/En-Spm	-	+
AGTGATTGTGTGAAAAGAAGACGA	22	DNA/En-Spm	-	+
AGTGATTGTGTGAAAAGAAGACGC	31	DNA/En-Spm	-	+
AGTGGGCTGAAGCGCATTATCCTC	10	DNA/En-Spm	-	+
AGTTACTGTAGCGATGAGATTGGA	18	DNA/En-Spm	-	+
ATAAAAAATTTGATTAAGGTGGAC	25	DNA/En-Spm	+	+
ATACAAAGACTTGCAAACTTG	21	DNA/En-Spm	-	+
ATACAATGTCTAGAACTATTCATA	23	DNA/En-Spm	+	+
ATACCGCTGATCGTCGGTTAAACC	68	DNA/En-Spm	-	+
ATACGAAGCATGTGGAAAATCATT	11	DNA/En-Spm	+	+
ATACGAGATGGAGTTCTTAAAGCA	32	DNA/En-Spm	-	+
ATACTGTAGCGGTGAAATTAGAAA	10	DNA/En-Spm	-	+
ATACTGTAGCGGTGAGATTAA	11	DNA/En-Spm	+	+
ATACTTCTTGTGTGCCTGTTGGAT	11	DNA/En-Spm	+	+
ATAGAACTGTAATAGTATTCTTGT	12	DNA/En-Spm	+	+
ATAGACTGTAAAATAGACATGCAT	14	DNA/En-Spm	-	+
ATAGAGATGACGTGGAATCACAAT	21	DNA/En-Spm	+	+
ATAGTATTCTTGTGTTTGGTTGAA	12	DNA/En-Spm	+	+
ATATGGGAATTGCACAACTCGCAA	20	DNA/En-Spm	-	+
ATCAGACTCAGACGCCTCGTATAA	11	DNA/En-Spm	-	+
ATCATTTGCCATCATCTGCTA	19	DNA/En-Spm	-	+
ATCGAACGCTTGTGGAGAAAGTTC	13	DNA/En-Spm	-	+
ATCTTGTAAGCGTATGACAGCATT	11	DNA/En-Spm	+	+
ATGAAACAACTTTAGACGTTATGA	12	DNA/En-Spm	+	-
ATGGAATAGAGCTGTAATCAGTAA	11	DNA/En-Spm	+	+
ATGGAATGGAATAGAGGCGTAAT	10	DNA/En-Spm	-	+
ATGTAATGGAATAGAGGCGTAATG	10	DNA/En-Spm	-	+
ATGTAGGCTAAGGCTGGCACCCAT	10	DNA/En-Spm	-	+
ATTCAAACGCAGCTGTAGCGGTA	116	DNA/En-Spm	+	+
ATTCAAATGCAGCTGTAGCGGTG	22	DNA/En-Spm	-	+
ATTCAAGTAGCGAGCTCCGAGTAA	12	DNA/En-Spm	-	+
ATTCCCATTCTTCGTTACGCT	11	DNA/En-Spm	+	-
ATTCTGATGTATGGGGACCGT	104	DNA/En-Spm	-	+
ATTCTGATGTATGGGGACCGTC	10	DNA/En-Spm	-	+
ATTCTGTGAATGTTGGCATAGGTT	20	DNA/En-Spm	+	-
ATTGAATAGAGCTGTAATGGAATA	68	DNA/En-Spm	+	+
ATTGGATTAGAGGTGTATTGGA	14	DNA/En-Spm	-	+
ATTGGGATTAGAGGTGTATTGGAT	37	DNA/En-Spm	-	+
ATTGTCCCAATGATGTTCTCGCA	18	DNA/En-Spm	+	+
CAAACGCAGCTGTAGCGGTA	64	DNA/En-Spm	+	+
CAAAGACTTGCAAACTTGAATT	15	DNA/En-Spm	-	+
CAAAGATATGGCAACTGGGAG	10	DNA/En-Spm	+	+
CAAGAGCTTCTCGGATATGGTA	35	DNA/En-Spm	-	+
CAAGATTGTGGCATAGTAA	10	DNA/En-Spm	-	+
CAATACGAGATGGAGTTCTTA	63	DNA/En-Spm	-	+
CAATCATTTGCCATCATCTGC	28	DNA/En-Spm	-	+
CACCTGAATTGCTTGGATGTC	13	DNA/En-Spm	-	+
CAGAACACAGGAAGTCATCAT	18	DNA/En-Spm	+	+
CAGACAACGGTGGAGAATATAAA	10	DNA/En-Spm	-	+
CAGACAGGAAGGAAGATTAAG	47	DNA/En-Spm	-	+
CAGAGGACTCTATTTGATGGTG	58	DNA/En-Spm	-	+
CAGAGGACTCTATTTGATGGTGC	75	DNA/En-Spm	-	+
CAGCAATCAGAGCCAATTGCAG	17	DNA/En-Spm	-	+
CAGCTGTAGCAGTGAGGTGAGAAT	32	DNA/En-Spm	-	+
CAGCTGTAGCGGTGAGATAAGAAT	39	DNA/En-Spm	-	+
CAGCTGTGGCATATGCGTTTG	206	DNA/En-Spm	-	+
CATAAGCTTGTAGATGGACCTTCA	38	DNA/En-Spm	-	+
CATACCGCTGATCGTCGGTTAAA	12	DNA/En-Spm	-	+
CATCACTTGGAGGAAGACGTTAT	25	DNA/En-Spm	-	+
CATCATACCGCTGATCGTCGGTT	12	DNA/En-Spm	-	+
CATGGAAAGGGATTTGAAGACAAG	26	DNA/En-Spm	-	+
CATTCTGATGTATGGGGACCG	75	DNA/En-Spm	-	+
CATTTGGGAATGGTTCTTTGA	12	DNA/En-Spm	-	+
CCAAAGTTGAAGAAGAATCTCA	18	DNA/En-Spm	-	+
CCAAATGGAGATTGATAGACTG	97	DNA/En-Spm	-	+
CCAAGATTGTGGCATAGTAAGG	529	DNA/En-Spm	-	+
CCAATGCAGGAGGACGTGGGTTTG	10	DNA/En-Spm	+	+
CCACCTGAATTGCTTGGATGTC	19	DNA/En-Spm	-	+
CCCGAATTGTGCATATAATCTG	30	DNA/En-Spm	+	+
CCGAATTGTGCATATAATCTG	11	DNA/En-Spm	+	+
CCTCAACAGCAATCAGAGCCA	15	DNA/En-Spm	-	+
CCTTGAATGCTAAGTGGAACGGAT	14	DNA/En-Spm	+	+
CGAAGGGTGAAATTTGGCACT	34	DNA/En-Spm	-	+
CGACATATGATGTAGCAGTGATG	10	DNA/En-Spm	-	+
CGACGGTCTACAACTGGCTATT	18	DNA/En-Spm	-	+
CGAGGACGTAAGCTAAATTGGC	34	DNA/En-Spm	-	+
CGATCAGACAACGGTGGAGAATA	11	DNA/En-Spm	-	+
CGATTGTAAACCATGATTGTGCA	13	DNA/En-Spm	-	+
CGCTTGTGGAGAAAGTTCGATG	15	DNA/En-Spm	-	+
CGGAAAATAACGGGAATAGCGGCC	23	DNA/En-Spm	-	+
CGGATTTAGAAGGGAGGGGGAG	22	DNA/En-Spm	+	-
CGGTTAATGTAAAAACAACGGTG	12	DNA/En-Spm	-	+
CGTTTCACTGACATGGTAGCTT	16	DNA/En-Spm	-	+
CTACAACGTTTCGGTATGTCT	64	DNA/En-Spm	-	+
CTACGATGTCTGAACTGACCGGCT	12	DNA/En-Spm	-	+
CTAGAGGCAAAGAAGACGATAA	84	DNA/En-Spm	-	+
CTATGATGAACAAAGATGGACA	43	DNA/En-Spm	+	-
CTCGTGTGAACAGATTGATGTGAG	11	DNA/En-Spm	+	-
CTCTTTTAAATGATATCGGACACC	21	DNA/En-Spm	+	+
CTGTAGCGGTGAGGTGAGAATGAA	10	DNA/En-Spm	-	+
CTGTTGAACTACCACATCGGAGGC	10	DNA/En-Spm	-	+
CTTAGGCTTAGTTTGGATGGACGG	11	DNA/En-Spm	-	+
CTTCGCAGCAGGTGGAGTTTGAGC	35	DNA/En-Spm	-	+
CTTTGACGGATACACGGATTCCAA	10	DNA/En-Spm	+	+
CTTTGGAACAATTTACTACGGATA	20	DNA/En-Spm	+	+
CTTTTGAAGACGAAGACTTGGCG	14	DNA/En-Spm	-	+
GAAAGTCTAAAGGTCGAGCTGT	17	DNA/En-Spm	-	+
GAAGAACGAGAGTACATGGCAA	17	DNA/En-Spm	-	+
GAATACTGTAGCGGTGAGATTAGA	24	DNA/En-Spm	-	+
GACTTTTGAAGACGAAGACTTGGC	21	DNA/En-Spm	-	+
GAGAACTTGAACCAGTTGAATCAA	13	DNA/En-Spm	-	+
GAGATTAGATACTGTAGCGGTGAG	48	DNA/En-Spm	+	+
GAGATTGGATACTGTAGCGGTGAAA	11	DNA/En-Spm	-	+
GAGCAGAGTGTGGTAATTCCAGCA	14	DNA/En-Spm	-	+
GAGGACTCTATTTGATGGTGCTGA	22	DNA/En-Spm	-	+
GAGGCGTAATGGAATAGAAGCGTA	10	DNA/En-Spm	-	+
GATAGAGATGACGTGGAATCACA	14	DNA/En-Spm	+	+
GATGCATTAGTTTGGATGGACGG	18	DNA/En-Spm	-	+
GATGCATTAGTTTGGATGGACGGT	11	DNA/En-Spm	-	+
GATGCGTAATGGAATAGAGGCGT	43	DNA/En-Spm	-	+
GATGTCGATGGAGGAAGAAGAA	18	DNA/En-Spm	+	+
GATTAGATACTGTAGCGGTACTGT	11	DNA/En-Spm	-	+
GATTAGATACTGTAGCGGTGAGA	22	DNA/En-Spm	+	+
GATTGATTTGAAAACTGGAGGCAT	24	DNA/En-Spm	-	+
GATTGGGTACTGTAGCGGTGAGA	30	DNA/En-Spm	-	+
GATTGGGTACTGTAGCGGTGAGAT	13	DNA/En-Spm	-	+
GATTTGTTGTTGTAGGAGGGCTA	10	DNA/En-Spm	-	+
GCAGAGACGAGAAATTCAGAA	14	DNA/En-Spm	-	+
GCAGCAGGTGGAGTTTGAGCA	42	DNA/En-Spm	-	+
GCAGCAGGTGGAGTTTGAGCAG	25	DNA/En-Spm	-	+
GCAGCAGGTGGAGTTTGAGCAGAG	52	DNA/En-Spm	-	+
GCAGCTGTAGCGGTGAGATAAGA	37	DNA/En-Spm	-	+
GCAGCTGTAGCGGTGAGATAAGAA	31	DNA/En-Spm	-	+
GCTGTAATAGAATAGAGGCGTAAT	17	DNA/En-Spm	-	+
GGATGTGACTTTTGAAGACGA	12	DNA/En-Spm	-	+
GGGTACTGTAGCGGTGAGATTAG	23	DNA/En-Spm	-	+
GGGTGACGGTAGTTATAAGGATCC	19	DNA/En-Spm	-	+
GGTTCGCTGTAATGGAATAGAGGC	19	DNA/En-Spm	-	+
GGTTCGTTGTATTGGAATAGAGGC	15	DNA/En-Spm	-	+
GTAAACTAAAGAAAACGAGCATT	12	DNA/En-Spm	-	+
GTAAGATTAGTTATTGTAGCGGTG	18	DNA/En-Spm	-	+
GTAATGGAATAGAGGCGTA	67	DNA/En-Spm	-	+
GTAATGGAATAGAGGCGTAATGGT	12	DNA/En-Spm	-	+
GTAATGGAATAGATGCGTAATGGA	10	DNA/En-Spm	-	+
GTACAGAGAACTTGAACCAGTTGA	15	DNA/En-Spm	-	+
GTGACTTTTGAAGACGAAGACTTG	10	DNA/En-Spm	-	+
GTTCACTGTAATGGAATAAGGCT	23	DNA/En-Spm	+	+
GTTCACTGTAATGGAATAAGGCTG	17	DNA/En-Spm	+	+
GTTGAATGTAATGGAATAGAGG	43	DNA/En-Spm	-	+
GTTGAATTATAGAGAATGTTGCAT	10	DNA/En-Spm	+	-
GTTGTCCTGTGTGAATCAATCGGT	10	DNA/En-Spm	-	+
TAAACTAAAGAAAACGAGCATT	16	DNA/En-Spm	-	+
TAAAGAGTTTGAGATGAAGGAT	17	DNA/En-Spm	-	+
TAAAGGCCTAGTTGTGACAATA	131	DNA/En-Spm	-	+
TAAAGGTCGAGCTGTTGCCAAA	26	DNA/En-Spm	-	+
TAAGTGGACTGATTATATGGCTA	26	DNA/En-Spm	+	+
TACAATTCGATCATGTCTTTC	12	DNA/En-Spm	-	+
TACACGGTGATTTGAAGGAGGAAA	32	DNA/En-Spm	-	+
TACAGAGAACTTGAACCAGTTGAA	19	DNA/En-Spm	-	+
TACCGCTGATCGTCGGTTAAACCT	11	DNA/En-Spm	-	+
TAGAGGTGTATTGGGATTAGAGGT	10	DNA/En-Spm	-	+
TAGATACTGTAGCGGTGAGATTA	17	DNA/En-Spm	+	+
TAGATGTGATCATGGGCTGGGCGG	14	DNA/En-Spm	-	+
TATGGATTGGTTGAATCAGGCTA	10	DNA/En-Spm	-	+
TATTAAATAGAAGCTATGGCAA	57	DNA/En-Spm	-	+
TATTCTGGATTATGTGCATTC	24	DNA/En-Spm	-	+
TCAAACGCAGCTGTAGCGGTA	13	DNA/En-Spm	+	+
TCACTGTAATGGAATAAGGCT	16	DNA/En-Spm	+	+
TCAGACAACGGTGGAGAATATA	29	DNA/En-Spm	-	+
TCAGACTCAGACGCCTCGTATAAT	14	DNA/En-Spm	-	+
TCAGAGGACTCTATTTGATGGTGC	41	DNA/En-Spm	-	+
TCAGCAAAGTCAGTCTAAGGGGAA	13	DNA/En-Spm	-	+
TCAGTTGAGTAAAGAGTTTGAG	10	DNA/En-Spm	-	+
TCATGATGGATCTACTAG	23	DNA/En-Spm	-	+
TCATTAAACTAGAAGCTATAGCAT	10	DNA/En-Spm	+	+
TCCTGAAGATATGCCAAGATT	26	DNA/En-Spm	-	+
TCGAACGCTTGTGGAGAAAGTT	92	DNA/En-Spm	-	+
TCGAGTACCAAGAAGGAC	13	DNA/En-Spm	-	+
TCGCTGTAATAGAATAGAGGCGTA	19	DNA/En-Spm	-	+
TCGCTGTAATGGAATAGAGGCGT	253	DNA/En-Spm	-	+
TCGCTGTAATGGAATAGAGGCGTA	39	DNA/En-Spm	-	+
TCGCTGTAATGGAATAGAGGCTT	13	DNA/En-Spm	-	+
TCGCTGTATTGGAATAGAGGCAT	16	DNA/En-Spm	-	+
TCGGTATGTCTGAAGGTACAAAAC	10	DNA/En-Spm	-	+
TCGGTTACGCATGAGGAAGGGTT	16	DNA/En-Spm	+	+
TCTACACGGTGATTTGAAGGAG	30	DNA/En-Spm	-	+
TCTAGAGGCAAAGAAGACGATA	55	DNA/En-Spm	-	+
TCTCATCTCTTTGGGGTCGTT	18	DNA/En-Spm	-	+
TCTCGTCACTAGCATATACAAGCC	12	DNA/En-Spm	+	+
TCTCTTTGGGGTCGTTAGAAT	557	DNA/En-Spm	-	+
TCTGAAGCTGTAGCTGGAGTGCGT	13	DNA/En-Spm	+	+
TCTTAGTATAATTGTTGGCAT	11	DNA/En-Spm	-	+
TCTTTTACGTTTGGATGTGCC	16	DNA/En-Spm	+	+
TGAAAAGTGAGAGAGTTTGGGCAT	13	DNA/En-Spm	-	+
TGAAAGATACAAAGACTTGCA	17	DNA/En-Spm	-	+
TGAACTGAGAGGCTTCTTTGTGAC	12	DNA/En-Spm	-	+
TGAAGAAAAAAGGGAAGACTCC	47	DNA/En-Spm	-	+
TGAAGACGAAGACTTGGCGTTA	93	DNA/En-Spm	-	+
TGAAGATATGCCAAGATT	48	DNA/En-Spm	-	+
TGAATGGAATGGAATAGAGGCGT	73	DNA/En-Spm	-	+
TGAATGTAATGGAATAGAGACGT	24	DNA/En-Spm	-	+
TGACTTTTGAAGACGAAGAC	25	DNA/En-Spm	-	+
TGAGATTGGGTACTGTAGCGGTG	55	DNA/En-Spm	-	+
TGAGGCTGTGACGTACGCTCA	55	DNA/En-Spm	-	+
TGATACTGAACTGAATTACGGAAT	47	DNA/En-Spm	-	+
TGCCAGATGAAGATACTTTTGT	10	DNA/En-Spm	+	+
TGCGGTTAATGTAAAAACAACGGT	14	DNA/En-Spm	-	+
TGCTTTGGAACAATTTACTACGGA	27	DNA/En-Spm	+	+
TGGAACAATTTACTACGGATAA	19	DNA/En-Spm	+	+
TGGAGGAAGACGTTATTTTGT	193	DNA/En-Spm	-	+
TGGAGTTTGAGCAGAGTGTGG	44	DNA/En-Spm	-	+
TGGTTCACTGTAATGGAATAAGGC	25	DNA/En-Spm	+	+
TGGTTCACTGTAATGGAATAGGGC	58	DNA/En-Spm	+	+
TGTATTGGATTAGAGGTGTATTGG	63	DNA/En-Spm	-	+
TGTGGCATAGTAAGGCACTTC	16	DNA/En-Spm	-	+
TGTGGCGAAAAAGACTGA	25	DNA/En-Spm	-	+
TGTGGCGAAAAAGACTGAAAA	24	DNA/En-Spm	-	+
TGTGGCGAAAAAGACTGAAAAA	19	DNA/En-Spm	-	+
TGTGGCGAAAAAGACTGAAAAAC	28	DNA/En-Spm	-	+
TGTGGCGAAAAAGACTGAAAAACC	38	DNA/En-Spm	-	+
TGTGGCGAAAAAGACTGAAAAACCGA	11	DNA/En-Spm	-	+
TGTTAAGGGATATCGTTTGTG	153	DNA/En-Spm	-	+
TTAAAGCAACTTCAGGAGCAT	76	DNA/En-Spm	-	+
TTATATTTTAAGCTTGTTGGAT	50	DNA/En-Spm	+	+
TTATGTTTCCATAAGCTTGT	83	DNA/En-Spm	-	+
TTATTATATTTTAAGCTTGTTGGA	18	DNA/En-Spm	+	+
TTCAAACGCAGCTGTAGCGGTA	11	DNA/En-Spm	+	+
TTCAAATGCAGCTGTAGCGGT	10	DNA/En-Spm	-	+
TTCAAATGCAGCTGTAGCGGTGAG	33	DNA/En-Spm	-	+
TTCAGAGGACTCTATTTGATGGTG	37	DNA/En-Spm	-	+
TTCATGCACGAACGAAGCACA	13	DNA/En-Spm	-	+
TTCCTATGAAGAACAAAGATG	53	DNA/En-Spm	-	+
TTCGAGTACCAAGAAGGACGCT	323	DNA/En-Spm	-	+
TTCGCTGTATTGGAATAGAGGCA	37	DNA/En-Spm	-	+
TTCGCTGTATTGGAATAGAGGCAT	175	DNA/En-Spm	-	+
TTCTGAAAAGCACTTTTTGACAGC	25	DNA/En-Spm	-	+
TTCTGGATTATGTGCATTCTG	15	DNA/En-Spm	-	+
TTCTGGATTATGTGCATTCTGA	11	DNA/En-Spm	-	+
TTGAAAGATACAAAGACTTGC	10	DNA/En-Spm	-	+
TTGAACATTGTTTAGACTTGA	11	DNA/En-Spm	-	+
TTGGATTAGAGGTGTATTGGGATT	16	DNA/En-Spm	-	+
TTGTGGAGAAAGTTCGATGTAT	96	DNA/En-Spm	-	+
TTTCTACACGGTGATTTGAAGGAG	12	DNA/En-Spm	-	+
TTTGACGACATGAAAAGCCTTTGA	23	DNA/En-Spm	+	+
TTTGAGCAGAGTGTGGTAATT	62	DNA/En-Spm	-	+
TTTGGAACAATTTACTACGGATAA	12	DNA/En-Spm	+	+
TTTGGATGTGACTTTTGAAGA	11	DNA/En-Spm	-	+
TTTGGATGTGACTTTTGAAGACGA	36	DNA/En-Spm	-	+
TTTGGATTCAAACGCAGCT	35	DNA/En-Spm	+	+
TTTTAATTTGTAGATCCGTGGTTC	12	DNA/En-Spm	-	+
TTTTGAAGACGAAGACTTGGCGTT	48	DNA/En-Spm	-	+
TTTTGAATGGGATGATAACATG	13	DNA/En-Spm	+	+
TTTTTACGTTTGGATGTGCC	13	DNA/En-Spm	+	+
TTTTTTACGTTTGGATGTGC	29	DNA/En-Spm	+	+
TTTTTTACGTTTGGATGTGCC	20	DNA/En-Spm	+	+
TTTTTTTACGTTTGGATGTGC	17	DNA/En-Spm	+	+
CGACTGTTAAATCGGCTACTCGAC	21	DNA/Harbinger	-	+
TCGGATAAAATTGTGTATCGTCAT	23	DNA/Harbinger	+	+
AAGAACAAAACGCATCGCCAATTG	23	DNA/hAT	-	+
AAGCGAGATGGTTCAACTCAA	10	DNA/hAT	+	+
AAGCTACCGGGATCTCAAAAACGT	19	DNA/hAT	-	+
AATACCTATCGACGAGTAGAAGAA	22	DNA/hAT	-	+
AATTAGTACTTTGTGAGACGACTT	14	DNA/hAT	-	+
AGATTGTGTGATTGGATCTGCAGA	25	DNA/hAT	+	-
ATTAGTACTTTGTGAGACGACTTA	15	DNA/hAT	-	+
CAGGCCAAAGAGGAAGATGTA	32	DNA/hAT	+	-
CATGGAGAGACTTGGCGCAAGC	13	DNA/hAT	-	+
TCTGAAAATTCGGGAGTTGGAGCT	10	DNA/hAT	+	+
AAAAAATCATCTCAATCGGAC	11	DNA/MuDR	+	+
AAAAACGACCTCTGTCCAGCTGAA	13	DNA/MuDR	-	+
AAAAAGACTGTTTACATGCTATA	12	DNA/MuDR	+	+
AAAAAGGATCTAGCCCGGACGGGT	31	DNA/MuDR	+	+
AAAAGACGTTGGAGAAGATGCATA	14	DNA/MuDR	-	+
AAAAGACTGTTTACATGCTATAAA	21	DNA/MuDR	+	+
AAAATATGTTTGTGATTGAGACGG	16	DNA/MuDR	+	-
AAAATGACCTGAAATGAACAGTAG	20	DNA/MuDR	+	+
AAAATGGCTAAGTATGAAGGTGTT	10	DNA/MuDR	-	+
AAACTTGTAGACGATGAAGACGTG	12	DNA/MuDR	+	+
AAAGAGCCTAAGACTGCAGTAATA	53	DNA/MuDR	+	-
AAAGGGACGACATCTTAAAACTAG	20	DNA/MuDR	+	-
AAAGGGATACAGATAACGTGGCGT	19	DNA/MuDR	+	-
AAATCTGATCTTGGGACAGACAGC	12	DNA/MuDR	-	+
AAATGGGCAGAAACGAGCACAAAA	14	DNA/MuDR	+	-
AAATGTAAGTGGAAGAATTCTC	13	DNA/MuDR	-	+
AAATTAACGGACTGGCATAATTAC	19	DNA/MuDR	+	-
AACCACTAGAACTTGATGTCGTT	18	DNA/MuDR	-	+
AACGGAACATGCGTACTACAACGG	14	DNA/MuDR	-	+
AACGTTGGTCGACTGTCAAGGTGC	10	DNA/MuDR	-	+
AACTATCAGACAGCAGAACAGAGG	14	DNA/MuDR	+	+
AACTGTTGGGTGAGATGTCGGACA	28	DNA/MuDR	-	+
AACTTCAGGGAGATAGGATTGGTT	13	DNA/MuDR	-	+
AACTTGTAGACGACGAAGACGTGG	21	DNA/MuDR	+	+
AACTTGTAGACGATGAAGACGTGG	42	DNA/MuDR	+	+
AAGATAGAACGTGACGTATAGAAG	11	DNA/MuDR	-	+
AAGATGACGACTGATATTTTAT	36	DNA/MuDR	-	+
AAGATGACGACTGATATTTTATT	15	DNA/MuDR	-	+
AAGCAGCTGCATGAATCATTGG	33	DNA/MuDR	-	+
AAGCGATTTTAAACGAAAACGGGT	16	DNA/MuDR	-	+
AAGCGGTGTGAACATAGAAGGCCA	15	DNA/MuDR	-	+
AAGCTACCACTTTTCACTGATCAG	10	DNA/MuDR	+	-
AAGGACTCAGCATACAAGCCGA	14	DNA/MuDR	+	-
AAGGAGGGCTTAGAAGACAATTAG	21	DNA/MuDR	+	+
AAGGATATGCAATCTTAGAAGATA	37	DNA/MuDR	-	+
AAGGATGCTTTGTCAGTAGAAGT	12	DNA/MuDR	-	+
AAGGCTTGAATCTCAGATGTCAT	13	DNA/MuDR	+	+
AAGGCTTGAATCTCAGATGTCATC	11	DNA/MuDR	+	+
AAGGGCCCAATAGAGAGACGTTA	11	DNA/MuDR	+	-
AAGTAGAAGGTTTAACTGAGGATG	11	DNA/MuDR	+	+
AAGTCTGACACAATTATTAGGCA	12	DNA/MuDR	-	+
AAGTGTCGTACCGAAAGGCAT	28	DNA/MuDR	+	+
AAGTGTTCTGTAGGGGTATAGTAA	17	DNA/MuDR	-	+
AAGTGTTGGATGTACTTGTAAGGC	24	DNA/MuDR	-	+
AATAACACCGGGGGAGTCGTCTGA	13	DNA/MuDR	-	+
AATACAATTCGATCGGGTGCTA	36	DNA/MuDR	-	+
AATAGTCGTTTTGCATCCGAGGTA	13	DNA/MuDR	-	+
AATATTACACTGTAAGACATAGCA	15	DNA/MuDR	-	+
AATCTGACTGGCTGACATGGCATG	47	DNA/MuDR	-	+
AATCTGTCGTTGTAGTACGCAT	10	DNA/MuDR	-	+
AATCTGTCGTTGTAGTACGCATG	17	DNA/MuDR	-	+
AATGCTCTGTAACCTTATTCCGGC	16	DNA/MuDR	+	+
AATGCTGGACTCCAAGATGACGAC	22	DNA/MuDR	-	+
AATGGGTAGGACGCTTCATATAAT	11	DNA/MuDR	+	+
AATGTTGAACAATTCATAGACGAG	10	DNA/MuDR	+	+
AATTCGGTTAATGTTATTTCGGGT	28	DNA/MuDR	+	+
ACAAATCGGTCTGTCAGTGGATGG	12	DNA/MuDR	-	+
ACAACTGTAAGCAGGATTCCA	47	DNA/MuDR	-	+
ACAATGCCTAGAACTACCCATAGC	20	DNA/MuDR	+	+
ACACGAGCGTATGAAGCCTTGA	11	DNA/MuDR	+	-
ACACGAGCGTATGAAGCCTTGATG	10	DNA/MuDR	+	-
ACACTGTAAGACATAGCAATCCAA	12	DNA/MuDR	-	+
ACAGATCTAGTATTGAAAATGGAG	11	DNA/MuDR	+	+
ACAGATCTAGTATTGAAGATGGAG	210	DNA/MuDR	+	+
ACAGATCTAGTATTGAATATGGAG	20	DNA/MuDR	+	+
ACATTTGTAGATTCAAGGGCA	20	DNA/MuDR	-	+
ACCAGACGGATAGAGTGTTGCGAC	12	DNA/MuDR	+	+
ACCTCGTACGTTGTAGATGATGGT	24	DNA/MuDR	+	+
ACCTGTATTGAACAAGTTAGGATG	25	DNA/MuDR	+	+
ACCTTTAGGATGTCTGCGGAGA	17	DNA/MuDR	+	+
ACGAGCGTATGAAGCCTTGATGCA	11	DNA/MuDR	+	-
ACGGGTTGATTTAATATTGGCATT	24	DNA/MuDR	-	+
ACGGTGACCTTGGAGGATGTTGCA	10	DNA/MuDR	-	+
ACGTACCCTGACATCGCGCTGACG	193	DNA/MuDR	-	+
ACTATCACTCTAGAAGATGTCCAT	32	DNA/MuDR	-	+
ACTATCAGACAGCAGAACAGAGGA	41	DNA/MuDR	+	-
ACTGATTACAAAGTAGAAATATGA	28	DNA/MuDR	-	+
ACTGTAAGACAGCAGAACATGGAT	10	DNA/MuDR	-	+
ACTGTAAGACATAGCAATCCAA	11	DNA/MuDR	-	+
ACTGTTGGGTGAGATGTCGGACA	18	DNA/MuDR	-	+
ACTTCATCCGGATAAAGTATGCAT	37	DNA/MuDR	+	-
ACTTGATCAGATAAGTGTAGCCGA	13	DNA/MuDR	+	+
ACTTGTAGACGATGAAGACGTGGA	38	DNA/MuDR	+	+
ACTTTTCGCTCGATTGTCCGATTG	13	DNA/MuDR	-	+
AGAACTGTCAGACAGCAGAACATG	12	DNA/MuDR	+	+
AGAACTTGTAGACGATGAAGACGT	20	DNA/MuDR	+	+
AGAAGAAACGATGTAAGCAATGGA	15	DNA/MuDR	+	+
AGAAGATGTCACATTGCAACTCAG	32	DNA/MuDR	+	+
AGAAGATGTTTCTGAACAAATAGT	21	DNA/MuDR	+	+
AGAATAGAATTTATGCATTCAG	11	DNA/MuDR	+	+
AGAATTAGGCGTAAAATCTTCGGA	17	DNA/MuDR	+	+
AGACGTTGTGGGAGAAGGATATCA	12	DNA/MuDR	-	+
AGACTGCAGTAGAAGGTAGCAA	11	DNA/MuDR	+	+
AGACTGTTTTACAAATTTTCGGTT	19	DNA/MuDR	+	+
AGAGATATGGGATCAGTGGAAT	34	DNA/MuDR	-	+
AGAGATTTATGAACAGAAGACTCC	21	DNA/MuDR	+	+
AGAGGATCTCGGGCTTGCCGGAA	15	DNA/MuDR	-	+
AGAGGTGATCATGGGTTGGGCTAC	18	DNA/MuDR	+	+
AGATAATACCTCGTACTCGACT	11	DNA/MuDR	-	+
AGATGACACGACACTTAATAACCG	12	DNA/MuDR	-	+
AGATTATAAGAATGCAGACTGGAA	14	DNA/MuDR	+	+
AGATTTATGAACAGAAGACTCCA	27	DNA/MuDR	+	+
AGCCTAAGACGACTCTTTTTGGAC	16	DNA/MuDR	-	+
AGCGGTGTGAACATAGAAGGCCA	12	DNA/MuDR	-	+
AGGAAATGAGTACGATCGTTCGGT	16	DNA/MuDR	+	-
AGGAACGCAAAGAGGATATGGCAC	16	DNA/MuDR	-	+
AGGACAACGGAAAAAAGGTTGGCA	15	DNA/MuDR	-	+
AGGACCTACTGTAGCAAAAGCGC	10	DNA/MuDR	-	+
AGGAGGGCTTAGAAGACAATTAGC	30	DNA/MuDR	+	+
AGGATGAATTTATTGTGGCTT	10	DNA/MuDR	+	-
AGGATGAGTGCTCAGGCGTATCAG	19	DNA/MuDR	-	+
AGGCAGTATGAACGGAGAAGGCCA	32	DNA/MuDR	-	+
AGGCATATAATGTTCTCAGAATGC	17	DNA/MuDR	-	+
AGGCTTGAATCTCAGATGTCAT	67	DNA/MuDR	+	+
AGGGATACAGATAACGTGGCGTCA	20	DNA/MuDR	+	-
AGGTCCGGGGAAACTGTAAGCAGA	10	DNA/MuDR	-	+
AGGTCTGTTTATTACATCCGG	12	DNA/MuDR	-	+
AGGTCTGTTTATTACATCCGGC	19	DNA/MuDR	-	+
AGGTCTGTTTATTACATCCGGCA	13	DNA/MuDR	-	+
AGGTCTGTTTATTACATCCGGCAC	13	DNA/MuDR	-	+
AGGTGGAACCATTCGGCGAGTTAT	36	DNA/MuDR	+	+
AGGTTGAAGGTCCATCTACAAGCT	10	DNA/MuDR	-	+
AGTACAATAGTATAGACGGATTGA	11	DNA/MuDR	-	+
AGTACGATCTCTGAGCTGGCCGTC	17	DNA/MuDR	+	-
AGTGACTATGACACAGATGGATAG	19	DNA/MuDR	+	-
AGTGTTGGATGTACTTGTAAGGCA	13	DNA/MuDR	-	+
AGTTAGAACCGAGAAGATTCAGGC	35	DNA/MuDR	-	+
AGTTGACTGTACATGGCACATCAT	17	DNA/MuDR	-	+
ATAAACGTTGTGGGAGAAGGATAT	12	DNA/MuDR	-	+
ATAAACTTAAAAATGAGTCGGGTC	24	DNA/MuDR	+	+
ATAAAGTTGAAGACTAAGTTGG	19	DNA/MuDR	-	+
ATAACTTACCCATACTTCGGCATG	15	DNA/MuDR	+	-
ATACGGATAATACACTCAAGGCGT	17	DNA/MuDR	+	-
ATACTGATAGTTGAGGCATGTTTT	12	DNA/MuDR	-	+
ATACTGTGATATATCTCCAACAAG	10	DNA/MuDR	-	+
ATAGAACTTGTAGACGATGAAGAC	14	DNA/MuDR	+	+
ATAGACGTTGTGGGAGAAGGATCT	15	DNA/MuDR	+	+
ATAGACGTTGTGGGAGAAGGATG	16	DNA/MuDR	+	-
ATAGGATATGAAAGAGTACGGGTT	11	DNA/MuDR	+	+
ATATGTCACTGGATCAATAGAAGA	11	DNA/MuDR	-	+
ATATTACACTGTAAGACATAGCAA	16	DNA/MuDR	-	+
ATCAACGCGTTGGTGGAAAGATGG	18	DNA/MuDR	+	+
ATCATAATCATGAGGGAGAACGGC	11	DNA/MuDR	+	-
ATCGCAAGTAGGAAATAGATCTAA	15	DNA/MuDR	+	-
ATCTCGTTTGATGATATGAAGGAA	16	DNA/MuDR	+	+
ATCTGTCGTTGTAGTACGCATG	39	DNA/MuDR	-	+
ATCTTAATGTTGGATGGACAGGCC	23	DNA/MuDR	+	-
ATCTTTACCAATAGATCTCCGGAC	12	DNA/MuDR	+	+
ATGATGCATAAGGAGTTAGAAGTC	11	DNA/MuDR	-	+
ATGCATAATGGGTAGGACGCTT	23	DNA/MuDR	+	+
ATGCGGTAAAGAGCCTAAGACTGC	23	DNA/MuDR	+	-
ATGGAAACTACGGATCACGGTCAT	36	DNA/MuDR	-	+
ATGGAAATAAAACTTACAAAGCAG	14	DNA/MuDR	-	+
ATGGACAGGCCAATTAGAATGCGG	11	DNA/MuDR	+	-
ATGGGTAGGACGCTTCATATAA	15	DNA/MuDR	+	+
ATGTATAATGTCGATCTGTCTG	10	DNA/MuDR	-	+
ATGTTGTCAGATGATTGAGACACA	50	DNA/MuDR	+	-
ATTACACTGTAAGACATAGCAA	11	DNA/MuDR	-	+
ATTAGTTTTATTGGTAGAAGTGGT	13	DNA/MuDR	-	+
ATTCTGACACAACCTGAAACGCA	25	DNA/MuDR	-	+
ATTCTGACACAACCTGAAACGCAA	11	DNA/MuDR	-	+
ATTGAATAGAAAGTGAATGTTTGG	22	DNA/MuDR	+	+
ATTGACAAGTGTTCTGTAGGGGTA	19	DNA/MuDR	-	+
ATTGATATTAATGTAGGAAGATGT	16	DNA/MuDR	-	+
ATTTAACTGTTAAATGAGACGTCG	10	DNA/MuDR	-	+
ATTTAATAGAAATGTCTCGTTGGA	13	DNA/MuDR	+	+
ATTTAGTGACTATGATACAGATGG	34	DNA/MuDR	+	+
ATTTGAAATGACATGGACGTTA	17	DNA/MuDR	+	-
ATTTGAATGTCGCAAACAAGTAGC	10	DNA/MuDR	+	+
ATTTGGGATTGCCGGTGGACGGGC	11	DNA/MuDR	-	+
CAAAAGACGTTGGAGAAGATGCAT	13	DNA/MuDR	-	+
CAAAGACTGGCGCAAACGAATTGT	10	DNA/MuDR	+	+
CAACAAAGAACAACAGAAAGAGCG	10	DNA/MuDR	-	+
CAACATTATATCGGGAGATGTGCG	11	DNA/MuDR	-	+
CAACGATCGATTGCTGCATGGA	10	DNA/MuDR	-	+
CAAGATGACGACTGATATTTTAT	11	DNA/MuDR	-	+
CAAGGCTTGAATCTCAGATGTCAT	14	DNA/MuDR	+	+
CAAGTGGTTTTAGAAAGTGAGGTA	12	DNA/MuDR	+	+
CAAGTTAACTCACGAAAGCATA	21	DNA/MuDR	+	+
CACCATAGAAGATTGTGATGAA	11	DNA/MuDR	-	+
CACTGTAAGACATAGCAATCCAAC	10	DNA/MuDR	-	+
CAGACATACGGTTGGTGGCTCATT	14	DNA/MuDR	-	+
CAGACGTGCATGTGTGTGGACC	13	DNA/MuDR	+	+
CAGATAAAGAGAGGCCATGTAT	12	DNA/MuDR	-	+
CAGCCTATGAGTTAGAACCGAG	12	DNA/MuDR	-	+
CAGGTCCTTAAGAAATTATTTA	11	DNA/MuDR	-	+
CATACGGTTGGTGGCTCATTGA	16	DNA/MuDR	-	+
CATATCCAATGCGTTAGGACACA	53	DNA/MuDR	-	+
CATGAGAGGTGGAACGTATGTGT	11	DNA/MuDR	-	+
CATGCGACGGAAAATGATAAGA	21	DNA/MuDR	-	+
CATTTGGGATTGCCGGTGGACGGG	10	DNA/MuDR	-	+
CCAAGATGACGACTGATATTTT	21	DNA/MuDR	-	+
CCAAGATGACGACTGATATTTTA	13	DNA/MuDR	-	+
CCAGATAAAGAGAGGCCATGTA	13	DNA/MuDR	-	+
CCATGATTGTAGTAGTGATAGGCA	12	DNA/MuDR	+	+
CCATGTTGGTCACTTGTCGTCGTT	14	DNA/MuDR	+	+
CCATTATTTTCGTAGACGGTTT	20	DNA/MuDR	-	+
CCATTATTTTCGTAGACGGTTTT	33	DNA/MuDR	-	+
CCCAAGACTGCAGTAGAAGGTAG	24	DNA/MuDR	+	+
CCCAATTCGGTAAGTATGCGCGGT	13	DNA/MuDR	+	-
CCGTTGGGTACTGTTCACGCGCGG	11	DNA/MuDR	-	+
CCTCACCAGTAGACGTCGTAAG	12	DNA/MuDR	-	+
CCTCGTACGTTGTAGATGATGG	96	DNA/MuDR	+	+
CCTCGTACGTTGTAGATGATGGTG	44	DNA/MuDR	+	+
CCTGCTTTCGAGATGGTGCCTGA	30	DNA/MuDR	+	+
CGAAGAACAGCAGAAGAACGAAGT	33	DNA/MuDR	+	+
CGACCTTTAGGATGTCTGCGGA	12	DNA/MuDR	+	+
CGACGACTAGATATCCACGG	13	DNA/MuDR	+	-
CGACTGATATTTTATTAAGCGCA	11	DNA/MuDR	-	+
CGAGACCCGATACATACTCATGCA	66	DNA/MuDR	-	+
CGATTTGCTGACGTGGATGAA	11	DNA/MuDR	-	+
CGCGGTATAAGTATGGCAACACTC	41	DNA/MuDR	-	+
CGCTGACGTGGACGCGATTTCGGG	11	DNA/MuDR	+	+
CGGAACATGCGTACTACAACGGCC	20	DNA/MuDR	-	+
CGGAACTGTCAGACAGCAGAA	32	DNA/MuDR	+	+
CGGACTTTGGCGGATACACGGAT	41	DNA/MuDR	+	+
CGGTATATAGTCGAAGGGCACA	38	DNA/MuDR	-	+
CGGTATATAGTCGAAGGGCACAAA	24	DNA/MuDR	-	+
CGGTCCTAGATGAACATAAGTGGC	19	DNA/MuDR	+	+
CGTACGTTGTAGATGATGGTGG	37	DNA/MuDR	+	+
CGTACGTTGTAGATGATGGTGGGT	14	DNA/MuDR	+	+
CGTAGACGGTTTTGTCGCTCGA	17	DNA/MuDR	-	+
CGTCACCGGAATAGAGTACGAGGC	11	DNA/MuDR	+	-
CGTCAGCGCGATGTCAGGGGACG	17	DNA/MuDR	-	+
CGTCAGCGCGATGTCAGGGGACGT	87	DNA/MuDR	-	+
CGTCAGCGTGATGTCAGGGGACGT	27	DNA/MuDR	-	+
CGTTGGAATTTTGTATAGGGAG	21	DNA/MuDR	+	-
CGTTTGAAGGTCTGTTATGCAA	11	DNA/MuDR	-	+
CTACAACGATCGATTGCTGCATG	13	DNA/MuDR	-	+
CTACACTTATCTGATCAAGGACAA	27	DNA/MuDR	+	+
CTACTGTAGCAAAAGCGCGTCCAC	26	DNA/MuDR	+	+
CTCGTACGTTGTAGATGATGGTG	21	DNA/MuDR	+	+
CTCGTACGTTGTAGATGATGGTGG	82	DNA/MuDR	+	+
CTGAATTTAGCCTGGACTGGTAAT	31	DNA/MuDR	+	+
CTGACAACGCGCTGACGTGGACGC	16	DNA/MuDR	+	+
CTGACGTGGACGCGATTTCGG	23	DNA/MuDR	+	+
CTGATTGCTGTTGCACAAGACG	34	DNA/MuDR	+	+
CTGGACTCCAAGATGACGACT	79	DNA/MuDR	-	+
CTGGACTCCAAGATGACGACTG	188	DNA/MuDR	-	+
CTGGACTCCAAGATGACGACTGA	38	DNA/MuDR	-	+
CTGGGATGTGTCATACAACGAG	73	DNA/MuDR	+	+
CTGGGATGTGTCATACAACGAGCT	18	DNA/MuDR	+	+
CTTCAAGGGTGGATAGCTGGAA	13	DNA/MuDR	-	+
CTTCATCCGGATAAAGTATGCATT	47	DNA/MuDR	+	-
CTTGAACCTGTGACTGCATAACCA	10	DNA/MuDR	+	+
CTTGTAGACGATGAAGACGTGGAG	10	DNA/MuDR	+	+
GAAAAGCGGAAGGACTGCGCGCAT	67	DNA/MuDR	+	-
GAAAGGCCATAACTTTTGGCTCGG	10	DNA/MuDR	-	+
GAAATAAATAAAGATCGTTTTCAC	14	DNA/MuDR	-	+
GAACTTGTAGACGACGAAGACGTG	29	DNA/MuDR	+	+
GAAGAATATGAAGGATTTAGGTT	14	DNA/MuDR	+	-
GAAGTGGAAAATGCTATGATCCGG	17	DNA/MuDR	-	+
GACCTCGTACGTTGTAGATGATGG	10	DNA/MuDR	+	+
GACTGTTGGTCTAATAGAAGCCGT	20	DNA/MuDR	+	+
GAGATTATAAGAATGCAGACTGGA	15	DNA/MuDR	+	+
GAGGAACGCAAAGAGGATATGGCA	10	DNA/MuDR	-	+
GAGGATTGAACCCAAGGCGGAATG	35	DNA/MuDR	+	+
GAGGTCTGTTTATTACATCCGG	85	DNA/MuDR	-	+
GAGGTCTGTTTATTACATCCGGCA	44	DNA/MuDR	-	+
GATATCTGAATTGACGTATGGCAT	24	DNA/MuDR	-	+
GATCGGATCAACACAGAGGATCAC	16	DNA/MuDR	+	-
GATTTATCTTGATCATCATGGACA	28	DNA/MuDR	+	-
GCAACGTAGACCTGATTCAAGCAG	17	DNA/MuDR	+	+
GCACCAGTGGTCTAGTGGTAG	76	DNA/MuDR	+	+
GCAGATCGATGGTGCACTCCTCAC	13	DNA/MuDR	-	+
GCAGGGGACACACGGCCAGAACAC	25	DNA/MuDR	+	+
GCAGTAGAAGGTAGCAACCGCC	14	DNA/MuDR	+	+
GCCGGATTAGAGTTAGGAGGCATT	10	DNA/MuDR	-	+
GCGCCACGTCGGAGCGATGTCAGG	13	DNA/MuDR	-	+
GCGCGATGTCAGGGGACGTGGCAG	13	DNA/MuDR	-	+
GCGGATAGTGTAAAAACAGCGGTG	17	DNA/MuDR	-	+
GCTCGCGGTATAAGTATGGCAA	15	DNA/MuDR	-	+
GCTGGACTCCAAGATGACGAC	38	DNA/MuDR	-	+
GCTGGACTCCAAGATGACGACT	421	DNA/MuDR	-	+
GCTGGACTCCAAGATGACGACTG	45	DNA/MuDR	-	+
GCTGGGCTAGGGAAGACTTCAG	25	DNA/MuDR	-	+
GGAACTCGTAGACGATGAAGACGT	15	DNA/MuDR	+	+
GGAACTGTCAGACAGCAGAACAGG	65	DNA/MuDR	+	+
GGATAATATTTACGGAGGTTGGAT	10	DNA/MuDR	+	+
GGCCTATCGTCGCCACGTGCCA	11	DNA/MuDR	-	+
GGGGATAACAAGTGCATTTCTT	12	DNA/MuDR	-	+
GGGTCGAAACTGTCAGACAGCAGA	10	DNA/MuDR	+	+
GGTATATAGTCGAAGGGCACAAA	11	DNA/MuDR	-	+
GGTATATAGTCGAAGGGCACAAAC	11	DNA/MuDR	-	+
GGTCGGAACTGTCAGACAGCAGAA	23	DNA/MuDR	+	+
GGTGGAGCTATAGAGAATGACGCC	27	DNA/MuDR	-	+
GTACAATAGTATAGACGGATTGAC	29	DNA/MuDR	-	+
GTAGACGGTTTTGTCGCTCGACAA	10	DNA/MuDR	-	+
GTAGGGTTTCTGCCAGATGAACGC	13	DNA/MuDR	+	+
GTCTCTTGTAGATTGACGTGGAA	19	DNA/MuDR	+	-
GTGAACAGATTGATGTGAGCATT	10	DNA/MuDR	+	-
GTGTACTATCACTCTAGAGGACGT	12	DNA/MuDR	+	+
GTGTACTATCACTCTGGAAGACGT	30	DNA/MuDR	+	-
GTGTGAACAGATTGATGTGAGCA	19	DNA/MuDR	+	-
GTTAGAACCGAGAAGATTCAGGCA	16	DNA/MuDR	-	+
GTTCGAACTAAGAATGGTATTCAA	10	DNA/MuDR	-	+
GTTCGGATAGAAAGACGGGTTGAC	13	DNA/MuDR	-	+
GTTGGTCGACTGTCAAGGTGCAAC	10	DNA/MuDR	-	+
TAAAGAGCCTAAGACTGCAGTAAT	135	DNA/MuDR	+	-
TAAAGATTGGCCGTTGGATAA	15	DNA/MuDR	-	+
TAAATTCAAGGTTATCGGAAC	36	DNA/MuDR	+	+
TAACAGATCTAGTATTGAAGATGG	10	DNA/MuDR	+	+
TAACGTAGACCTGATTCAAGCAGA	12	DNA/MuDR	+	+
TAACTGTATTATTTCGTTTGTCA	11	DNA/MuDR	-	+
TAAGCAGATCGAGACCGGGCAC	35	DNA/MuDR	-	+
TAATCTGACTGGCTGACATGGCAT	21	DNA/MuDR	-	+
TAATGCCCAAGACTGCAGTAGA	10	DNA/MuDR	+	+
TACTGTAGCAAAAGCGCGTCCA	17	DNA/MuDR	+	+
TACTGTAGCAAAAGCGCGTCCACG	21	DNA/MuDR	+	+
TAGAACCGAGAAGATTCAGGCA	58	DNA/MuDR	-	+
TAGGATACAAGTGACAAGTCA	10	DNA/MuDR	+	-
TAGGATTGAATAGCATGCCCAG	10	DNA/MuDR	-	+
TATAAACAGGTATGCACGTGAA	22	DNA/MuDR	+	-
TATAGACGTTGTGGGAGAAGGATA	15	DNA/MuDR	-	+
TATAGTCGAAGGGCACAAACAA	21	DNA/MuDR	-	+
TATGTCACTGGATCAATAGAAGAA	19	DNA/MuDR	-	+
TATTACACTGTAAGACATAGCAA	22	DNA/MuDR	-	+
TCATTTTTTGAGTAGATGGGACA	25	DNA/MuDR	-	+
TCCAGAAACCTTCATGAGCGAC	10	DNA/MuDR	-	+
TCCAGAAACCTTCATGAGCGACGT	10	DNA/MuDR	-	+
TCCTGATTGCTGTTGCACAAGACG	39	DNA/MuDR	+	+
TCGAAACTGTCAGACAGCAGAATA	10	DNA/MuDR	+	+
TCGACAGGGAAGCTTATGGCAG	12	DNA/MuDR	-	+
TCGACGCAGTCTTTGTACGCAGGA	12	DNA/MuDR	-	+
TCGGACTCTGACAGATACGCGGAT	28	DNA/MuDR	+	+
TCGGGACTCTTTAAATTGGGCA	18	DNA/MuDR	+	-
TCGGGCTTGCCGGAAGATTTAG	11	DNA/MuDR	-	+
TCTAGTGATTGGCAATCTACAT	10	DNA/MuDR	-	+
TCTATCGGAGATGATGCAAATG	10	DNA/MuDR	+	+
TCTCATGATCTTAAGGATGCCAAT	136	DNA/MuDR	-	+
TCTGACACTACTGAAAATTGGGCT	105	DNA/MuDR	+	+
TCTTTCTTAGTCTGGATCGGCAA	15	DNA/MuDR	+	-
TGAAAGAAGCTCCCACGTAGACGC	14	DNA/MuDR	+	+
TGACGTGGACGCGATTTCGGGGAA	10	DNA/MuDR	+	+
TGACTGTTGCTCAGGAAGACAGCT	14	DNA/MuDR	+	-
TGAGGTCCCTCACCAGTAGACGT	13	DNA/MuDR	-	+
TGAGGTCCCTCACCAGTAGACGTC	29	DNA/MuDR	-	+
TGCATAAGGAGTTAGAAGTCTA	17	DNA/MuDR	-	+
TGCGGTAAAGAGCCTAAGACTG	10	DNA/MuDR	+	-
TGCGGTAAAGAGCCTAAGACTGCA	16	DNA/MuDR	+	-
TGCTGGACTCCAAGATGACGAC	26	DNA/MuDR	-	+
TGCTGGACTCCAAGATGACGACT	30	DNA/MuDR	-	+
TGCTGGACTCCAAGATGACGACTG	20	DNA/MuDR	-	+
TGCTTTCGAGATGGTGCCTGAC	11	DNA/MuDR	+	+
TGGAACCAAAGAGAATGACATCAT	14	DNA/MuDR	+	-
TGGACTCCAAGATGACGACTG	30	DNA/MuDR	-	+
TGGACTCCAAGATGACGACTGA	39	DNA/MuDR	-	+
TGGACTCCAAGATGACGACTGAT	19	DNA/MuDR	-	+
TGGAGCTATAGAGAATGACGCCAT	15	DNA/MuDR	-	+
TGGGAATGTATATGGGTGGTTCAC	27	DNA/MuDR	+	+
TGGGATGTGTCATACAACGAGC	23	DNA/MuDR	+	+
TGGGATGTTATAAACGGTTTCGAT	21	DNA/MuDR	+	-
TGGTAGAGTCTCCATGCAAAGGTA	15	DNA/MuDR	+	+
TGGTGGAGCTATAGAGAATGACGC	15	DNA/MuDR	-	+
TGTACGACTGACAAGGGTGATGAA	15	DNA/MuDR	+	-
TGTGAACAGATTGATGTGAGCAT	10	DNA/MuDR	+	-
TTAACTCTTGAAGCATATTTTGGT	11	DNA/MuDR	+	-
TTACTGCAGTCTTGGGCCTTTTAC	10	DNA/MuDR	+	-
TTAGACAAAGGGAAGAATAAA	10	DNA/MuDR	-	+
TTAGGATTGAATAGCATGCCCAG	10	DNA/MuDR	-	+
TTAGGGTCTTTTAATGGTCATT	11	DNA/MuDR	-	+
TTCAAGGGTGGATAGCTGGAAT	12	DNA/MuDR	-	+
TTCCGTTTGAAGGTCTGTTATG	22	DNA/MuDR	-	+
TTCTGAACCGAAGCCTATTCCAAC	10	DNA/MuDR	+	+
TTCTGTCCACGTAGGCAAAGCGCT	10	DNA/MuDR	+	-
TTGAACAACACTTGTAAGGGGCAT	10	DNA/MuDR	-	+
TTGACCAGAAACATAGACACGA	12	DNA/MuDR	+	+
TTGATCGAATAGTGGACCGTCGG	12	DNA/MuDR	-	+
TTTAGTTGAACTCTGGATATGGCA	10	DNA/MuDR	+	-
TTTGTTCTTCTGTTGATCCGGTGA	10	DNA/MuDR	-	+
TTTTCATGAGATGTTGGCAGTT	13	DNA/MuDR	+	+
TTTTCGTTTGGCGGCGTTATTT	13	DNA/MuDR	-	+
TTTTGTTCTTCTGTTGATCCGGT	16	DNA/MuDR	-	+
GGTAGTTCGACCGCGAAATTTA	39	DNA/TcMar	+	+
AAAATTCGGTTCGGTTAACGGTT	13	LINE	+	+
AAATTCGGTTCGGTTAACGGTTAA	14	LINE	+	+
AAGTTGGATATGAGCAAGGCCTA	11	LINE	-	+
AATGAATTGTAGAAAAGCAAGGGA	21	LINE	-	+
ACATATGACATAGTGGAATGACA	10	LINE	+	-
AGATGGGACAGAATACAATCCGAT	36	LINE	+	-
AGCATACGATCGGGTGGAGTGGAC	26	LINE	+	-
AGCATATGACCGAGTGGAGTGGAA	11	LINE	+	-
AGCTTATGATCGGGTTGAATGGCC	22	LINE	-	+
AGCTTGTAGATGGACCTTCAACCT	242	LINE	-	+
CATTGGCAAGCTGTGAAATGGA	92	LINE	+	+
CCACACTTTTTCGTTGAACACT	32	LINE	-	+
CCCATGAAGAAGAAAGAACCAG	28	LINE	+	-
CGTACACGGCGACCGGACCTC	11	LINE	+	-
CTCAAGTTGGATATGAGCAAGGCA	11	LINE	+	+
CTCAATAAGGATTCCAGGGATA	12	LINE	-	+
CTTATTGGTCGCAACTAAGGCATG	11	LINE	-	+
GAGCAAAGCATACGATCGGGTGGA	12	LINE	+	-
GAGCAAGGCGTACAACTGTATTGA	22	LINE	-	+
GAGTCAACTGGGCATCAACTTGAT	12	LINE	-	+
GGCGTACAACTGTATTGAGTGGCG	12	LINE	-	+
GGGTACTTGAACTTTCAAAATGCA	10	LINE	+	+
TCAAACTTGATATGAGCAAAGCGT	16	LINE	+	-
TCAAGTTGGATATGAGCAAGGCAT	23	LINE	+	+
TCAAGTTGGATATGAGCAAGGCGT	25	LINE	-	+
TGAGACTCGAAAGAAAGATAA	14	LINE	+	+
TTACGTGAACGAAGATAAGCTA	203	LINE	+	-
TTCTAATGGAGGAATGTTTAA	14	LINE	+	+
TTTGATTTAGTGTGGTTAGACGT	10	LINE	-	+
AAAAAAACCACGGGCAAAGATAAT	20	LTR	+	+
AAAAAAACTGAACTATAGAAGAGA	17	LTR	+	+
AAAAAAAGGATTGGTGGCGAC	24	LTR	+	+
AAAAAAAGGATTGGTGGCGACT	14	LTR	+	+
AAAAAAAGTACTTCTGACTCCAAA	16	LTR	-	+
AAAAAAATCACGGGCAGAAGAGAA	13	LTR	+	+
AAAAAAATCATCTCAATCGGACAA	17	LTR	+	+
AAAAAAATCGTCTCAATCGGACA	12	LTR	+	+
AAAAAAATCGTCTCAATCGGACAA	23	LTR	+	+
AAAAAAATCTGAACCGAGGACAAT	11	LTR	-	+
AAAAAAATGACTATTAAGGACATCA	11	LTR	+	+
AAAAAAATTAAAATTGTCGCGAT	13	LTR	-	+
AAAAAACAGCTTGATCAACGGAAA	14	LTR	+	+
AAAAAACCACGGGCAAAGATA	11	LTR	+	+
AAAAAACCACGGGCAGAGGAGAAG	58	LTR	+	+
AAAAAACCTGACACAGCCTGATCA	16	LTR	-	+
AAAAAACGGGTTCGGGAGTCGGTT	10	LTR	+	+
AAAAAACTACGGGCAAAGGAGACT	12	LTR	+	+
AAAAAACTGAACTATAAAAGAGAA	10	LTR	-	+
AAAAAACTGAACTGTAGAAGAGAA	14	LTR	+	+
AAAAAAGAATGAAAACGGGAGT	14	LTR	-	+
AAAAAAGGGAAGACTCCGCAA	407	LTR	-	+
AAAAAAGTTCGTCCAACTGGGCAC	16	LTR	-	+
AAAAAATAACTATTAAGGACATCA	20	LTR	+	+
AAAAAATCAGATCGATGTGACAAT	16	LTR	-	+
AAAAAATCATCTCAATCGGACA	12	LTR	+	+
AAAAAATCGTAACGTTGAGGGTGT	35	LTR	+	+
AAAAAATGAATTGTAGAAGAGAAG	12	LTR	+	+
AAAAAATGGGCAAATTAATC	13	LTR	+	+
AAAAAATGGGTTCGGGAGTCGGTT	11	LTR	+	+
AAAAAATTAAACTGTAGAAGAGGA	22	LTR	+	+
AAAAAATTGATTAAGGTGGACAAA	11	LTR	+	+
AAAAAATTGTTAGACGTTGT	10	LTR	+	+
AAAAACAACTGAACAGTAGAAGAG	16	LTR	-	+
AAAAACAAGACGTGGAAGCTG	10	LTR	-	+
AAAAACAAGACGTGGAAGCTGG	34	LTR	-	+
AAAAACAGAACAGGGGATTTCGGA	36	LTR	+	-
AAAAACAGATAGAGCAAATGGAGG	48	LTR	-	+
AAAAACAGCTTGATCAACGGAAAA	10	LTR	+	+
AAAAACCACGGACAAAGGAGGTAT	12	LTR	-	+
AAAAACCACGGGCAGAGGAGAAGA	81	LTR	+	+
AAAAACCAGACTGGCAAGAAAATC	36	LTR	+	-
AAAAACCTTTAGAACAAGTTGGAG	10	LTR	+	-
AAAAACGCCGCTATTGCTTAG	14	LTR	+	-
AAAAACGGGTTCGGGAGTCGGTTA	53	LTR	+	+
AAAAACTAATGTGACTGACGGAA	13	LTR	-	+
AAAAACTAATGTGACTGACGGAAT	63	LTR	-	+
AAAAACTAGCAGATTGATAGAATA	16	LTR	+	-
AAAAACTAGCGTAACTGATGGAAT	15	LTR	-	+
AAAAACTAGCGTGATTGACGGAAT	21	LTR	+	+
AAAAACTAGTGTGATTGACGGAAT	32	LTR	-	+
AAAAACTAGTGTGATTGACGGAGT	18	LTR	-	+
AAAAACTGAACTGTAGAAGAGAAG	13	LTR	+	+
AAAAACTGACATAACTGACGGAAT	26	LTR	-	+
AAAAACTGACATGGCTGATAAAAT	12	LTR	-	+
AAAAACTGACGCGACTGACGGAAT	24	LTR	-	+
AAAAACTGACGGAATAACCAAATA	21	LTR	+	-
AAAAACTGACGTGGATGACGAAAT	15	LTR	-	+
AAAAACTGATACGATCTAGACTAA	11	LTR	-	+
AAAAACTGCGCATCTGAGCTTC	23	LTR	+	-
AAAAACTGGCATAACTAACATAAT	11	LTR	-	+
AAAAACTGGCATAACTGACAGAAT	25	LTR	-	+
AAAAACTGGCATGACTAACAAAAT	45	LTR	+	+
AAAAACTGGCATGATTGACGGAA	17	LTR	-	+
AAAAACTGGCATGATTGACGGAAT	35	LTR	-	+
AAAAACTGGCATGATTGATGAAAT	23	LTR	-	+
AAAAACTGGCATGGCTAACAAATT	11	LTR	-	+
AAAAACTGGCATGGCTAACAGAAT	13	LTR	-	+
AAAAACTGGCGTATGTAACATGGC	10	LTR	+	-
AAAAACTGGTGTAACTGACGGAAT	18	LTR	+	-
AAAAACTGGTGTGATTGACGAAAT	15	LTR	+	-
AAAAACTTATGTAGCTAACGGAAT	13	LTR	-	+
AAAAACTTGATGAATGACTGGTAT	10	LTR	-	+
AAAAACTTGTATAACTGGCAGAAT	58	LTR	-	+
AAAAAGAATAAAAGCACATCAG	16	LTR	-	+
AAAAAGAGAACGATTGGCAGTTT	11	LTR	-	+
AAAAAGAGATTATATGTCGGTACG	14	LTR	-	+
AAAAAGAGGGCGAAGTAAACAA	30	LTR	-	+
AAAAAGATTAAAGATAGACTGA	10	LTR	+	+
AAAAAGATTCTCGGCATG	21	LTR	+	+
AAAAAGCTCGTAGTTGGACTT	1074	LTR	+	+
AAAAAGCTCGTAGTTGGACTTA	3841	LTR	+	+
AAAAAGCTCGTAGTTGGACTTAGG	23	LTR	+	+
AAAAAGCTCGTAGTTGGACTTAGGGG	14	LTR	+	+
AAAAAGGATAGACGTACAAAGAAA	64	LTR	-	+
AAAAAGGATTGGTGGCGAA	21	LTR	+	+
AAAAAGGATTGGTGGCGACT	18	LTR	+	+
AAAAAGGCTGAAAACACAATAAGA	23	LTR	-	+
AAAAAGGGGATAACAAGTGCAT	24	LTR	-	+
AAAAAGGTAGCAGATAAAGAT	20	LTR	+	-
AAAAAGTAAGCTAAACGCACCGCA	18	LTR	+	+
AAAAAGTGATAGGCAAGTTGT	33	LTR	+	-
AAAAAGTGGGAGAGTTTGGACAAA	13	LTR	+	+
AAAAAGTTAGAGTCGAGG	29	LTR	-	+
AAAAAGTTAGAGTCGAGGGC	14	LTR	-	+
AAAAAGTTAGAGTCGAGGGCT	22	LTR	-	+
AAAAAGTTAGAGTCGAGGGCTG	82	LTR	-	+
AAAAAGTTGAACTGTAAAAGAGAA	11	LTR	+	+
AAAAAGTTTGAAATTTGACGTTTG	19	LTR	+	-
AAAAATAACTATTAAGGACATCA	27	LTR	+	+
AAAAATACCGAGCAGTTGTAGTTG	18	LTR	-	+
AAAAATAGAAAGACGCAACTCAAG	10	LTR	+	-
AAAAATAGTAGAAGAAATTGA	11	LTR	+	+
AAAAATAGTAGAAGAAATTGAGA	15	LTR	+	+
AAAAATAGTTTGGTCAACGGAAAA	10	LTR	+	+
AAAAATCAAGTCTATCATTCA	15	LTR	+	-
AAAAATCACGGGCAGAAGAGAAGA	12	LTR	+	+
AAAAATCACGGGCAGAGGAGAAGA	54	LTR	+	+
AAAAATCAGATCGATGTGACAATT	27	LTR	-	+
AAAAATCATCTCAATCGGACAACC	11	LTR	+	+
AAAAATCATGGCAGTTACT	18	LTR	+	-
AAAAATCGTCTCAATCGGACAACC	34	LTR	+	+
AAAAATCTGAACCGAGGACAATGC	54	LTR	-	+
AAAAATGAACTCCAAAACAAGGGAA	20	LTR	-	+
AAAAATGAAGTAGAAGAACCCAGA	13	LTR	+	+
AAAAATGAAGTAGCAACTAAAAGA	12	LTR	-	+
AAAAATGAATTGTAGAAGAGAAGG	29	LTR	+	+
AAAAATGACGTTGTAATGA	13	LTR	+	+
AAAAATGACTATTAAGGACATTAG	11	LTR	+	+
AAAAATGACTCTGTCAAGTGCTGA	18	LTR	+	-
AAAAATGAGTTAGAGGCAGAATA	14	LTR	+	-
AAAAATGGGCAAATTAATC	14	LTR	+	+
AAAAATTAAACTGTAGAAGAGGAG	18	LTR	+	-
AAAAATTGATGTAGCTGACGGAAT	37	LTR	+	-
AAAAATTGATGTGATTGACGGAAT	20	LTR	+	+
AAAAATTGGCATAACTGACAAAAT	10	LTR	+	+
AAAAATTGGCGTAGTTGATGGAAT	10	LTR	+	-
AAAAATTGGTGTAGCTGACGGAAT	29	LTR	-	+
AAAAATTGGTGTGGTTGACGGAAT	16	LTR	+	+
AAAAATTTAGAGCCATGGAGAA	15	LTR	-	+
AAAAATTTAGAGCCATGGAGAACA	14	LTR	-	+
AAAAATTTGGACTGCAAAGTGCATG	10	LTR	+	-
AAAACAAACACATGGATCGTTGAT	10	LTR	+	+
AAAACAACTTGGTCAACGGAAAAT	13	LTR	+	+
AAAACAAGTTCGGGAGTCGGTTAC	25	LTR	+	+
AAAACAATTTTGAACGTCACGAAT	11	LTR	-	+
AAAACAATTTTGAACGTCATGAAT	10	LTR	+	+
AAAACACTGAACTGTAGGAGAGAA	10	LTR	-	+
AAAACAGATAGAGCAAATGGA	12	LTR	-	+
AAAACAGATAGAGCAAATGGAG	29	LTR	-	+
AAAACAGATAGAGCAAATGGAGGA	15	LTR	-	+
AAAACAGCTTGATCAACGGAAAAT	18	LTR	+	+
AAAACAGGCTGATTGAAAGACCCA	13	LTR	+	-
AAAACAGTTTGGACAGCAGCAGTG	18	LTR	+	+
AAAACAGTTTGGTCAACGGAAAAT	12	LTR	+	+
AAAACATCTTTGAACGTCACGAAT	40	LTR	+	-
AAAACCAACGGTTTGGATCTCGAC	25	LTR	+	+
AAAACCAATGTAGTTAACGGAATA	23	LTR	+	-
AAAACCACGGGCAGAGGAGAAGAT	12	LTR	+	+
AAAACCATGGGCAAAGAAGACTTC	11	LTR	+	-
AAAACCCAACAACTAGACAGAACT	11	LTR	-	+
AAAACCCATTTGGATTGTCACGTA	23	LTR	+	+
AAAACCCGTAAGGCGCAAG	271	LTR	+	+
AAAACCCGTAAGGCGCAAGG	68	LTR	+	+
AAAACCCGTAAGGCGCAAGGA	15	LTR	+	+
AAAACGCGTCCACGTAGGAGGGTT	12	LTR	+	-
AAAACGGATTCGGGAGTCGGTTAC	21	LTR	+	+
AAAACGGGTTCGGGAGTCGGTTAC	52	LTR	+	+
AAAACTAAACTGTAGAAGAGAAGG	10	LTR	+	+
AAAACTAAATTGTAGAAGAGAAGA	14	LTR	+	+
AAAACTAACTTGATTGACGGAATA	11	LTR	+	-
AAAACTAATGTGACTGACGGAATA	16	LTR	-	+
AAAACTATTTGGATTTTGATTCGT	19	LTR	-	+
AAAACTCATTTGGACTGCCACGTA	102	LTR	+	+
AAAACTCGAAGAACTACAGATGAA	14	LTR	+	+
AAAACTGAACCGAGCACTAAAAAT	10	LTR	-	+
AAAACTGAACTATAGAAGAGACAT	32	LTR	-	+
AAAACTGAATAGAAGCTGGCTTGT	14	LTR	+	+
AAAACTGAATTGTAGAAGAGAAGA	22	LTR	-	+
AAAACTGACATAACTGACGGAATA	20	LTR	-	+
AAAACTGCGCATCTGAGCTTC	22	LTR	+	-
AAAACTGGCATGACTAACAAAAT	13	LTR	+	+
AAAACTGGCATGACTAACAAAATA	14	LTR	+	+
AAAACTGGCATGATTGACGGAATA	15	LTR	-	+
AAAACTGGTCTGTATACATTAATA	13	LTR	-	+
AAAACTGTATAATTTAGCCGGAT	11	LTR	+	-
AAAACTGTATAATTTAGCCGGATG	51	LTR	+	-
AAAACTGTTGGGATAGGTTCA	34	LTR	+	-
AAAACTGTTTAATTTGATTGTTGA	11	LTR	+	+
AAAACTGTTTAGATTTTGATTCGT	26	LTR	+	+
AAAACTTAAGACAATACAGGACCA	30	LTR	+	-
AAAACTTACCGAACGATCGCAGAC	29	LTR	-	+
AAAACTTACTGAACGATCGCAGAC	13	LTR	-	+
AAAACTTTTGATATAAGGACAGCA	16	LTR	+	-
AAAAGAAACGGTGTAAGCAATGGA	34	LTR	+	+
AAAAGAAACTTACCAGGAT	46	LTR	+	+
AAAAGAAACTTACCAGGATTCC	50	LTR	+	+
AAAAGAAACTTACCAGGATTCCCC	103	LTR	+	+
AAAAGAAACTTACCAGGATTCCCCT	39	LTR	+	+
AAAAGAAAGATGGATCTCCTA	13	LTR	+	+
AAAAGAAAGGCAACGTCTGAG	10	LTR	+	+
AAAAGAAAGGCAACGTCTGAGC	14	LTR	+	+
AAAAGAACAAAGCTGATAGATG	68	LTR	-	+
AAAAGAACTGTAGTTCTATACGGA	11	LTR	+	-
AAAAGAACTTGGAACCTTGAAGAA	15	LTR	-	+
AAAAGAACTTTTGATTAATGCAGA	39	LTR	+	-
AAAAGAAGTAGTTTTGACAGTTGT	12	LTR	+	+
AAAAGAAGTGTAGTTCTATACGGA	17	LTR	+	+
AAAAGAAGTGTAGTTCTATATGGA	11	LTR	+	+
AAAAGACCAATGTAATCATAAT	11	LTR	+	-
AAAAGACGGGAATGTAAATAG	15	LTR	+	+
AAAAGACTGTTTCGTTTCAAT	61	LTR	-	+
AAAAGACTTGTATGAAGGGGGTA	10	LTR	+	+
AAAAGACTTTTGAATAGTTCGGTG	18	LTR	-	+
AAAAGAGACGGAGAATGGAGG	11	LTR	+	-
AAAAGAGACGGAGAATGGAGGAAA	19	LTR	+	-
AAAAGAGAGAAGACATGTGGAGT	32	LTR	+	+
AAAAGAGAGAAGACATGTGGAGTG	13	LTR	+	+
AAAAGAGAGTCAAAGAGTGC	205	LTR	+	+
AAAAGAGGGCGAAGTAAACAAC	21	LTR	-	+
AAAAGAGGGTCAGACTTGCAAGCA	280	LTR	-	+
AAAAGAGTAGATATGATAAGGACA	11	LTR	-	+
AAAAGAGTATGGATGAATCGGCAA	15	LTR	-	+
AAAAGATAAAACTTTTGGTCATTGG	12	LTR	-	+
AAAAGATAGAAAGGGAGGGGGTTT	22	LTR	-	+
AAAAGATATTACTCAAGACGTCAT	13	LTR	-	+
AAAAGATCAAAGCAAAAGAGGTTT	12	LTR	+	-
AAAAGATCTACTAGAATCAGGCTT	13	LTR	+	-
AAAAGATGAATGAGGCTATGGAAT	11	LTR	-	+
AAAAGATGGTATGAAACTGTGATT	24	LTR	-	+
AAAAGATTGAACAGATGGAGATAA	21	LTR	-	+
AAAAGATTGATGGCGACTCCCAAT	16	LTR	+	+
AAAAGATTGGAGGAGTTGGTA	17	LTR	-	+
AAAAGATTGGTGGCGACTCCC	21	LTR	+	+
AAAAGATTGTGTTCTAACTTACGG	13	LTR	+	+
AAAAGCAATGAAGAACACATATCA	76	LTR	+	-
AAAAGCAATGAAGAACTGGCC	20	LTR	+	+
AAAAGCACTTCTCAAAAGCAATGA	23	LTR	-	+
AAAAGCACTTTTTGACAGCAAT	26	LTR	+	+
AAAAGCATTTTTTGACAGCAATAT	10	LTR	+	-
AAAAGCCCAAATTCTTGAAGGCGA	11	LTR	-	+
AAAAGCCCAGCTTGAGAATC	160	LTR	+	+
AAAAGCCCAGCTTGAGAATCG	32	LTR	+	+
AAAAGCCCAGCTTGAGAATCGG	89	LTR	+	+
AAAAGCGGAAGGACTGCGCGCAT	15	LTR	+	-
AAAAGCGGAAGGACTGCGCGCATA	146	LTR	+	-
AAAAGCTAGCGTGACTGACGAAAT	11	LTR	+	-
AAAAGCTCGTAGTTGGAC	54	LTR	+	+
AAAAGCTCGTAGTTGGACTT	609	LTR	+	+
AAAAGCTCGTAGTTGGACTTAGGGG	21	LTR	+	+
AAAAGCTGCTGCGTCATGA	12	LTR	-	+
AAAAGCTGTATTCAATTAGG	12	LTR	-	+
AAAAGCTGTATTCAATTAGGA	10	LTR	-	+
AAAAGCTGTCGGAAGCCATGACGG	29	LTR	+	+
AAAAGGACATTGGCAAGCTGT	535	LTR	+	+
AAAAGGACTTTGAAAAGA	43	LTR	+	+
AAAAGGACTTTGAAAAGAG	66	LTR	+	+
AAAAGGACTTTGAAAAGAGA	282	LTR	+	+
AAAAGGACTTTGAAAAGAGAGTC	14	LTR	+	+
AAAAGGATAGACGTACAAAGAAA	10	LTR	-	+
AAAAGGATAGACGTACAAAGAAAT	21	LTR	-	+
AAAAGGATCTAGCCCGGACGGGT	16	LTR	+	+
AAAAGGATCTAGCCCGGACGGGTG	99	LTR	+	+
AAAAGGATTGGCTCTGAGG	10	LTR	+	+
AAAAGGATTGGCTCTGAGGGCTG	581	LTR	+	+
AAAAGGATTGGCTCTGAGGGCTGGG	169	LTR	+	+
AAAAGGATTGGCTCTGAGGGCTGGGC	75	LTR	+	+
AAAAGGATTGGTGGCGACT	13	LTR	+	+
AAAAGGCACATTCATCTTTGG	20	LTR	+	+
AAAAGGCTGAAAACACAATAAGAA	15	LTR	-	+
AAAAGGGATACAGATGACGTGGCG	39	LTR	+	-
AAAAGGGCAAGGCTATTTCTAATG	20	LTR	+	+
AAAAGGGCAATCGGATGCAAGTGG	31	LTR	+	-
AAAAGGGTAAAAGCTCGTTTGATTCT	44	LTR	+	+
AAAAGGTACCTGAACCAGCAGATT	11	LTR	+	+
AAAAGGTAGTTGGAACAAAATGGA	16	LTR	+	-
AAAAGGTGACGCTATCAAACTC	48	LTR	-	+
AAAAGGTTGAAGGTCCATCTACA	30	LTR	-	+
AAAAGGTTGAAGGTCCATCTACAA	35	LTR	-	+
AAAAGGTTGATGGTCAAATTTGAT	11	LTR	+	+
AAAAGTAACAGATTGATATGGATA	23	LTR	+	+
AAAAGTAAGAAGCTTACCCAT	27	LTR	+	-
AAAAGTAAGCTAAACGCACCGCAT	16	LTR	+	+
AAAAGTAATGAAGAACTGGCCCTA	13	LTR	+	+
AAAAGTACTGGAGCAAAGACTGTT	14	LTR	+	-
AAAAGTACTTTTTGACAGCAATAT	14	LTR	+	+
AAAAGTAGAACGGAACTTGTTCGA	13	LTR	+	+
AAAAGTAGACTAAACGCACCGCAT	12	LTR	-	+
AAAAGTAGATCTAGCGTAATTGAG	17	LTR	-	+
AAAAGTAGGCTAGATGCATTGTGT	12	LTR	+	+
AAAAGTAGTAGCTGGGCAACTGAC	16	LTR	+	-
AAAAGTCATCAACAAAAGTAA	10	LTR	+	+
AAAAGTGAGAGGGTTTGGACAAAA	10	LTR	+	+
AAAAGTGGCTTTGAACCAGTTAGA	12	LTR	-	+
AAAAGTTAGAGTCGAGGGCTG	13	LTR	-	+
AAAAGTTCAGGGACTAATCGGCTA	10	LTR	-	+
AAAAGTTGGAAATGATTTTTCGGA	11	LTR	-	+
AAAATAAAATTTTTCTCATCGGAT	22	LTR	+	+
AAAATAAAGAGAGATGGAGAGAAT	13	LTR	+	+
AAAATAAAGATTAGCCGTTGG	19	LTR	+	+
AAAATAAATAAAGATCGTTTTC	12	LTR	-	+
AAAATAAATTTTTTGACTTCGGAT	11	LTR	+	+
AAAATAACAGTCGTTGAGAAGGCA	15	LTR	+	-
AAAATAACCAGATAGTTACGACGT	11	LTR	-	+
AAAATAACGGTGTAGAAAAAGGA	18	LTR	-	+
AAAATAATTTTTTTAAGTCTGACA	162	LTR	-	+
AAAATACTGAACCGGGATGGGATA	11	LTR	+	+
AAAATACTTGTTTGGACGAG	11	LTR	+	-
AAAATAGAAAGACGCAACTCAAGT	13	LTR	+	+
AAAATAGACTCAACAAGCTTTA	10	LTR	+	+
AAAATAGATCTGCAAACTGAAAAA	12	LTR	+	+
AAAATAGGATGGTCAACGTAAAAG	23	LTR	+	+
AAAATAGGATGGTCAACGTAAAAT	17	LTR	+	+
AAAATAGGGCTTTAGCGGCGT	15	LTR	+	-
AAAATAGGTTCGGGAGTCGGTTAC	23	LTR	+	+
AAAATAGTAGAAGAAATTGAGAAG	33	LTR	-	+
AAAATAGTTTGGTCAACGGAAAAT	48	LTR	+	+
AAAATATATTCTTTTACTCGTCGA	23	LTR	+	-
AAAATATCGATGGATACACGGGTA	11	LTR	+	+
AAAATATGAACTCCTAAACCGGCC	23	LTR	-	+
AAAATATGAGTGGACTTAGGCAAA	13	LTR	-	+
AAAATATGTTCTTTTACTCGTCGA	17	LTR	-	+
AAAATATTTAAAAATCGTCAGGAG	20	LTR	+	-
AAAATATTTTCGGCTGTTTGGCAG	84	LTR	-	+
AAAATCAAACAGGAAAGAAGATCA	42	LTR	-	+
AAAATCAAACTTTCAGAACGGGTG	11	LTR	+	-
AAAATCAATTGACGGACCAATTAG	10	LTR	-	+
AAAATCACGGGCAGAGGAGAAGAT	11	LTR	+	+
AAAATCAGAACCCAATACGTTAGG	20	LTR	-	+
AAAATCAGATCGATGTGACAATTA	19	LTR	-	+
AAAATCAGGCCAAATTGTCAAAGT	13	LTR	-	+
AAAATCCATTTGGACTGCCACGTA	14	LTR	+	+
AAAATCCCAAGCTAGAACATA	22	LTR	+	-
AAAATCCCCAAATCAGCAAAGAAT	10	LTR	-	+
AAAATCCGGAGGACCGAGTG	57	LTR	+	+
AAAATCCTTGCAAATTCTGGC	54	LTR	+	-
AAAATCGGTTGTGGTTGACGGAAT	25	LTR	+	-
AAAATCTAGTTAGACTGTCACGTA	21	LTR	+	-
AAAATCTAGTTGGACTGCCACGTA	77	LTR	+	+
AAAATCTCTTGCATCAAGGCTTCA	19	LTR	+	-
AAAATCTGAACCGAGGACAATGCC	13	LTR	-	+
AAAATGAAATTGTCGGCACTGA	12	LTR	-	+
AAAATGAACTCCAAAACAAGGGAA	335	LTR	-	+
AAAATGAAGTAGCAACTAAAAGAA	15	LTR	-	+
AAAATGAAGTGGTTGTCGACA	10	LTR	+	-
AAAATGAAGTTTTGGATGCAT	15	LTR	+	+
AAAATGAATTGTAGAAGAGAAGGG	13	LTR	+	+
AAAATGACAAATAAGGGCATGACA	24	LTR	+	+
AAAATGACCAGAATACCCTTAGCA	34	LTR	+	+
AAAATGACTCTGTCAAGTGCTGAA	11	LTR	+	-
AAAATGACTGTGGAACCACGCAAG	15	LTR	-	+
AAAATGAGATAGATAAGCTGA	124	LTR	+	-
AAAATGAGATAGATAAGCTGAA	12	LTR	+	-
AAAATGAGTAGAACGCAGGATTGA	20	LTR	+	+
AAAATGAGTTCGGGAGTCGGTTA	20	LTR	+	+
AAAATGAGTTCGGGAGTCGGTTAC	16	LTR	+	+
AAAATGATCGATCACAAGGT	23	LTR	+	-
AAAATGATCGATCACAAGGTGACC	34	LTR	+	-
AAAATGATCGATCACAGGGTGACC	10	LTR	+	-
AAAATGATCTGTAGCAGAGATGT	52	LTR	+	-
AAAATGATCTGTAGCAGAGATGTT	80	LTR	+	-
AAAATGATCTTCGAGAAATGA	10	LTR	-	+
AAAATGATTGTTGAACTATTCGGA	19	LTR	-	+
AAAATGCCGTTTGAACCTTAGGAA	15	LTR	+	-
AAAATGGAAGCAAGCTATGAATGA	56	LTR	+	+
AAAATGGAGATTAGATCGGAA	12	LTR	+	+
AAAATGGAGATTAGATCGGAAAAG	12	LTR	+	+
AAAATGGATCCGTAACCT	124	LTR	+	+
AAAATGGATGGCGCTTAAG	48	LTR	+	+
AAAATGGATGGCGCTTAAGC	70	LTR	+	+
AAAATGGATGGCGCTTAAGCG	78	LTR	+	+
AAAATGGTGATGTAGAAAACGGAA	12	LTR	+	-
AAAATGTAACCTGAGGCAAACAAA	23	LTR	+	+
AAAATGTCTGGAAATGTGAGGCAC	12	LTR	-	+
AAAATGTGAACTTTTGATTGGTGC	12	LTR	-	+
AAAATGTGATAGAAGAAAGAGTGT	14	LTR	+	-
AAAATGTGATATGAATGTCTCGG	11	LTR	+	-
AAAATTAAACTGTAGAAGAGAAGG	16	LTR	+	+
AAAATTAAACTGTAGAAGAGGAGA	13	LTR	+	-
AAAATTAGGATACACGAT	61	LTR	+	+
AAAATTAGGATACACGATG	44	LTR	+	+
AAAATTAGGATACACGATGG	18	LTR	+	+
AAAATTCAAGATGTCGTGTCC	18	LTR	+	-
AAAATTCAAGATGTCGTGTCCT	21	LTR	+	-
AAAATTCCTGAACCGGGA	18	LTR	+	+
AAAATTCCTGAACCGGGACGCA	229	LTR	+	-
AAAATTCCTGAACCGGGACGCAG	28	LTR	+	-
AAAATTCCTGAACCGGGACGCAGC	224	LTR	+	-
AAAATTCCTGAACCGGGACGCAGCG	17	LTR	+	-
AAAATTGAACTGTAGAAAAGAAGA	11	LTR	+	-
AAAATTGAACTGTAGAAGAGAAGA	19	LTR	+	+
AAAATTGAACTGTAGAAGAGAAGG	14	LTR	+	+
AAAATTGAACTGTAGAAGAGATGG	10	LTR	-	+
AAAATTGAATTGTAGAAGAGAAGG	19	LTR	+	+
AAAATTGAATTGTTGGATGATCA	10	LTR	-	+
AAAATTGAGTGACTGTTGGTATA	16	LTR	-	+
AAAATTGAGTGACTGTTGGTGTAA	16	LTR	+	+
AAAATTGGATGGAGTCGACTAA	18	LTR	+	+
AAAATTGGTGTAGCTGACGGAATG	11	LTR	-	+
AAAATTGTAACTCCTAAACCGGCC	13	LTR	-	+
AAAATTGTGTATCGTCATTG	10	LTR	+	+
AAAATTGTTTGGATTTTGATTCGT	16	LTR	+	+
AAAATTTAGCGTGGCTGACGGAAT	10	LTR	-	+
AAAATTTCGGAACACTAG	11	LTR	-	+
AAAATTTCGTCTGGAAGTAAC	23	LTR	-	+
AAAATTTCGTTAGACAAATGCAGA	13	LTR	+	+
AAAATTTCGTTGGACAAATGCAGA	10	LTR	+	+
AAAATTTGGATTGCAAAGTGCATG	33	LTR	+	-
AAAATTTTATATCGATCTGACTCA	17	LTR	-	+
AAAATTTTATTTTGATCATGATGG	11	LTR	+	+
AAAATTTTTGTCGGCCACATCA	50	LTR	-	+
AAACAAAGAACTTAAGATGAGAAT	30	LTR	+	-
AAACAAAGCATTGCGATGGTCCCTG	14	LTR	+	+
AAACAAATAAGTTGGCTGTCAGAC	14	LTR	+	-
AAACAAATAGAATTCCTTAAGAA	16	LTR	+	-
AAACAAATAGAATTCCTTAAGAAT	19	LTR	+	-
AAACAAATTTTGAGATCTCGTGCA	19	LTR	+	-
AAACAACAATTAGATGGTCGGTAC	14	LTR	-	+
AAACAACTGTAAGCAGGATTCCAA	66	LTR	-	+
AAACAACTTAAGGTATATTCTGAC	23	LTR	-	+
AAACAACTTTAGACGTCATGAATT	16	LTR	-	+
AAACAAGAATTCTTGAACAGCG	16	LTR	+	+
AAACAAGAATTCTTGAACAGCGAACA	11	LTR	+	+
AAACAAGACGTGGAAGCTGGC	20	LTR	-	+
AAACAAGATCGTTTTGGTTTA	68	LTR	+	+
AAACAATGCCTTAAGTAGAGAATG	10	LTR	+	+
AAACAATGTGAACAAAGAAGGCCA	16	LTR	-	+
AAACAATTAGATCTGAAACGAAAC	18	LTR	-	+
AAACACAATTATATGCGTCGAGTA	19	LTR	+	-
AAACACAGAACACAGGAAGTCATC	11	LTR	+	+
AAACACAGAGCATACTACAAAACC	11	LTR	-	+
AAACACATTATATATCGATGGACA	18	LTR	-	+
AAACACGAACTCTGTCCAGCTGAA	117	LTR	-	+
AAACACGACCTCTGTCCAGCTGAA	10	LTR	-	+
AAACACGAGCTCTGTCCAGCTGAA	40	LTR	-	+
AAACACGTTGCAGACACCGT	19	LTR	-	+
AAACACGTTTGAGTTATGGCATA	10	LTR	-	+
AAACACTGATTAGTTTGGATTATT	15	LTR	+	+
AAACAGCTTCGAACGTCATGAATC	10	LTR	-	+
AAACAGGAAAGAAGATCAAGC	24	LTR	-	+
AAACAGGCTGCAAGCTGAAGACCA	15	LTR	-	+
AAACAGGTAGAGTTTGAGCAG	12	LTR	+	-
AAACAGGTGGAGTTTGAGCAGAT	10	LTR	+	-
AAACAGTTGATTTGCTATTACACC	34	LTR	-	+
AAACATGAACTCTGTCCAGCTGAA	14	LTR	-	+
AAACATGCAGAATATTGATCAAGT	12	LTR	-	+
AAACATGGAAGTTTGTAACTCGGT	11	LTR	-	+
AAACATGTAGCTGAAAGGTGC	10	LTR	+	-
AAACATTCGTCGTAGATGGTGAAG	13	LTR	+	+
AAACATTGAATCGTCGCTTAAAGC	21	LTR	-	+
AAACATTTATCAAAACGACGT	95	LTR	+	+
AAACCAATGGATATGATAGATGGA	14	LTR	-	+
AAACCACAGCCAAGGGAA	34	LTR	+	+
AAACCACAGCCAAGGGAACGG	24	LTR	+	+
AAACCACGGGCAGAAGAGAAGAAA	15	LTR	+	+
AAACCACGGGCAGAGAAGAAGAAA	11	LTR	+	+
AAACCACGGGCAGAGGAGAAGAAA	37	LTR	+	+
AAACCAGGATCTGTCATGTCAAAT	37	LTR	+	+
AAACCAGTTGGGCATATGGATAAG	26	LTR	+	-
AAACCCAACAACTAGACAG	26	LTR	-	+
AAACCCAACAACTAGACAGAACTC	11	LTR	-	+
AAACCCAGTAAGTTAGGACACGTT	21	LTR	+	-
AAACCCATTTGGATTGTCACG	11	LTR	+	+
AAACCCATTTGGATTGTCACGT	13	LTR	+	+
AAACCCGTAAGGCGCAAGG	44	LTR	+	+
AAACCCGTAAGGCGCAAGGA	15	LTR	+	+
AAACCCGTAAGGCGCAAGGAAG	36	LTR	+	+
AAACCCGTAAGGCGCAAGGAAGC	44	LTR	+	+
AAACCCGTAAGGCGCAAGGAAGCT	37	LTR	+	+
AAACCTAATCATGCGTCGGATCAC	10	LTR	+	-
AAACCTGCTACTGATTATGAC	11	LTR	-	+
AAACCTGCTCGTTTCACTGAC	13	LTR	-	+
AAACCTTTGACTGTTGAGATTGGA	22	LTR	+	-
AAACGAAAGAGAGGATGAACAG	10	LTR	-	+
AAACGACTGACCATGAGATGCGCT	11	LTR	+	-
AAACGAGTAAAAGGGCTTAAATT	13	LTR	+	-
AAACGATGATCGTTGTTGCTACAA	15	LTR	+	+
AAACGCACTGTATTAGAGGCAAAT	10	LTR	-	+
AAACGCAGCTGTAGCGGTGAAGT	12	LTR	-	+
AAACGCAGCTGTAGCGGTGAAGTG	12	LTR	-	+
AAACGCAGCTGTAGCGGTGAGGT	99	LTR	+	+
AAACGCAGCTGTAGCGGTGAGGTA	94	LTR	+	+
AAACGCAGCTGTAGCGGTGAGGTG	376	LTR	+	+
AAACGCAGCTGTAGTGGTGAGGTG	23	LTR	+	+
AAACGCAGGATTGAGTACGTTCGT	10	LTR	+	-
AAACGCCGCTGAAGATCGAGCATT	10	LTR	+	-
AAACGCCGTCTGAGCTAGAAATGG	13	LTR	+	-
AAACGGAACATGCGTACTACAACG	26	LTR	+	+
AAACGGAACGAACGGAGATAGAAT	37	LTR	+	-
AAACGGATAAGGATGACGTGGAAT	11	LTR	-	+
AAACGGCTACCACATCCAAGGA	13	LTR	+	+
AAACGGCTACCACATCCAAGGAAG	11	LTR	+	+
AAACGGCTCAGCCGGAGG	14	LTR	+	+
AAACGGTTGAATGAAGAAGATGAT	15	LTR	+	-
AAACGTGGCTGAAGATATAGATGT	16	LTR	-	+
AAACGTTTGGTTCGCTGTAATGGA	31	LTR	-	+
AAACTAAACTGTAGAAGAGAAGGG	11	LTR	+	+
AAACTAAAGGAACCTGCCAGAAGC	10	LTR	+	+
AAACTAAAGTCAAGATAGGTAA	12	LTR	-	+
AAACTAATGTGACTGACGGAATAA	10	LTR	-	+
AAACTAGACAGTAACACTTGGCAT	19	LTR	-	+
AAACTAGACTCATATACCATTT	32	LTR	-	+
AAACTAGAGAGGACGACAACAAAA	22	LTR	+	+
AAACTAGGATCTGTCATGTCAAAT	12	LTR	+	+
AAACTAGTGTGATTGACGGAGTAA	11	LTR	-	+
AAACTATCAAGCAGTACT	16	LTR	+	+
AAACTATGATCGAAAACCAGACTG	38	LTR	+	-
AAACTATTGTAGGGCATTTTCT	12	LTR	+	+
AAACTATTGTTTGATTGATTTGAT	12	LTR	+	-
AAACTCAATCGCAGAACACAGAAC	11	LTR	+	-
AAACTCATTTGAATTGTCACGT	16	LTR	-	+
AAACTCATTTGGACTGCCACGTAG	36	LTR	+	+
AAACTCCGTTGTACACTCGTTGGC	12	LTR	-	+
AAACTCTAGAAAACATGGGAA	11	LTR	+	-
AAACTCTAGCCAAGCAAGGAT	18	LTR	-	+
AAACTCTGATCTATCACGGAAA	11	LTR	+	-
AAACTCTGATTAATCTAAGACGTT	25	LTR	-	+
AAACTCTGATTAGTTTATGGTTA	10	LTR	-	+
AAACTCTGGCATGAAGTACACGTT	71	LTR	+	-
AAACTCTGGTGGAGGCCCG	13	LTR	+	+
AAACTCTGGTGGAGGCCCGCA	55	LTR	+	+
AAACTCTGGTGGAGGCCCGCAGC	46	LTR	+	+
AAACTCTTGCGGAGAACTTGGCTG	49	LTR	-	+
AAACTGAACCTGAACCTGAAGAAA	59	LTR	-	+
AAACTGACATGGCTAACAGAATAA	20	LTR	+	+
AAACTGACGTGGTTGACGAAATAA	14	LTR	+	+
AAACTGACTAAGAAGGCAAGAGCT	10	LTR	+	-
AAACTGAGAATTTCGGAGGAACGG	40	LTR	+	-
AAACTGAGCTCTTTGGCATTCAAC	30	LTR	-	+
AAACTGAGGAGTCATGATGGA	152	LTR	-	+
AAACTGATAAATATTACTGGCATG	12	LTR	-	+
AAACTGCATTGTTGGATCCGTTGG	10	LTR	+	-
AAACTGCGAATGGCTCAT	12	LTR	+	+
AAACTGCGAATGGCTCATT	152	LTR	+	+
AAACTGCGAATGGCTCATTA	91	LTR	+	+
AAACTGCGAATGGCTCATTAA	105	LTR	+	+
AAACTGCGAATGGCTCATTAAAT	31	LTR	+	+
AAACTGCGCATCTGAGCTTC	22	LTR	+	-
AAACTGGACAGACCAATCAGATTG	17	LTR	-	+
AAACTGGACCAGACGTGTTGGATT	12	LTR	-	+
AAACTGGCATGACTAACAAAATAA	11	LTR	+	+
AAACTGGCATGATTGACGGAATAA	10	LTR	-	+
AAACTGGCATGGCTAACAGAATAA	18	LTR	+	+
AAACTGGCGTATGTAACATGGCGT	12	LTR	+	-
AAACTGGTGTAACTGACGGAATAA	11	LTR	+	-
AAACTGGTTGAACCTGGCAGTTGA	10	LTR	-	+
AAACTGTAAACCAAGATATGTCAT	11	LTR	+	-
AAACTGTAGAAAAGGAGAATGGGA	29	LTR	+	-
AAACTGTAGAAAGGAAGAGAAAAG	19	LTR	-	+
AAACTGTAGAAGAGAAAGGGGATG	25	LTR	+	-
AAACTGTAGAAGAGGAGAGAAAGT	63	LTR	+	-
AAACTGTATAATTTAGCCGGATGA	18	LTR	+	-
AAACTGTGCTGTTGGATTTGAGGA	22	LTR	-	+
AAACTGTGGCAGCATATACTCATT	28	LTR	-	+
AAACTTAAAGGAATTGACGGAAG	116	LTR	+	+
AAACTTACCTCGGACAAAGACGAA	16	LTR	+	+
AAACTTACCTCGGACAACGAAAAA	10	LTR	+	-
AAACTTAGACCACACCTGAAGCGA	11	LTR	-	+
AAACTTATCTTGATCTTGATGGACA	29	LTR	+	+
AAACTTATTTTGATCTTGATGGAC	14	LTR	+	+
AAACTTGCAGGATATTGATCA	19	LTR	+	+
AAACTTGTAGATGGACCTTAAATC	14	LTR	+	-
AAACTTGTGGTACCATTGACGG	16	LTR	+	+
AAACTTTAAATAGGTAGGA	46	LTR	+	+
AAACTTTAAATAGGTAGGAC	20	LTR	+	+
AAACTTTAAATAGGTAGGACG	111	LTR	+	+
AAACTTTAAATAGGTAGGACGG	318	LTR	+	+
AAACTTTCAAGTGATGATGTAGCA	18	LTR	+	-
AAACTTTCTATCTAATCCAGCATT	13	LTR	-	+
AAACTTTGAAGATAGCATTGCTGA	10	LTR	-	+
AAAGAAAAAGGACATTGGAAG	20	LTR	-	+
AAAGAAAATGAAATTGTCGGCAC	41	LTR	+	+
AAAGAAACAGAATTCAGGCAG	34	LTR	-	+
AAAGAAACAGAATTCAGGCAGC	22	LTR	-	+
AAAGAAACTTACCAGGAT	11	LTR	+	+
AAAGAAACTTACCAGGATTC	23	LTR	+	+
AAAGAAACTTACCAGGATTCCC	51	LTR	+	+
AAAGAAAGAATTGACAGTAAGAAA	17	LTR	-	+
AAAGAAAGAGATGTGTAAGCTA	24	LTR	-	+
AAAGAAAGAGATGTGTAAGCTATA	23	LTR	-	+
AAAGAAAGATGGATCTCCT	26	LTR	+	+
AAAGAAAGGCAACGTCTGAGC	10	LTR	+	+
AAAGAAATTGGATCAGAATCGA	13	LTR	-	+
AAAGAACAAAGCTGATAGATG	13	LTR	-	+
AAAGAACAAAGCTGATAGATGG	107	LTR	-	+
AAAGAACAAAGCTGATAGATGGGA	11	LTR	-	+
AAAGAACATTAAAAACGGG	12	LTR	+	+
AAAGAACATTAAAAACGGGGCTT	56	LTR	+	+
AAAGAACCAAGGATGAAACTGGAA	15	LTR	-	+
AAAGAACCTGCCAAACAAAAGAA	18	LTR	-	+
AAAGAACCTGCCAAACAAAAGAAA	83	LTR	-	+
AAAGAACGAAGAGTACAAAAGATGG	22	LTR	+	+
AAAGAACGACACTTTGAAGACTTC	13	LTR	-	+
AAAGAACGGAGTAAGCATTTAATG	42	LTR	+	-
AAAGAACTATTGGAGAAGCCTGCC	53	LTR	-	+
AAAGAACTGAACTTAAATAGAGAA	26	LTR	+	+
AAAGAACTGATTAAGATACCGGCC	13	LTR	-	+
AAAGAACTTAAAACGAGAATAGAC	37	LTR	+	-
AAAGAACTTAAGATGAGAATAGAC	33	LTR	+	-
AAAGAACTTCTAGACTAGGGGCGA	18	LTR	+	-
AAAGAACTTTTCAATGGATGGCAT	13	LTR	+	+
AAAGAACTTTTGATTAATGCAGAC	47	LTR	+	-
AAAGAAGACGATAATCAGTAG	43	LTR	-	+
AAAGAAGACGTGTGTAGTGAATA	13	LTR	-	+
AAAGAAGACTTTGTGGATATAAAA	76	LTR	-	+
AAAGAAGCGATGCATGTGGGAC	91	LTR	-	+
AAAGAAGCGATGCATGTGGGACAG	16	LTR	-	+
AAAGAAGGCTATACAACAACGATT	11	LTR	-	+
AAAGAAGTCAGAGATCGTCCACAC	10	LTR	-	+
AAAGAAGTGTAGTTCTATACGGAT	20	LTR	+	+
AAAGAATAATGAAACAATGAATGG	15	LTR	+	+
AAAGAATCAAAGTTAGATCCA	52	LTR	-	+
AAAGAATCACTGGAGTTGGATGAG	11	LTR	-	+
AAAGAATGAAAACGGGAGTCGC	26	LTR	-	+
AAAGAATGAAAACGGGAGTCGCCA	11	LTR	-	+
AAAGAATGTATACTGAAGATAGA	10	LTR	-	+
AAAGAATTACTGTGCCGTAGAAGA	15	LTR	-	+
AAAGAATTGAACGAGGAGCCGTA	10	LTR	+	+
AAAGAATTGGACTCAATGCAG	31	LTR	+	-
AAAGAATTGTATGAAACAGTGACG	12	LTR	+	-
AAAGAATTTGATAGTGGAACGG	14	LTR	-	+
AAAGAATTTGATAGTGGAACGGAG	28	LTR	-	+
AAAGACAAAATGTGATTCAACT	10	LTR	-	+
AAAGACCAAGACCTTTAGCGGCGC	15	LTR	+	+
AAAGACCAGATGGCTCAGATGCAA	10	LTR	+	+
AAAGACCAGGACTTTTAGCGGCGC	10	LTR	+	-
AAAGACGAACAACTGCGAAA	145	LTR	+	+
AAAGACGAACAACTGCGAAAGCA	191	LTR	+	+
AAAGACGAAGAGAAAGCTTTGG	19	LTR	+	+
AAAGACGATATATAAGGATGAACC	11	LTR	-	+
AAAGACGCCATTACTGTGATCGAG	36	LTR	+	+
AAAGACGTTGGAGAAGATGCAT	15	LTR	-	+
AAAGACTAAATTACAAATCTGTGA	25	LTR	+	+
AAAGACTAATCGAACCGTC	31	LTR	+	+
AAAGACTAATCGAACCGTCTAGT	28	LTR	+	+
AAAGACTAATCGAACCGTCTAGTA	20	LTR	+	+
AAAGACTAATCGAACCGTCTAGTAG	366	LTR	+	+
AAAGACTAGTATACAAGATTGAAA	15	LTR	+	+
AAAGACTAGTATACAATATTGGAA	10	LTR	+	+
AAAGACTATTCTGACAAGTTGGAG	13	LTR	+	+
AAAGACTCAAGAAATGGCATGACA	29	LTR	+	+
AAAGACTCAAGGCAATAGAAGG	15	LTR	+	-
AAAGACTCTATGGCATGCCAACTA	16	LTR	+	+
AAAGACTCTGATGAAGCATTGTAA	70	LTR	+	+
AAAGACTGACGTGATTGACCGCA	10	LTR	-	+
AAAGACTGACGTGATTGACCGCAT	76	LTR	-	+
AAAGACTGGTATAATTGATCGAAT	21	LTR	-	+
AAAGACTTCAGAGTAGTGGCGA	28	LTR	-	+
AAAGACTTGGTATTTAAGAGAT	13	LTR	+	-
AAAGACTTGTATGAAGAGGGTAA	11	LTR	+	+
AAAGACTTGTATGAAGGAGGTAAA	11	LTR	+	+
AAAGACTTGTATGAAGGGGGTAAA	38	LTR	+	+
AAAGACTTGTCGTAGATGGTGAAG	15	LTR	-	+
AAAGACTTTGGAGAAGAACTGTAT	16	LTR	+	+
AAAGAGAACGAGAAGATGAGCTT	33	LTR	+	+
AAAGAGAGAAGACATGTGGAGTGA	32	LTR	+	+
AAAGAGAGATGGAGAGAATAAAGA	23	LTR	+	+
AAAGAGAGGTGGATCACAAGGATC	11	LTR	+	+
AAAGAGAGTCAAAGAGTGC	127	LTR	+	+
AAAGAGAGTCAAAGAGTGCT	57	LTR	+	+
AAAGAGAGTCAAAGAGTGCTTGAA	11	LTR	+	+
AAAGAGATAAGAATGACGTGAAAT	18	LTR	-	+
AAAGAGATAAGGATGACATGGAAT	16	LTR	-	+
AAAGAGATACAGATGACGTGACGT	13	LTR	+	-
AAAGAGATCAGATGGCTAAAAT	14	LTR	+	-
AAAGAGATGGTCATGTAACAACA	10	LTR	-	+
AAAGAGATGTGTAAGCTATAAAT	28	LTR	-	+
AAAGAGCATATATGATCAGAACA	20	LTR	+	-
AAAGAGCTATTGGAGAAGCCTGTC	14	LTR	-	+
AAAGAGCTCAAGTTGAAGATAAGG	18	LTR	-	+
AAAGAGGACAGTGACCAAGAGGAG	45	LTR	-	+
AAAGAGGACATAGACACATGGCTA	12	LTR	+	+
AAAGAGGATAAAAAACCACGGGCA	39	LTR	+	+
AAAGAGGATAAAAAATCACGGGCA	11	LTR	+	+
AAAGAGGCACATGAGGACGTCATA	14	LTR	-	+
AAAGAGGGAAGGAACTTACCGGTG	28	LTR	+	-
AAAGAGGGCTTAGAAGACAATTAG	17	LTR	-	+
AAAGAGGGCTTAGAAGGCAATTAG	22	LTR	-	+
AAAGAGGTAGGCAATAAAGTC	11	LTR	+	-
AAAGAGGTTCTTTCATCGTCGGGC	41	LTR	+	+
AAAGAGTAGATATGATAAGGACA	30	LTR	-	+
AAAGAGTGAACTGACGAAGACTGA	37	LTR	-	+
AAAGAGTGCTTGAAATTG	140	LTR	+	+
AAAGAGTGCTTGAAATTGTC	65	LTR	+	+
AAAGAGTGCTTGAAATTGTCGGGAG	253	LTR	+	+
AAAGATAAGCAGAATTTGGTGG	10	LTR	+	-
AAAGATAAGTCCTAAGAAGCCTTG	23	LTR	-	+
AAAGATACAGAAGAACATAAAGCC	99	LTR	-	+
AAAGATAGAAAGGGAGGGGGTT	13	LTR	-	+
AAAGATAGAACGTTGAATCAGCAT	68	LTR	+	-
AAAGATAGCTGACATGGAGATAGA	16	LTR	+	+
AAAGATAGCTGACATGGAGATCGA	19	LTR	+	-
AAAGATATCGGTTCATGGTCAG	31	LTR	+	-
AAAGATCAAAGCAAAAGAGGTT	18	LTR	+	-
AAAGATCAAAGCAAAAGAGGTTTC	14	LTR	+	-
AAAGATCATTCAGATTACGTA	67	LTR	+	-
AAAGATCGTGTTCTAACTTACGGA	13	LTR	+	+
AAAGATCTAAGTGGTTAAAGACGT	12	LTR	+	-
AAAGATCTAGGTGAGGCCAAG	75	LTR	+	-
AAAGATCTTCAGGTATATTTTACT	25	LTR	+	+
AAAGATGAAAAGGACTTTGAAAAGAG	12	LTR	+	+
AAAGATGAAGTGCTTGGAGTT	13	LTR	+	-
AAAGATGATAGGAACCTCGGTA	32	LTR	+	+
AAAGATGCAGATTCAAAGGCTA	20	LTR	+	+
AAAGATGGATCGATGCGGCTT	12	LTR	-	+
AAAGATGGTGAACTATGC	386	LTR	+	+
AAAGATGGTGAACTATGCCTGAGC	77	LTR	+	+
AAAGATGGTGAACTATGCCTGAGCG	44	LTR	+	+
AAAGATGGTGAACTATGCCTGAGCGG	177	LTR	+	+
AAAGATTAAGCCATGCATG	39	LTR	+	+
AAAGATTCGATCCTGGAAGGAC	13	LTR	+	-
AAAGATTGAACAGATGGAGATAAA	16	LTR	-	+
AAAGATTGAACCATTGACGTCATA	13	LTR	+	-
AAAGATTGAACTGTATTAGAGGAG	12	LTR	+	-
AAAGATTGAAGATTTAAGGATGAC	11	LTR	+	-
AAAGATTGAGACGTTAATTATGAT	11	LTR	-	+
AAAGATTGCAACGTGGAAGTAACC	11	LTR	-	+
AAAGATTGGAAGGCGATCAAT	44	LTR	+	-
AAAGATTGGAGAGGTCACAGACGG	10	LTR	-	+
AAAGATTGGAGGAGTTGGTAA	356	LTR	-	+
AAAGATTGGAGGAGTTGGTAAT	13	LTR	-	+
AAAGATTGGATGATACAGATGGTA	42	LTR	+	-
AAAGATTGGTTGGGATGAATTGAA	27	LTR	+	-
AAAGATTGTAAGAATTGGATTGCA	17	LTR	-	+
AAAGATTGTATGAAACAGTGACGC	11	LTR	+	+
AAAGATTGTATGAAATAGTGACGT	23	LTR	+	-
AAAGATTGTGGTTGACAGGTAAAC	11	LTR	-	+
AAAGATTGTGGTTGACAGGTAAAT	43	LTR	-	+
AAAGCAAAGGTACCCGAACCAG	10	LTR	-	+
AAAGCAATGAAGAACTGGCCCTCA	10	LTR	-	+
AAAGCAATGAAGAACTGGCCCTT	16	LTR	+	+
AAAGCAATGGATCAAAGGTTGG	17	LTR	+	-
AAAGCACTTTTTGACAGCAATACC	23	LTR	+	+
AAAGCACTTTTTGACAGCAATATC	21	LTR	+	+
AAAGCAGTAGGCTTCTCAATGT	14	LTR	-	+
AAAGCAGTAGGCTTCTCAATGTTC	26	LTR	-	+
AAAGCATACAATGAATACAAAATA	11	LTR	+	-
AAAGCCAATGATTAGAGGCATC	12	LTR	+	+
AAAGCCAATTCTGAAGCAGATTTC	12	LTR	+	+
AAAGCCAGTGAGGTGCAGTTGGAC	17	LTR	+	-
AAAGCCAGTGGCGCGAAGCTA	21	LTR	+	+
AAAGCCCAGCTTGAGAATCG	20	LTR	+	+
AAAGCCCAGCTTGAGAATCGG	111	LTR	+	+
AAAGCCCGCGTCGACCTTTT	27	LTR	+	+
AAAGCCTAAAGAATACTGCAGAAT	18	LTR	+	+
AAAGCCTGTGACCATCGTACAAGA	20	LTR	+	-
AAAGCGGAAGCAACTCGAAAAGAC	10	LTR	-	+
AAAGCGTCTGTAGGTGGCTTTTT	17	LTR	+	+
AAAGCTATCGAGGACTAAAACGGG	10	LTR	+	+
AAAGCTCGTAGTTGGACTT	582	LTR	+	+
AAAGCTGAAGAATAAGGGAAA	65	LTR	+	-
AAAGGAAAAGAAGCGATGCAT	22	LTR	-	+
AAAGGAAAAGAAGCGATGCATG	253	LTR	-	+
AAAGGAAAGGGATACAGATGACGT	19	LTR	+	-
AAAGGAAGTTTTGCATATTACTCT	25	LTR	+	+
AAAGGAATAAGAATGACGTGGAAT	12	LTR	-	+
AAAGGAATATAGATGACGTGA	12	LTR	+	-
AAAGGAATATAGATGACGTGACAT	17	LTR	+	-
AAAGGAATATAGATGATGTGGCGT	18	LTR	+	-
AAAGGAATTGACGGAAGG	1394	LTR	+	+
AAAGGAATTGACGGAAGGGC	126	LTR	+	+
AAAGGAATTGACGGAAGGGCA	196	LTR	+	+
AAAGGAATTGACGGGGGCCT	15	LTR	+	-
AAAGGAATTGACGGTAAAAAG	13	LTR	+	+
AAAGGAATTGACGGTAAAAAGGAT	40	LTR	+	+
AAAGGACATGACTCAGCAGATAGA	14	LTR	-	+
AAAGGACATTGGAAGAAAGATTGT	15	LTR	-	+
AAAGGACATTGGCAAGCTGTGAA	15	LTR	+	+
AAAGGACCAGACTGAAGCAGAAAC	20	LTR	-	+
AAAGGACCTATTAGAACGCGCATA	11	LTR	+	-
AAAGGACGACACTTCGAAGGCAAT	11	LTR	+	-
AAAGGACTTTGAAAAGAGA	193	LTR	+	+
AAAGGACTTTGAAAAGAGAGTCAAA	62	LTR	+	+
AAAGGAGAATGGGAAACAAGAG	15	LTR	-	+
AAAGGAGAATGGGAAACAAGAGA	12	LTR	-	+
AAAGGAGAGGATAATGCGCTTCAA	11	LTR	-	+
AAAGGAGGGGAGACTGCAATCTTA	10	LTR	-	+
AAAGGAGTAAGCATGAACCAGAAA	15	LTR	-	+
AAAGGAGTCAGACATTGCCTAC	10	LTR	-	+
AAAGGAGTTACCCCGGTTCCAG	12	LTR	-	+
AAAGGATAAAAAGGTAGTTGGAAC	10	LTR	+	-
AAAGGATTAGAAGCATAAAATTCA	22	LTR	+	+
AAAGGATTGGCTCTGAGGGCTGG	230	LTR	+	+
AAAGGATTGTGTGAAAGAGAGACG	19	LTR	-	+
AAAGGCCTAGTTGTGACAATA	23	LTR	-	+
AAAGGCTGAAAACACAATAAGAAC	21	LTR	-	+
AAAGGCTGAGAAGTGTTATGGGTA	15	LTR	-	+
AAAGGGAAGACTCCGCAAGATGC	20	LTR	-	+
AAAGGGAGAACGATTGGCAGTTTT	16	LTR	-	+
AAAGGGATAAAGATGACGTGGAAT	10	LTR	+	+
AAAGGGATAAGAATGACGTGAAAT	21	LTR	+	+
AAAGGGATAAGGATAACGTG	12	LTR	-	+
AAAGGGATAAGGATGACATAGAAT	13	LTR	-	+
AAAGGGATAAGGATGACATGGAAT	28	LTR	+	+
AAAGGGATAAGGATGACGTAAAAT	10	LTR	-	+
AAAGGGATAAGGATGACGTGG	14	LTR	+	+
AAAGGGATAAGGATGGCGTGGAAT	33	LTR	-	+
AAAGGGATACAAATGACGTGGCGT	18	LTR	+	-
AAAGGGATACAGATGACGT	49	LTR	+	+
AAAGGGATACAGATGACGTAGCGT	35	LTR	+	-
AAAGGGATACAGATGACGTGA	13	LTR	+	+
AAAGGGATACAGATGACGTGACA	33	LTR	-	+
AAAGGGATACAGATGACGTGACAT	40	LTR	-	+
AAAGGGATACAGATGACGTGACG	12	LTR	+	-
AAAGGGATACAGATGACGTGACGT	120	LTR	+	-
AAAGGGATACAGATGACGTGG	19	LTR	+	-
AAAGGGATACAGATGACGTGGCGC	26	LTR	+	-
AAAGGGATACAGATGACGTGGTGT	10	LTR	+	-
AAAGGGATACAGATGATGTGG	12	LTR	+	+
AAAGGGATAGAGATGACGTGGAAT	29	LTR	-	+
AAAGGGATAGGGATGACGTGAAAT	17	LTR	+	+
AAAGGGATAGGGATGACGTGGAAT	13	LTR	+	+
AAAGGGATATAGATGACGTGAAA	10	LTR	+	-
AAAGGGATATAGATGACGTGAAAT	37	LTR	+	-
AAAGGGATATAGATGACGTGGCGT	14	LTR	+	-
AAAGGGATGATGTAGTTGCAT	16	LTR	+	+
AAAGGGATTAAAGAGTGAGACGAC	24	LTR	+	-
AAAGGGCAATCGGATGCAAG	19	LTR	+	-
AAAGGGGACAGAATGCAATTCGAC	10	LTR	+	-
AAAGGGGCGCCGGAGAGG	17	LTR	+	+
AAAGGGGCGCCGGAGAGGG	14	LTR	+	+
AAAGGGGCGCCGGAGAGGGTGA	70	LTR	+	+
AAAGGGGCGCCGGAGAGGGTGAG	86	LTR	+	+
AAAGGGTAAAAGCTCGTTT	18	LTR	+	+
AAAGGGTAAAAGCTCGTTTGA	27	LTR	+	+
AAAGGGTAAAAGCTCGTTTGATTC	39	LTR	+	+
AAAGGGTCTGTTTGATTGAAGGAA	27	LTR	-	+
AAAGGGTGTTGGTCGATTAA	56	LTR	+	+
AAAGGTAAAAGGGCAATCGGA	12	LTR	+	-
AAAGGTACAAAGACTTGCAA	12	LTR	-	+
AAAGGTACCCGAACCAGCAGATT	32	LTR	+	+
AAAGGTACCCGAACCAGCAGATTC	32	LTR	+	+
AAAGGTACCTGAACCAGCAGATTC	14	LTR	+	+
AAAGGTAGCAGATAAAGATATTCA	15	LTR	+	-
AAAGGTCGACGCGGGCTTT	174	LTR	+	+
AAAGGTCGACGCGGGCTTTGCC	48	LTR	+	+
AAAGGTCGACTGGTTGAGAAGGCA	11	LTR	-	+
AAAGGTCTTAGTCTTCAGCGGCGT	11	LTR	-	+
AAAGGTGACGCTATCAAACTCC	19	LTR	-	+
AAAGGTGACGCTATCAAACTCCTC	23	LTR	-	+
AAAGGTGTAATGGAATAGAGGCGT	11	LTR	-	+
AAAGGTTTTAAGTAGTGTAGACGA	15	LTR	+	-
AAAGTAAATCTGAATGTGATGGTT	15	LTR	-	+
AAAGTAAGAATTCATACAGAAAAT	18	LTR	+	-
AAAGTAATCAAGGAGAAGAGTTAT	21	LTR	+	-
AAAGTAATGAAGAACTGGCCCTA	14	LTR	+	+
AAAGTAATGAAGAACTGGCCCTAA	15	LTR	+	+
AAAGTACTGTACCGTTGGATCTAG	16	LTR	+	-
AAAGTAGAAATGGATGGGATT	11	LTR	+	-
AAAGTAGAGCGTACACCTTTTTAT	13	LTR	-	+
AAAGTATATTCTTCTACTCGTCGA	15	LTR	+	+
AAAGTATATTCTTTTACTCGTCGA	13	LTR	+	+
AAAGTATGCTCTTCTAATCGTCGA	13	LTR	-	+
AAAGTATGTTCACTGATCGTCAAA	14	LTR	-	+
AAAGTATGTTCTTCTACTCGTCGA	20	LTR	+	+
AAAGTCAGACCGTTGAATCAGCAT	11	LTR	+	-
AAAGTCATGATTGTTTGAACCGGC	19	LTR	+	+
AAAGTCGATGGAGGCATTTTT	29	LTR	+	-
AAAGTCTGAAAAATTCACCGGCAT	10	LTR	-	+
AAAGTCTGAAGTAATTCACCGGCA	11	LTR	-	+
AAAGTCTGTAGATCGGATATTGGA	16	LTR	-	+
AAAGTCTTTGGGTTCCGG	44	LTR	+	+
AAAGTCTTTGGGTTCCGGG	12	LTR	+	+
AAAGTGACGATCAAGAACCGGTAT	23	LTR	+	+
AAAGTGACTAAAGTAGAAACGCAT	16	LTR	+	-
AAAGTTAAATGTATCGCACGGCA	11	LTR	-	+
AAAGTTAACGGATAAGACGAGTGA	11	LTR	+	-
AAAGTTAAGGTAGTGGAGTAGGCA	10	LTR	+	+
AAAGTTAAGTGACTGTTGGTGTA	10	LTR	+	+
AAAGTTACCACAGGGATAA	31	LTR	+	+
AAAGTTAGATCCGAGGGCAAAG	356	LTR	+	-
AAAGTTAGGTCACGTCAAAGT	10	LTR	+	+
AAAGTTATCTTTCGATCTTTCGGG	33	LTR	-	+
AAAGTTATGGGTAGTTCTAGGCAT	10	LTR	+	-
AAAGTTGAGTGACTGAAATGAAAC	17	LTR	+	+
AAAGTTGGGGGCTCGAAG	32	LTR	+	+
AAAGTTGGGGGCTCGAAGACGATC	278	LTR	+	+
AAAGTTGGGGGCTCGAAGACGATCA	331	LTR	+	+
AAAGTTGGGGGCTCGAAGACGATCAG	71	LTR	+	+
AAAGTTGGGTGACTGTTGGTGTA	54	LTR	+	+
AAAGTTGTTATCTGGGCGTTGG	74	LTR	+	-
AAAGTTGTTTATCGTCTCAGGTGT	13	LTR	-	+
AAAGTTGTTTGAATTTTGATTCGT	40	LTR	+	+
AAAGTTGTTTGAATTTTGGTTCGT	10	LTR	+	+
AAAGTTGTTTGGATTTTGATTCGT	10	LTR	+	+
AAAGTTTATAGGTAGATTTGACGG	15	LTR	+	-
AAAGTTTCTTATGTAGAATGGCGT	10	LTR	-	+
AAATAAAGTGGAAGCAACTCAAAG	17	LTR	+	+
AAATAACAATACCGGGCTCTA	25	LTR	+	+
AAATAACAATACCGGGCTCTAT	133	LTR	+	+
AAATAACAATCGGATTTAAACGGC	15	LTR	-	+
AAATAACAGACTCGGCAAGTGT	28	LTR	-	+
AAATAACAGTCGTTGAGAAGGCAA	12	LTR	+	-
AAATAACGGTGTAGAAAAAGGA	14	LTR	-	+
AAATAACTCGGTATAACTAGACGT	11	LTR	+	-
AAATAAGAAGGGCTTAGAAGGCAA	11	LTR	-	+
AAATAAGAATTCGGGTCACTTAAT	15	LTR	+	+
AAATAAGAGGATAATGCACTTCAA	14	LTR	+	+
AAATAAGGAGGACTTAGAAGGCAA	13	LTR	-	+
AAATAAGGATTCGGGTCACTTAAT	40	LTR	+	+
AAATAATAGATTGATCGGTTCCAA	10	LTR	+	+
AAATAATCTTCTAGTTAAA	12	LTR	+	+
AAATAATCTTCTAGTTAAAC	15	LTR	+	+
AAATAATCTTTTAGTTAAAC	16	LTR	+	+
AAATAATTTAGTGACTATGACGCA	42	LTR	+	+
AAATAATTTCTTAAGGACCTGC	40	LTR	-	+
AAATAATTTTTTTAAGTCTGACAC	13	LTR	-	+
AAATACATCATGTGATCAGTCGAA	37	LTR	-	+
AAATACATGCTGAGGATGAACGT	18	LTR	-	+
AAATACCCTATTAACTAGTCGGGC	12	LTR	+	+
AAATACGACCTCTGTCCAGCTGAA	62	LTR	-	+
AAATACGCGACGGGGTATT	20	LTR	+	+
AAATACGCGACGGGGTATTG	18	LTR	+	+
AAATACGCGACGGGGTATTGT	37	LTR	+	+
AAATACGCGACGGGGTATTGTAAG	26	LTR	+	+
AAATACGCGACGGGGTATTGTAAGTG	11	LTR	+	+
AAATACGGAATATTACTTTTATG	11	LTR	+	-
AAATACTCTCACTATATTCTGGCA	12	LTR	-	+
AAATACTGAAATGGGCCGGGCAAA	18	LTR	+	-
AAATACTGATGTGGCATAAAACTA	10	LTR	+	-
AAATACTGCTTCTGAGACAAG	18	LTR	+	+
AAATACTGTAGCGATACTATAACC	10	LTR	+	-
AAATACTGTAGCGTAAGACAAAAA	17	LTR	+	-
AAATAGAAAATGACTTTTAAGGAC	10	LTR	-	+
AAATAGACGAATTACATACAACAT	10	LTR	-	+
AAATAGCTTTAGATGTCATGAATC	10	LTR	-	+
AAATAGGACAAGAAAGAACACAAG	22	LTR	+	-
AAATAGGACAGGCTCCAAGGCGT	10	LTR	+	+
AAATAGGACAGGCTCCAAGGCGTG	44	LTR	+	+
AAATAGGAGAATAATGCACTTTAG	18	LTR	+	+
AAATAGGAGAATAATGCGTTTCAG	18	LTR	+	+
AAATAGGAGGATAATACGCTTTAG	14	LTR	+	+
AAATAGGAGGATAATGCGCTTCAA	31	LTR	+	+
AAATAGGAGGATAATGCGTTTCAA	24	LTR	+	+
AAATAGGAGGATTTGCATGACAAA	14	LTR	+	-
AAATAGGATAAGGCTCCAAGGCGT	11	LTR	+	+
AAATAGGATTGGATTGTTCGGTT	10	LTR	-	+
AAATAGTCGTTTTGCATCCGAGGT	24	LTR	-	+
AAATAGTCTCTGTACATTAGATGA	16	LTR	-	+
AAATAGTGAAAGTATGGATAATGT	10	LTR	-	+
AAATAGTGATAGTATGGATAATGT	18	LTR	-	+
AAATAGTGTTATGTCAGGATGAAG	13	LTR	-	+
AAATAGTTTGGTCAACGGAAAATG	13	LTR	+	+
AAATATAATTTGGCCCGATCGGAA	18	LTR	+	-
AAATATACGGAGGATCGGATCAAC	12	LTR	+	+
AAATATCTGATAAATGAATCGGTA	27	LTR	+	-
AAATATCTGGTCTCGTACATAC	49	LTR	-	+
AAATATGAGACTTGATCGTGGAAA	24	LTR	+	-
AAATATGGGCTTGGGCAAAAAAAC	11	LTR	+	+
AAATATGGGCTTGGGCAAAAAAAT	15	LTR	+	+
AAATATTATTTAATCGCGGAAA	10	LTR	+	-
AAATATTCAAATGAGAACTTTGAA	14	LTR	+	+
AAATATTGAAAGAAAAATAGGACA	41	LTR	+	-
AAATCAAACAGGAAAGAAGAT	14	LTR	-	+
AAATCAAACAGGAAAGAAGATCAA	13	LTR	-	+
AAATCAAAGTCTTTGGGTT	11	LTR	+	+
AAATCAACTTGGTCAACGGAAAAT	12	LTR	-	+
AAATCAAGTTACATCGATGGACA	28	LTR	+	-
AAATCAATTCTGAACCTGACGGAT	33	LTR	+	+
AAATCACCAGCAAAGTCGGAATC	15	LTR	+	-
AAATCACGCGTAGAGAAGAGACGA	20	LTR	+	-
AAATCAGACAGGAAGGAAGATTAA	39	LTR	-	+
AAATCAGATCGATGTGACAATTAA	12	LTR	-	+
AAATCAGGATCTGTCATGTCAAAT	13	LTR	+	+
AAATCAGGCACCTTGAACTTCGGA	24	LTR	+	-
AAATCCCCAAGCTAGAACATA	42	LTR	+	+
AAATCCCGGTTGAACCTTCGGAAA	14	LTR	+	-
AAATCGACTATTGGAAGAATGGAA	15	LTR	+	-
AAATCGACTTAGATCTAAGGTATG	72	LTR	+	+
AAATCGACTTGGATCTAAGGTAT	13	LTR	+	+
AAATCGACTTGGATCTAAGGTATA	12	LTR	-	+
AAATCGACTTGGATCTAAGGTATG	110	LTR	+	+
AAATCGACTTGGATTTAAGGTATG	13	LTR	+	+
AAATCGATGAACTAGATGAATGGC	11	LTR	+	+
AAATCGGCGCTGCATAAGGGAAAA	12	LTR	-	+
AAATCGGGGCACAATGAAGAAGAA	16	LTR	-	+
AAATCGGGTCGATGCAGAAGAAAT	20	LTR	+	-
AAATCGGTTGTGGTTGACGGAATA	15	LTR	+	-
AAATCGTCAAGACTCAACGCAGA	16	LTR	+	+
AAATCGTTCGTCTGACTT	41	LTR	+	+
AAATCGTTCGTCTGACTTGGGTA	311	LTR	+	+
AAATCGTTCGTCTGACTTGGGTAT	267	LTR	+	+
AAATCTATTTTAATTATGCATG	11	LTR	+	-
AAATCTCGTGTGGAACAAA	10	LTR	+	+
AAATCTCGTGTGGAACAAAAG	16	LTR	+	+
AAATCTCTGACGAGTGGTGTGACA	10	LTR	-	+
AAATCTGAAAAGTAGAGGGACTAA	27	LTR	+	+
AAATCTGAACCGAGGACAATGCCT	14	LTR	-	+
AAATGAAAATTTTTGTCGGCCA	68	LTR	-	+
AAATGAAAATTTTTGTCGGCCACA	12	LTR	-	+
AAATGAACCGAGCTTGAACGAACA	10	LTR	+	+
AAATGAACCTTGAAGATACAATGA	14	LTR	+	+
AAATGAACCTTGAGGATACAATGA	27	LTR	+	+
AAATGAACCTTGTATGTTGACTTG	11	LTR	-	+
AAATGAACTCCAAAACAAGGGAAA	148	LTR	-	+
AAATGAAGGAAGGAATGAAGGAGG	11	LTR	-	+
AAATGAATTCATGAGAAGCAGTTT	12	LTR	+	-
AAATGACAAATAAAGGCATGACA	10	LTR	+	+
AAATGACAAATAAGGGCATGACA	46	LTR	+	+
AAATGACAAATAAGGGCATGACAC	12	LTR	+	+
AAATGACCAGAATACCCTTAGCA	11	LTR	+	+
AAATGACCAGAATACCCTTAGCAT	163	LTR	+	-
AAATGACCGGTTACGTGAACGAA	12	LTR	+	-
AAATGACTAGAATACCCTTAGCAG	13	LTR	+	+
AAATGACTTTGGTTGTTGGAA	14	LTR	-	+
AAATGACTTTGGTTGTTGGAAA	19	LTR	-	+
AAATGAGAAATGGTTAGGCCT	11	LTR	+	+
AAATGAGAACTTTGAAGGCCGAAG	534	LTR	+	+
AAATGAGAACTTTGAAGGCCGAAGA	591	LTR	+	+
AAATGAGAGCTTTTGATTGGTGTA	11	LTR	+	+
AAATGAGTTCGGGAGTCGGTTA	101	LTR	+	+
AAATGATGATCCTGAAAGAGCAGA	12	LTR	-	+
AAATGATTGATGAGATGTTGA	59	LTR	-	+
AAATGATTGTATGAAACAGAGACG	65	LTR	-	+
AAATGATTGTATGAAACAGTGACG	12	LTR	+	+
AAATGCAAGATTGGCCGTGGA	16	LTR	+	-
AAATGCAATGAGAAGATCGTAT	68	LTR	-	+
AAATGCAGGAGGATGTGAGTTTGA	10	LTR	-	+
AAATGCAGTCTTCGGAACATCA	14	LTR	-	+
AAATGCATCGTCCATCTAAA	14	LTR	+	+
AAATGCCATGCAGTTGAAATGT	11	LTR	-	+
AAATGCCTCGTCATCTAATT	11	LTR	+	+
AAATGCGACGTGGAAGCAGCCA	30	LTR	-	+
AAATGCGGAAGCGTACTTGAATCC	13	LTR	+	-
AAATGGAAATGTGCGCACATGAAT	35	LTR	+	+
AAATGGAACTTGAAGACGACGA	16	LTR	-	+
AAATGGAATGTAACGACGTAGGGA	13	LTR	+	+
AAATGGATACAGATGACGTGGCGT	53	LTR	+	-
AAATGGATACTTTGAACAGGTATG	62	LTR	+	-
AAATGGATAGAGATGACGTGAAAT	15	LTR	+	+
AAATGGATAGGGATGACATGGAAT	19	LTR	-	+
AAATGGATGGCGCTCAAGCG	22	LTR	+	-
AAATGGATGGCGCTTAAG	31	LTR	+	+
AAATGGATGGCGCTTAAGCGC	22	LTR	+	+
AAATGGATTCTACGGTATATTCAG	10	LTR	+	+
AAATGGCATGTATAGGACTACCCT	10	LTR	+	-
AAATGGCTAACGAAAAGATGACAT	23	LTR	+	+
AAATGGGACACATATGATAGGAAC	35	LTR	-	+
AAATGGGCACAATGATCGTTGC	16	LTR	-	+
AAATGGTAATGTGGAAAGGTAT	17	LTR	+	+
AAATGGTCAAGGGGCAAAAG	21	LTR	-	+
AAATGGTCAAGGGGCAAAAGT	46	LTR	-	+
AAATGGTTTAGGATTTAAGGTT	11	LTR	+	+
AAATGTAATGGAATAGAGGCGTAA	15	LTR	-	+
AAATGTAGAACAGAAGAGGAATGA	10	LTR	+	-
AAATGTATATTCTGACACGTCATA	18	LTR	+	-
AAATGTATCTTGACTGTCGGTTTT	15	LTR	+	+
AAATGTCTCAAATTAAAG	34	LTR	+	+
AAATGTGACATGTGGTGACAGGGC	10	LTR	+	+
AAATGTGATATGAATGTCTCGG	47	LTR	+	-
AAATGTGATATGAATGTCTCGGT	13	LTR	+	-
AAATGTGGCAGAAATTATGGGT	16	LTR	+	-
AAATGTTAGGTCTGTTTGTTAGGC	10	LTR	-	+
AAATGTTGGATATTGGCTAATTGA	16	LTR	+	+
AAATTAAAATTTTGCGAGCAT	13	LTR	+	-
AAATTAACTATAGAGGATGATGGC	19	LTR	-	+
AAATTAAGCTACCGGGATCTCAAA	22	LTR	-	+
AAATTAAGTTGGAGAAGATATTAG	11	LTR	+	+
AAATTAATCGGTCGGTTAAGTCGG	15	LTR	+	+
AAATTAATGACTGCATTGACGGAA	12	LTR	-	+
AAATTAATTTTTTTAAGTCTGACA	11	LTR	-	+
AAATTAGAGTGCTCAAAGCAGG	78	LTR	+	+
AAATTAGATAAAGATTCGGCA	14	LTR	-	+
AAATTAGGGACCAAAATTGCA	17	LTR	+	-
AAATTAGGGTTCGGGAGTCGGTTA	12	LTR	+	+
AAATTAGTTACTGTAGCGGTGAGA	14	LTR	+	+
AAATTAGTTATAATGATCAAGGAT	42	LTR	+	-
AAATTATATGTAGTTTTAATTCGG	11	LTR	+	+
AAATTATTTTGGTCTGCGAATTTT	10	LTR	-	+
AAATTCAACGAAGAAAGTCGGAAC	12	LTR	-	+
AAATTCAAGATGTCGTGTCCTA	10	LTR	+	-
AAATTCATCATATTGATTGTCGAA	25	LTR	-	+
AAATTCATTTATATAGATCCGGAT	10	LTR	+	+
AAATTCCCAGCCCAATCAAGAAAT	11	LTR	-	+
AAATTCCTGAACCGGGACGCA	234	LTR	+	-
AAATTCCTGAACCGGGACGCAG	37	LTR	+	-
AAATTCCTGAACCGGGACGCAGC	338	LTR	+	-
AAATTCCTGAACCGGGACGCAGCG	22	LTR	+	-
AAATTCCTGAACCGGGACGCAGCGG	19	LTR	+	-
AAATTCGATACAAGGCTAGATTGG	21	LTR	+	+
AAATTCGGCACTGCTATCCATA	56	LTR	+	-
AAATTCTTGGATTTATGAAAGAC	67	LTR	+	+
AAATTCTTGGATTTATGAAAGACGAA	217	LTR	+	+
AAATTGAACTGTAGAAGAGAAGGA	14	LTR	+	+
AAATTGAACTTGGGTTGCTGATGG	20	LTR	-	+
AAATTGAATTGTAGAAGAGAAGGG	11	LTR	+	+
AAATTGACTTGGACCTAAGGTATG	24	LTR	+	+
AAATTGACTTGGATCTAAGGCATG	10	LTR	+	+
AAATTGACTTGGATCTAAGGTATA	12	LTR	+	+
AAATTGACTTGGATCTAAGGTATG	41	LTR	+	+
AAATTGACTTGGATTTAAGGTATG	22	LTR	+	+
AAATTGAGCGGAACGCCGGATTTG	21	LTR	-	+
AAATTGAGTTCGGTTGCTAAAATA	21	LTR	+	+
AAATTGATCATTCTGTTAACGGTT	12	LTR	+	-
AAATTGGGCTTTGGGTAGTTAAGA	22	LTR	+	-
AAATTGGGTTTGGGCTTGTAA	10	LTR	+	-
AAATTGGTAACAGAAGGCTGA	17	LTR	-	+
AAATTGGTAACAGAAGGCTGAT	12	LTR	-	+
AAATTGGTGTAGCTGACGGAATGA	15	LTR	-	+
AAATTGGTTGGTATATTG	16	LTR	-	+
AAATTGGTTGGTATATTGG	18	LTR	-	+
AAATTGTAATAGCTCTAGAAGGCA	10	LTR	+	+
AAATTGTAGAAGAGAAGTGGAAAG	15	LTR	+	-
AAATTGTCGGGAGGGAAGCGGA	270	LTR	+	+
AAATTGTCTTGATCTGTACTGT	18	LTR	+	-
AAATTGTGATGGACAGATGACGGT	11	LTR	+	-
AAATTGTGATGGACAGATGATGGC	14	LTR	-	+
AAATTGTGGAAAGCATTGGAG	147	LTR	-	+
AAATTGTGGGAGATGAGTTAGAAG	13	LTR	+	-
AAATTGTTAGATTACATGGTAT	37	LTR	+	+
AAATTTAAACTTTAGAGACGACA	20	LTR	-	+
AAATTTAAACTTTAGAGACGACAT	17	LTR	-	+
AAATTTAAGGATTAAAAGAGACGG	13	LTR	-	+
AAATTTAATTTGGACTGCCACGTA	41	LTR	+	+
AAATTTACGGAACTCAATTTGG	43	LTR	-	+
AAATTTACGTTTTGATTGTTCAAC	14	LTR	-	+
AAATTTCAGTGATATCGGAACAGT	39	LTR	+	-
AAATTTCATCGTGATGGGGATA	86	LTR	+	+
AAATTTCGGTTCGGTTAACGGTT	44	LTR	+	+
AAATTTCGGTTCGGTTAACGGTTA	22	LTR	+	+
AAATTTGAACTTTGGAGACGACAT	33	LTR	-	+
AAATTTGAAGACACTATTGAAGTT	16	LTR	-	+
AAATTTGAATTGTAGAAGAGAAGA	10	LTR	-	+
AAATTTGACTGAAATATGAGGCAT	14	LTR	+	+
AAATTTTAAATGATCTCGGGATTA	20	LTR	-	+
AAATTTTACTGTTTCGTCGATCA	15	LTR	+	-
AAATTTTAGTTTGTTGGCTTTTGA	10	LTR	-	+
AAATTTTGAGATTTGGTCGGAA	25	LTR	+	+
AAATTTTGCATTTGTCACAGT	11	LTR	+	-
AAATTTTTAACTCACCCGTCGGAT	12	LTR	+	-
AAATTTTTAATCGATCTGACATCT	10	LTR	-	+
AACAAACACTCGTCGCAGATGGTA	12	LTR	-	+
AACAAACATGACTAATGTGAC	10	LTR	-	+
AACAAACCCGGACTTTGACGGATA	58	LTR	+	+
AACAAACCCGGACTTTGGCGGATA	11	LTR	+	-
AACAAAGATGAGGTGCTTGAA	17	LTR	-	+
AACAAAGCATTGCGATGGTCCCT	22	LTR	+	+
AACAAAGCATTGCGATGGTCCCTG	37	LTR	+	+
AACAAAGCTGATAGATGGGAA	24	LTR	-	+
AACAAAGCTGATAGATGGGAAA	70	LTR	-	+
AACAAATAATGACTGAGTTCGGAT	11	LTR	+	-
AACAAATGCGACTAACGTGAC	13	LTR	+	-
AACAAATTAGAATGCACTCAATAA	13	LTR	+	+
AACAAATTCAGACTGTGAAAC	26	LTR	+	+
AACAACAAAATAGTAGCAACATAA	14	LTR	+	+
AACAACGGTAATACTACTCAGAGC	12	LTR	-	+
AACAACTGAACCATTGGATTCCA	15	LTR	+	-
AACAACTGTAAGCAGGATTCCA	51	LTR	-	+
AACAACTTAAGGTATATTCTGA	26	LTR	-	+
AACAAGAATTCTTGAACAGCGAA	60	LTR	+	+
AACAAGACGTGGAAGCTGGCAC	24	LTR	-	+
AACAAGACTCGGACCTTGGCGG	12	LTR	+	+
AACAAGACTCGGACCTTGGCGGAT	77	LTR	+	+
AACAAGACTCGGACTTTGGCGGAT	50	LTR	+	+
AACAAGAGGTCGTCAGCAAAGT	10	LTR	-	+
AACAAGATCGTTTTGGTTTAG	12	LTR	+	+
AACAAGCAATCGGAAAAGGGCCA	13	LTR	+	-
AACAAGCCAATGACTCATTGACAA	10	LTR	-	+
AACAAGCTGCTTTTGACTGAAATT	12	LTR	-	+
AACAAGGAGACTATGGGGAGCTA	10	LTR	+	+
AACAAGGTTGAAGAGGATTTGG	48	LTR	+	-
AACAAGGTTTCCGTAGGTGAACC	88	LTR	+	+
AACAAGTAGAAGAACATACCTTAG	17	LTR	+	+
AACAAGTCCGGAGATAGGTTGC	25	LTR	-	+
AACAAGTGATTGGATGTAATGGTA	22	LTR	-	+
AACAAGTGGTATCAGAGCTAGTTC	12	LTR	+	+
AACAAGTGGTTGGATGTAATGGTA	11	LTR	-	+
AACAAGTGGTTGGGTGCAATGATA	12	LTR	-	+
AACAAGTGGTTGGGTGTAATGGTA	10	LTR	-	+
AACAAGTTAGAATATATACAACAC	25	LTR	+	-
AACAAGTTGACTGTAGGGAGTCGG	10	LTR	-	+
AACAATAACGGTCCTAAGGT	17	LTR	-	+
AACAATAACGGTCCTAAGGTA	18	LTR	-	+
AACAATACCGGGCTCTATG	57	LTR	+	+
AACAATACCGGGCTCTATGAG	26	LTR	+	+
AACAATCTGGACTTTGACGGATAC	28	LTR	-	+
AACAATGAGCTGATTTGAAAGGAC	10	LTR	+	-
AACAATGTAGGCAAGGGAA	412	LTR	+	+
[truncated: 69,077 more rows]
