# Supplementary material for: Bioinformatics Analysis of Small RNAs in Pima (Gossypium barbadense L.)
Source: PLoS One. 2015 Feb 13;10(2):e0116826. doi: 10.1371/journal.pone.0116826 (PMC4332481; doi:10.1371/journal.pone.0116826)
Supplement: S5 Table — (XLSX) [file pone.0116826.s005.xlsx]

## Sheet: Table S5
Table S5. Pima phased siRNAs and phased siRNA-yielding transcripts
Type	Chrosome/transcripts	Beg base	End base	Blast hit	E-value
ARF17	A2-chr6	38244099	38244350	gi|470137543|ref|XP_004304523.1| PREDICTED: auxin response factor 17-like [Fragaria vesca subsp. vesca]	8.08853e-12
ARF17	EST_gnl_UG_Ghi#S62209186	48	299	gi|470137543|ref|XP_004304523.1| PREDICTED: auxin response factor 17-like [Fragaria vesca subsp. vesca]	5.29324e-08
ARF17	D5-Chr8	26756527	26756778	gi|470137543|ref|XP_004304523.1| PREDICTED: auxin response factor 17-like [Fragaria vesca subsp. vesca]	7.21909e-11
ARF6	A2-chr11	103321183	103321434	gi|568829316|ref|XP_006468969.1| PREDICTED: auxin response factor 6-like [Citrus sinensis]	1.11017e-34
ARF6	EST_gnl_UG_Ghi#S62215132	486	737	gi|571506868|ref|XP_006595764.1| PREDICTED: auxin response factor 6-like [Glycine max]	2.3572e-26
ARF6	EST_CO102479	343	594	gi|590622136|ref|XP_007024965.1| Auxin response factor 6 isoform 4 [Theobroma cacao]	3.67483e-85
ARF6	EST_ES814902	506	757	gi|590622136|ref|XP_007024965.1| Auxin response factor 6 isoform 4 [Theobroma cacao]	2.86564e-86
ARF6	EST_EST32contig46039	1	252	gi|590622136|ref|XP_007024965.1| Auxin response factor 6 isoform 4 [Theobroma cacao]	8.53162e-34
ARF6	EST_EST46Contig_20257	93	344	gi|590622136|ref|XP_007024965.1| Auxin response factor 6 isoform 4 [Theobroma cacao]	1.48934e-87
ARF6	EST_EST46Contig_33780	1032	1283	gi|590622136|ref|XP_007024965.1| Auxin response factor 6 isoform 4 [Theobroma cacao]	2.16228e-78
ARF6	EST_EST46Contig_50478	334	585	gi|590622136|ref|XP_007024965.1| Auxin response factor 6 isoform 4 [Theobroma cacao]	9.39893e-83
ARF6	EST_PUT-165a-Gossypium_hirsutum-10726	240	491	gi|590622136|ref|XP_007024965.1| Auxin response factor 6 isoform 4 [Theobroma cacao]	3.99976e-91
ARF6	EST_PUT-165a-Gossypium_hirsutum-10769	506	757	gi|590622136|ref|XP_007024965.1| Auxin response factor 6 isoform 4 [Theobroma cacao]	2.86564e-86
ARF6	EST_PUT-165a-Gossypium_hirsutum-10770	545	796	gi|590622136|ref|XP_007024965.1| Auxin response factor 6 isoform 4 [Theobroma cacao]	1.08331e-80
ARF6	EST_PUT-165a-Gossypium_hirsutum-18064	543	794	gi|590622136|ref|XP_007024965.1| Auxin response factor 6 isoform 4 [Theobroma cacao]	3.03375e-78
ARF6	EST_PUT-165a-Gossypium_hirsutum-4644	871	1122	gi|590622136|ref|XP_007024965.1| Auxin response factor 6 isoform 4 [Theobroma cacao]	3.03375e-78
ARF6	EST_TC239291	564	815	gi|590622136|ref|XP_007024965.1| Auxin response factor 6 isoform 4 [Theobroma cacao]	3.99976e-91
ARF6	EST_TC256045	871	1122	gi|590622136|ref|XP_007024965.1| Auxin response factor 6 isoform 4 [Theobroma cacao]	2.94873e-77
ARF6	EST_TC270505	680	931	gi|590622136|ref|XP_007024965.1| Auxin response factor 6 isoform 4 [Theobroma cacao]	3.03375e-78
ARF6	EST_gnl_UG_Ghi#S29992851	223	474	gi|590622136|ref|XP_007024965.1| Auxin response factor 6 isoform 4 [Theobroma cacao]	3.92446e-85
ARF6	EST_gnl_UG_Ghi#S30016342	197	448	gi|590622136|ref|XP_007024965.1| Auxin response factor 6 isoform 4 [Theobroma cacao]	1.78302e-88
ARF6	EST_gnl_UG_Ghi#S33810202	100	351	gi|590622136|ref|XP_007024965.1| Auxin response factor 6 isoform 4 [Theobroma cacao]	5.43086e-67
ARF6	EST_gnl_UG_Ghi#S33837371	234	485	gi|590622136|ref|XP_007024965.1| Auxin response factor 6 isoform 4 [Theobroma cacao]	3.99976e-91
ARF6	EST_gnl_UG_Ghi#S42280352	543	794	gi|590622136|ref|XP_007024965.1| Auxin response factor 6 isoform 4 [Theobroma cacao]	3.03375e-78
ARF6	EST_gnl_UG_Ghi#S42281435	25	276	gi|590622136|ref|XP_007024965.1| Auxin response factor 6 isoform 4 [Theobroma cacao]	4.21036e-38
ARF6	EST_gnl_UG_Ghi#S42300053	506	757	gi|590622136|ref|XP_007024965.1| Auxin response factor 6 isoform 4 [Theobroma cacao]	2.86564e-86
ARF6	EST_gnl_UG_Ghi#S42304644	257	508	gi|590622136|ref|XP_007024965.1| Auxin response factor 6 isoform 4 [Theobroma cacao]	3.13044e-87
ARF6	EST_gnl_UG_Ghi#S42309438	248	499	gi|590622136|ref|XP_007024965.1| Auxin response factor 6 isoform 4 [Theobroma cacao]	1.28242e-39
ARF6	EST_gnl_UG_Ghi#S42319930	545	796	gi|590622136|ref|XP_007024965.1| Auxin response factor 6 isoform 4 [Theobroma cacao]	1.08331e-80
ARF6	EST_gnl_UG_Ghi#S42328297	240	491	gi|590622136|ref|XP_007024965.1| Auxin response factor 6 isoform 4 [Theobroma cacao]	3.99976e-91
ARF6	EST_gnl_UG_Ghi#S42329785	89	340	gi|590622136|ref|XP_007024965.1| Auxin response factor 6 isoform 4 [Theobroma cacao]	1.91737e-74
ARF6	D5-Chr9	11634643	11634894	gi|590622136|ref|XP_007024965.1| Auxin response factor 6 isoform 4 [Theobroma cacao]	1.52255e-35
ARF2	EST_EST46Contig_43288	941	1192	gi|590624131|ref|XP_007025519.1| Transcriptional factor B3 family protein / auxin-responsive factor AUX/IAA-related isoform 2 [Theobroma cacao]	1.11216e-39
ARF4	A2-chr9	61960856	61961107	gi|590624137|ref|XP_007025521.1| Transcriptional factor B3 family protein / auxin-responsive factor AUX/IAA-related isoform 4 [Theobroma cacao]	1.74981e-52
ARF5	EST_TC257517	665	916	gi|590624140|ref|XP_007025522.1| Transcriptional factor B3 family protein / auxin-responsive factor AUX/IAA-related isoform 5, partial [Theobroma cacao]	1.12712e-73
ARF6	EST_EST32contig26022	550	801	gi|590624143|ref|XP_007025523.1| Transcriptional factor B3 family protein / auxin-responsive factor AUX/IAA-related isoform 6, partial [Theobroma cacao]	6.75424e-82
ARF6	EST_PUT-165a-Gossypium_hirsutum-409101074	279	530	gi|590624143|ref|XP_007025523.1| Transcriptional factor B3 family protein / auxin-responsive factor AUX/IAA-related isoform 6, partial [Theobroma cacao]	6.75424e-82
ARF6	EST_TC272544	152	403	gi|590624143|ref|XP_007025523.1| Transcriptional factor B3 family protein / auxin-responsive factor AUX/IAA-related isoform 6, partial [Theobroma cacao]	1.15008e-63
ARF6	EST_gnl_UG_Ghi#S30008032	279	530	gi|590624143|ref|XP_007025523.1| Transcriptional factor B3 family protein / auxin-responsive factor AUX/IAA-related isoform 6, partial [Theobroma cacao]	4.42672e-72
ARF6	EST_gnl_UG_Ghi#S42340003	152	403	gi|590624143|ref|XP_007025523.1| Transcriptional factor B3 family protein / auxin-responsive factor AUX/IAA-related isoform 6, partial [Theobroma cacao]	2.81287e-61
ARF6	EST_gnl_UG_Ghi#S42347226	17	268	gi|590624143|ref|XP_007025523.1| Transcriptional factor B3 family protein / auxin-responsive factor AUX/IAA-related isoform 6, partial [Theobroma cacao]	2.14168e-53
ARF6	D5-Chr11	2309085	2309336	gi|590624143|ref|XP_007025523.1| Transcriptional factor B3 family protein / auxin-responsive factor AUX/IAA-related isoform 6, partial [Theobroma cacao]	1.68689e-51
ARF8	EST_PUT-165a-Gossypium_hirsutum-25669	478	729	gi|590648323|ref|XP_007032138.1| Auxin response factor 8-1 [Theobroma cacao]	5.44136e-75
ARF8	EST_TC241907	478	729	gi|590648323|ref|XP_007032138.1| Auxin response factor 8-1 [Theobroma cacao]	5.44136e-75
ARF8	EST_gnl_UG_Ghi#S29993394	478	729	gi|590648323|ref|XP_007032138.1| Auxin response factor 8-1 [Theobroma cacao]	1.4228e-72
ARF8	EST_gnl_UG_Ghi#S29993399	476	727	gi|590648323|ref|XP_007032138.1| Auxin response factor 8-1 [Theobroma cacao]	2.09432e-71
ARF8	EST_gnl_UG_Ghi#S29993460	477	728	gi|590648323|ref|XP_007032138.1| Auxin response factor 8-1 [Theobroma cacao]	8.30788e-74
ARF8	EST_gnl_UG_Ghi#S29993478	477	728	gi|590648323|ref|XP_007032138.1| Auxin response factor 8-1 [Theobroma cacao]	5.05401e-74
ARF8	EST_gnl_UG_Ghi#S29993492	478	729	gi|590648323|ref|XP_007032138.1| Auxin response factor 8-1 [Theobroma cacao]	1.18744e-70
ARF8	EST_gnl_UG_Ghi#S29993554	477	728	gi|590648323|ref|XP_007032138.1| Auxin response factor 8-1 [Theobroma cacao]	1.1053e-72
ARF8	EST_gnl_UG_Ghi#S62203709	281	532	gi|590648323|ref|XP_007032138.1| Auxin response factor 8-1 [Theobroma cacao]	2.8967e-55
ARF6	D5-Chr8	26759581	26759832	gi|590710691|ref|XP_007048897.1| Auxin response factor 6 isoform 1 [Theobroma cacao]	1.06038e-35
ARF6	EST_EST32contig29260	290	541	gi|590710694|ref|XP_007048898.1| Auxin response factor 6 isoform 2 [Theobroma cacao]	1.5765e-63
ARF6	EST_EST46Contig_20740	711	962	gi|590710694|ref|XP_007048898.1| Auxin response factor 6 isoform 2 [Theobroma cacao]	3.70998e-75
ARF6	EST_EST46Contig_39595	539	790	gi|590710694|ref|XP_007048898.1| Auxin response factor 6 isoform 2 [Theobroma cacao]	9.22424e-65
ARF6	EST_PUT-165a-Gossypium_hirsutum-56593	450	701	gi|590710694|ref|XP_007048898.1| Auxin response factor 6 isoform 2 [Theobroma cacao]	9.22424e-65
ARF6	EST_PUT-165a-Gossypium_hirsutum-56633	243	494	gi|590710694|ref|XP_007048898.1| Auxin response factor 6 isoform 2 [Theobroma cacao]	1.5765e-63
ARF6	EST_TC241083	299	550	gi|590710694|ref|XP_007048898.1| Auxin response factor 6 isoform 2 [Theobroma cacao]	9.22424e-65
ARF6	EST_TC250097	711	962	gi|590710694|ref|XP_007048898.1| Auxin response factor 6 isoform 2 [Theobroma cacao]	5.53914e-74
ARF6	EST_TC276490	450	701	gi|590710694|ref|XP_007048898.1| Auxin response factor 6 isoform 2 [Theobroma cacao]	1.5765e-63
ARF6	EST_gnl_UG_Ghi#S33841645	243	494	gi|590710694|ref|XP_007048898.1| Auxin response factor 6 isoform 2 [Theobroma cacao]	1.5765e-63
ARF6	EST_gnl_UG_Ghi#S42307631	299	550	gi|590710694|ref|XP_007048898.1| Auxin response factor 6 isoform 2 [Theobroma cacao]	5.24462e-64
ARF6	EST_gnl_UG_Ghi#S42327889	299	550	gi|590710694|ref|XP_007048898.1| Auxin response factor 6 isoform 2 [Theobroma cacao]	9.22424e-65
ARF	D5-Chr6	1842752	1843003	gi|590710694|ref|XP_007048898.1| Auxin response factor 6 isoform 2 [Theobroma cacao]	2.76095e-33
ASF	A2-chr1	99273653	99273904	gi|590647745|ref|XP_007031984.1| Auxin signaling F-box 2 [Theobroma cacao]	8.69739e-56
ASF	A2-chr4	54552349	54552600	gi|590647745|ref|XP_007031984.1| Auxin signaling F-box 2 [Theobroma cacao]	2.03173e-52
ASF	EST_EST32contig29990	1652	1903	gi|590647745|ref|XP_007031984.1| Auxin signaling F-box 2 [Theobroma cacao]	1.0223e-52
ASF	EST_EST46Contig_21411	141	392	gi|590647745|ref|XP_007031984.1| Auxin signaling F-box 2 [Theobroma cacao]	2.17625e-33
ASF	EST_EST46Contig_36356	144	395	gi|590647745|ref|XP_007031984.1| Auxin signaling F-box 2 [Theobroma cacao]	2.2379e-65
ASF	EST_EST46Contig_40708	354	605	gi|590647745|ref|XP_007031984.1| Auxin signaling F-box 2 [Theobroma cacao]	4.12287e-92
ASF	EST_PUT-165a-Gossypium_hirsutum-33322	234	485	gi|590647745|ref|XP_007031984.1| Auxin signaling F-box 2 [Theobroma cacao]	2.26736e-73
ASF	EST_PUT-165a-Gossypium_hirsutum-89477	239	490	gi|590647745|ref|XP_007031984.1| Auxin signaling F-box 2 [Theobroma cacao]	4.7318e-67
ASF	EST_TC272798	1942	2193	gi|590647745|ref|XP_007031984.1| Auxin signaling F-box 2 [Theobroma cacao]	1.19153e-65
ASF	EST_TC276922	239	490	gi|590647745|ref|XP_007031984.1| Auxin signaling F-box 2 [Theobroma cacao]	3.77962e-67
ASF	EST_gnl_UG_Ghi#S33841313	120	371	gi|590647745|ref|XP_007031984.1| Auxin signaling F-box 2 [Theobroma cacao]	4.12545e-61
ASF	EST_gnl_UG_Ghi#S42314522	239	490	gi|590647745|ref|XP_007031984.1| Auxin signaling F-box 2 [Theobroma cacao]	8.71253e-68
ASF	EST_gnl_UG_Ghi#S42316784	234	485	gi|590647745|ref|XP_007031984.1| Auxin signaling F-box 2 [Theobroma cacao]	2.26736e-73
ASF	EST_gnl_UG_Ghi#S58748847	10	261	gi|590647745|ref|XP_007031984.1| Auxin signaling F-box 2 [Theobroma cacao]	1.91136e-69
ASF	EST_gnl_UG_Ghi#S62205731	238	489	gi|590647745|ref|XP_007031984.1| Auxin signaling F-box 2 [Theobroma cacao]	5.32714e-61
ASF	EST_gnl_UG_Ghi#S62207401	126	377	gi|590647745|ref|XP_007031984.1| Auxin signaling F-box 2 [Theobroma cacao]	4.44306e-61
ASF	EST_gnl_UG_Ghi#S62208738	201	452	gi|590647745|ref|XP_007031984.1| Auxin signaling F-box 2 [Theobroma cacao]	4.37356e-74
ASF	EST_gnl_UG_Ghi#S62213522	120	371	gi|590647745|ref|XP_007031984.1| Auxin signaling F-box 2 [Theobroma cacao]	5.62787e-60
ASF	EST_gnl_UG_Ghi#S62220119	120	371	gi|590647745|ref|XP_007031984.1| Auxin signaling F-box 2 [Theobroma cacao]	4.12545e-61
ASF	D5-Chr7	5120932	5121183	gi|590647745|ref|XP_007031984.1| Auxin signaling F-box 2 [Theobroma cacao]	2.39803e-66
MYB	A2-chr1	123525081	123525332	gi|590574484|ref|XP_007012415.1| Myb domain protein 5 isoform 1 [Theobroma cacao]	4.03658e-41
MYB	EST_BF276143	20	271	gi|590574484|ref|XP_007012415.1| Myb domain protein 5 isoform 1 [Theobroma cacao]	6.5418e-16
MYB	D5-Chr10	16432379	16432630	gi|590574484|ref|XP_007012415.1| Myb domain protein 5 isoform 1 [Theobroma cacao]	2.86617e-41
MYB	D5-Chr9	3018406	3018657	gi|590574487|ref|XP_007012416.1| Myb domain protein 5 isoform 2 [Theobroma cacao]	3.64628e-41
MYB	sA2-ffold1891	160740	160991	gi|590574487|ref|XP_007012416.1| Myb domain protein 5 isoform 2 [Theobroma cacao]	3.46475e-39
MYB	EST_TC278438	379	630	gi|590578472|ref|XP_007013519.1| Myb domain protein 82, putative [Theobroma cacao]	5.35838e-55
MYB	D5-Chr4	60993080	60993331	gi|590578472|ref|XP_007013519.1| Myb domain protein 82, putative [Theobroma cacao]	3.70511e-42
MYB	EST_EST46Contig_44386	151	402	gi|590620738|ref|XP_007024617.1| Myb domain protein 23 [Theobroma cacao]	6.91536e-33
MYB	EST_EST46Contig_52854	541	792	gi|590620738|ref|XP_007024617.1| Myb domain protein 23 [Theobroma cacao]	6.6685e-20
MYB	EST_PUT-165a-Gossypium_hirsutum-76980	476	727	gi|590620738|ref|XP_007024617.1| Myb domain protein 23 [Theobroma cacao]	8.51683e-31
MYB	EST_gnl_UG_Ghi#S28666997	476	727	gi|590620738|ref|XP_007024617.1| Myb domain protein 23 [Theobroma cacao]	7.1033e-31
MYB	D5-Chr12	1323280	1323531	gi|590620738|ref|XP_007024617.1| Myb domain protein 23 [Theobroma cacao]	1.79384e-32
MYB	D5-Chr9	11140397	11140648	gi|590620738|ref|XP_007024617.1| Myb domain protein 23 [Theobroma cacao]	1.86073e-19
MYB	EST_EST46Contig_16249	121	372	gi|590663405|ref|XP_007036208.1| Myb domain protein 0 [Theobroma cacao]	1.08386e-40
MYB	EST_gnl_UG_Ghi#S28669293	97	348	gi|590663405|ref|XP_007036208.1| Myb domain protein 0 [Theobroma cacao]	8.69741e-27
MYB	D5-Chr7	197765	198016	gi|590663405|ref|XP_007036208.1| Myb domain protein 0 [Theobroma cacao]	2.05766e-17
bHLH	A2-chr9	86329478	86329729	gi|590656031|ref|XP_007034153.1| Basic helix-loop-helix DNA-binding superfamily protein isoform 1 [Theobroma cacao]	1.32296e-68
bHLH	EST_ES819351	9	260	gi|590656031|ref|XP_007034153.1| Basic helix-loop-helix DNA-binding superfamily protein isoform 1 [Theobroma cacao]	1.25138e-26
bHLH	EST_EST32contig62584	1101	1352	gi|590656031|ref|XP_007034153.1| Basic helix-loop-helix DNA-binding superfamily protein isoform 1 [Theobroma cacao]	2.05337e-41
bHLH	EST_EST46Contig_21638	57	308	gi|590656031|ref|XP_007034153.1| Basic helix-loop-helix DNA-binding superfamily protein isoform 1 [Theobroma cacao]	1.24531e-28
bHLH	EST_EST46Contig_5122	30	281	gi|590656031|ref|XP_007034153.1| Basic helix-loop-helix DNA-binding superfamily protein isoform 1 [Theobroma cacao]	1.75155e-38
bHLH	EST_PUT-165a-Gossypium_hirsutum-51165	9	260	gi|590656031|ref|XP_007034153.1| Basic helix-loop-helix DNA-binding superfamily protein isoform 1 [Theobroma cacao]	2.38454e-30
bHLH	EST_gnl_UG_Ghi#S42304502	9	260	gi|590656031|ref|XP_007034153.1| Basic helix-loop-helix DNA-binding superfamily protein isoform 1 [Theobroma cacao]	1.25138e-26
bHLH	EST_PUT-165a-Gossypium_hirsutum-51205	64	315	gi|590656034|ref|XP_007034154.1| Basic helix-loop-helix DNA-binding superfamily protein isoform 2 [Theobroma cacao]	7.58755e-31
bHLH	EST_TC252663	64	315	gi|590656034|ref|XP_007034154.1| Basic helix-loop-helix DNA-binding superfamily protein isoform 2 [Theobroma cacao]	7.58755e-31
bHLH	EST_gnl_UG_Ghi#S42306025	64	315	gi|590656034|ref|XP_007034154.1| Basic helix-loop-helix DNA-binding superfamily protein isoform 2 [Theobroma cacao]	7.58755e-31
WEB	EST_EST32contig39179	415	666	gi|359491528|ref|XP_002279128.2| PREDICTED: transcription factor WER-like [Vitis vinifera]	4.16632e-16
WEB	EST_PUT-165a-Gossypium_hirsutum-160101073	423	674	gi|359491528|ref|XP_002279128.2| PREDICTED: transcription factor WER-like [Vitis vinifera]	4.26802e-16
WEB	EST_TC243495	423	674	gi|359491528|ref|XP_002279128.2| PREDICTED: transcription factor WER-like [Vitis vinifera]	4.26802e-16
WEB	EST_gnl_UG_Ghi#S28669294	423	674	gi|359491528|ref|XP_002279128.2| PREDICTED: transcription factor WER-like [Vitis vinifera]	4.26802e-16
Zinc finger	A2-chr7	27769003	27769254	gi|115484945|ref|NP_001067616.1| Os11g0247800 [Oryza sativa Japonica Group]	6.4238
Zinc finger	EST_EST46Contig_36119	152	403	gi|502127575|ref|XP_004499760.1| PREDICTED: zinc finger CCCH domain-containing protein 53-like isoform X4 [Cicer arietinum]	3.82862e-43
Zinc finger	EST_EST46Contig_24928	1145	1396	gi|590584263|ref|XP_007015130.1| Zinc finger family protein / RNA recognition motif-containing protein, putative [Theobroma cacao]	5.73848e-57
Zinc finger	EST_TC268998	84	335	gi|590584263|ref|XP_007015130.1| Zinc finger family protein / RNA recognition motif-containing protein, putative [Theobroma cacao]	6.95635e-62
Zinc finger	D5-Chr13	56925084	56925335	gi|590584263|ref|XP_007015130.1| Zinc finger family protein / RNA recognition motif-containing protein, putative [Theobroma cacao]	1.43356e-46
Nam	EST_TC271706	1108	1359	gi|590654884|ref|XP_007033827.1| Nam protein 1, putative [Theobroma cacao]	2.60423e-34
Nam	D5-Chr5	943263	943514	gi|590654884|ref|XP_007033827.1| Nam protein 1, putative [Theobroma cacao]	1.95315e-14
Nam	D5-Chr5	964963	965214	gi|590654884|ref|XP_007033827.1| Nam protein 1, putative [Theobroma cacao]	4.64552e-10
SPL	EST_gnl_UG_Ghi#S28697463	273	524	gi|590636826|ref|XP_007028954.1| Promoter-binding protein SPL9 [Theobroma cacao]	1.11254e-61
SPL	EST_gnl_UG_Ghi#S28697464	273	524	gi|590636826|ref|XP_007028954.1| Promoter-binding protein SPL9 [Theobroma cacao]	1.11254e-61
SPL	EST_gnl_UG_Ghi#S28703326	204	455	gi|590636826|ref|XP_007028954.1| Promoter-binding protein SPL9 [Theobroma cacao]	1.11254e-61
NBS	A2-chr10	78717026	78717277	gi|255563921|ref|XP_002522960.1| Late blight resistance protein R1-A, putative [Ricinus communis]	1.52527e-34
NBS	A2-chr10	4463892	4464143	gi|255563929|ref|XP_002522964.1| Disease resistance protein RGA2, putative [Ricinus communis]	1.32761e-47
NBS	A2-chr10	78667338	78667589	gi|255563929|ref|XP_002522964.1| Disease resistance protein RGA2, putative [Ricinus communis]	2.60582e-43
NBS	A2-chr13	97532664	97532915	gi|255569048|ref|XP_002525493.1| leucine-rich repeat-containing protein, putative [Ricinus communis]	1.05169e-39
NBS	A2-chr10	78761435	78761686	gi|566154682|ref|XP_006370563.1| putative disease resistance gene NBS-LRR family protein [Populus trichocarpa]	2.70136e-41
NBS	A2-chr10	78512835	78513086	gi|566154972|ref|XP_006370708.1| putative disease resistance gene NBS-LRR family protein [Populus trichocarpa]	5.01362e-49
NBS	D5-Chr9	50826648	50826899	gi|566154972|ref|XP_006370708.1| putative disease resistance gene NBS-LRR family protein [Populus trichocarpa]	3.04354e-55
NBS	D5-Chr9	47703329	47703580	gi|566154972|ref|XP_006370708.1| putative disease resistance gene NBS-LRR family protein [Populus trichocarpa]	2.84203e-52
NBS	D5-Chr9	50662570	50662821	gi|566154972|ref|XP_006370708.1| putative disease resistance gene NBS-LRR family protein [Populus trichocarpa]	1.97723e-52
NBS	A2-chr10	78726146	78726397	gi|566155436|ref|XP_006370804.1| putative disease resistance gene NBS-LRR family protein [Populus trichocarpa]	5.10453e-48
NBS	EST_TC275067	233	484	gi|566155436|ref|XP_006370804.1| putative disease resistance gene NBS-LRR family protein [Populus trichocarpa]	6.98161e-48
NBS	A2-chr7	37860801	37861052	gi|568821921|ref|XP_006465390.1| PREDICTED: probable disease resistance protein At5g63020-like [Citrus sinensis]	9.3275e-52
NBS	D5-Chr2	1325180	1325431	gi|568821944|ref|XP_006465401.1| PREDICTED: probable disease resistance protein At1g12280-like [Citrus sinensis]	4.54643e-50
NBS	A2-chr10	56666938	56667189	gi|590565347|ref|XP_007009923.1| NBS type disease resistance protein, putative [Theobroma cacao]	1.01653e-73
NBS	EST_CF134343	49	300	gi|590565347|ref|XP_007009923.1| NBS type disease resistance protein, putative [Theobroma cacao]	3.02242e-66
NBS	A2-chr10	82088521	82088772	gi|590568962|ref|XP_007010940.1| NB-ARC domain-containing disease resistance protein [Theobroma cacao]	4.24964e-44
NBS	A2-chr4	80910171	80910422	gi|590568962|ref|XP_007010940.1| NB-ARC domain-containing disease resistance protein [Theobroma cacao]	3.64453e-45
NBS	A2-chr4	80924002	80924253	gi|590568962|ref|XP_007010940.1| NB-ARC domain-containing disease resistance protein [Theobroma cacao]	2.57109e-47
NBS	D5-Chr9	26063224	26063475	gi|590568962|ref|XP_007010940.1| NB-ARC domain-containing disease resistance protein [Theobroma cacao]	9.80024e-44
NBS	A2-chr7	20903179	20903430	gi|590607022|ref|XP_007020893.1| Disease resistance protein family, putative [Theobroma cacao]	3.83514e-52
NBS	A2-chr7	20904586	20904837	gi|590607022|ref|XP_007020893.1| Disease resistance protein family, putative [Theobroma cacao]	3.83514e-52
NBS	A2-chr7	126469579	126469830	gi|590608098|ref|XP_007021175.1| LRR and NB-ARC domains-containing disease resistance protein, putative [Theobroma cacao]	3.92901e-81
NBS	D5-Chr2	9480667	9480918	gi|590608098|ref|XP_007021175.1| LRR and NB-ARC domains-containing disease resistance protein, putative [Theobroma cacao]	5.39041e-79
NBS	D5-Chr7	53523558	53523809	gi|590608777|ref|XP_007021357.1| LRR and NB-ARC domains-containing disease resistance-like protein [Theobroma cacao]	2.323e-68
NBS	D5-Chr7	53653540	53653791	gi|590608777|ref|XP_007021357.1| LRR and NB-ARC domains-containing disease resistance-like protein [Theobroma cacao]	1.81249e-58
NBS	EST_DR463606	207	458	gi|590611482|ref|XP_007022116.1| LRR and NB-ARC domains-containing disease resistance protein, putative [Theobroma cacao]	1.59232e-44
NBS	EST_PUT-165a-Gossypium_hirsutum-77686	207	458	gi|590611482|ref|XP_007022116.1| LRR and NB-ARC domains-containing disease resistance protein, putative [Theobroma cacao]	1.59232e-44
NBS	D5-Chr7	43394114	43394365	gi|590639687|ref|XP_007029743.1| NB-ARC domain-containing disease resistance protein, putative [Theobroma cacao]	8.76144e-54
NBS	A2-chr3	83765930	83766181	gi|590724404|ref|XP_007052458.1| LRR and NB-ARC domains-containing disease resistance protein, putative isoform 3 [Theobroma cacao]	1.11237e-94
NBS	D5-Chr4	46816292	46816543	gi|590724404|ref|XP_007052458.1| LRR and NB-ARC domains-containing disease resistance protein, putative isoform 3 [Theobroma cacao]	9.64435e-93
NBS	D5-Chr4	46909111	46909362	gi|590724404|ref|XP_007052458.1| LRR and NB-ARC domains-containing disease resistance protein, putative isoform 3 [Theobroma cacao]	9.64435e-93
NBS	D5-Chr2	1310920	1311171	gi|645279532|ref|XP_008244767.1| PREDICTED: probable disease resistance protein At5g63020 [Prunus mume]	2.22685e-37
NBS	EST_EST32contig36216	81	332	gi|657950993|ref|XP_008350673.1| PREDICTED: putative disease resistance protein RGA3 [Malus domestica]	1.82681e-51
NBS	D5-Chr9	50587811	50588062	gi|590567830|ref|XP_007010624.1| Cc-nbs-lrr resistance protein, putative [Theobroma cacao]	3.21774e-54
NBS	D5-Chr9	50638261	50638512	gi|590567830|ref|XP_007010624.1| Cc-nbs-lrr resistance protein, putative [Theobroma cacao]	2.47743e-54
NBS	A2-chr10	78625911	78626162	gi|590606954|ref|XP_007020875.1| Cc-nbs-lrr resistance protein, putative [Theobroma cacao]	2.65687e-53
NBS	EST_PUT-165a-Gossypium_hirsutum-64440	142	393	gi|590606954|ref|XP_007020875.1| Cc-nbs-lrr resistance protein, putative [Theobroma cacao]	3.54666e-39
NBS	EST_gnl_UG_Ghi#S33821242	142	393	gi|590606954|ref|XP_007020875.1| Cc-nbs-lrr resistance protein, putative [Theobroma cacao]	3.54666e-39
NBS	A2-chr10	78502927	78503178	gi|590606980|ref|XP_007020882.1| Cc-nbs-lrr resistance protein [Theobroma cacao]	4.04374e-43
NBS	A2-chr4	103431233	103431484	gi|590608814|ref|XP_007021368.1| Nbs-lrr resistance protein isoform 2 [Theobroma cacao]	2.05118e-66
NBS	EST_TC265246	51	302	gi|590614483|ref|XP_007022952.1| Cc-nbs-lrr resistance protein, putative [Theobroma cacao]	6.55497e-37
NBS	D5-Chr10	59682783	59683034	gi|590615331|ref|XP_007023192.1| Cc-nbs-lrr resistance protein, putative [Theobroma cacao]	2.13712e-49
NBS	D5-Chr2	1259734	1259985	gi|590615338|ref|XP_007023194.1| Cc-nbs-lrr resistance protein, putative [Theobroma cacao]	9.25421e-46
NBS	D5-Chr2	1271816	1272067	gi|590615338|ref|XP_007023194.1| Cc-nbs-lrr resistance protein, putative [Theobroma cacao]	1.28323e-45
NBS	EST_EST32contig31003	59	310	gi|590630298|ref|XP_007027233.1| Leucine-rich repeat protein kinase family protein isoform 2 [Theobroma cacao]	4.3674e-51
NBS	EST_PUT-165a-Gossypium_hirsutum-296101078	1000	1251	gi|590630298|ref|XP_007027233.1| Leucine-rich repeat protein kinase family protein isoform 2 [Theobroma cacao]	2.22146e-101
NBS	EST_PUT-165a-Gossypium_hirsutum-80263	185	436	gi|590630298|ref|XP_007027233.1| Leucine-rich repeat protein kinase family protein isoform 2 [Theobroma cacao]	1.94935e-59
NBS	EST_TC245689	319	570	gi|590630298|ref|XP_007027233.1| Leucine-rich repeat protein kinase family protein isoform 2 [Theobroma cacao]	4.64768e-84
NBS	EST_gnl_UG_Ghi#S28631560	185	436	gi|590630298|ref|XP_007027233.1| Leucine-rich repeat protein kinase family protein isoform 2 [Theobroma cacao]	1.94935e-59
NBS	EST_gnl_UG_Ghi#S28676354	334	585	gi|590630298|ref|XP_007027233.1| Leucine-rich repeat protein kinase family protein isoform 2 [Theobroma cacao]	9.81966e-85
NBS	D5-Chr9	50716176	50716427	gi|590635969|ref|XP_007028756.1| Cc-nbs-lrr resistance protein, putative [Theobroma cacao]	5.99917e-54
NBS	A2-chr7	115349405	115349656	gi|590652419|ref|XP_007033145.1| Cc-nbs-lrr resistance protein, putative isoform 2 [Theobroma cacao]	1.39257e-33
NBS	A2-chr7	115350660	115350911	gi|590652419|ref|XP_007033145.1| Cc-nbs-lrr resistance protein, putative isoform 2 [Theobroma cacao]	5.5935e-44
NBS	A2-chr7	37823955	37824206	gi|568821921|ref|XP_006465390.1| PREDICTED: probable disease resistance protein At5g63020-like [Citrus sinensis]	1.28835e-51
NBS	A2-chr4	126490687	126490938	gi|590641802|ref|XP_007030334.1| Cc-nbs-lrr resistance protein, putative isoform 2 [Theobroma cacao]	1.28847e-70
NBS	D5-Chr11	58798318	58798569	gi|356577113|ref|XP_003556672.1| PREDICTED: putative disease resistance protein At4g11170-like [Glycine max]	2.98489e-27
ATPase	D5-Chr4	1908171	1908422	gi|255554448|ref|XP_002518263.1| cation-transporting atpase plant, putative [Ricinus communis]	4.06105e-14
ATPase	A2-chr3	502018	502269	gi|590581974|ref|XP_007014496.1| Autoinhibited Ca(2+)-ATPase 10 isoform 1 [Theobroma cacao]	4.46533e-24
ATPase	EST_EST46Contig_30322	358	609	gi|590581974|ref|XP_007014496.1| Autoinhibited Ca(2+)-ATPase 10 isoform 1 [Theobroma cacao]	1.47547e-40
ATPase	EST_EST46Contig_50779	221	472	gi|590581974|ref|XP_007014496.1| Autoinhibited Ca(2+)-ATPase 10 isoform 1 [Theobroma cacao]	3.53259e-38
ATPase	D5-Chr4	1913518	1913769	gi|590581974|ref|XP_007014496.1| Autoinhibited Ca(2+)-ATPase 10 isoform 1 [Theobroma cacao]	1.20989e-23
Antige	A2-chr7	107796547	107796798	gi|357492379|ref|XP_003616478.1| Lupus brain antigen [Medicago truncatula]	4.35846
DEFICIENS	A2-chr10	50251050	50251301	gi|590593827|ref|XP_007017682.1| Floral homeotic protein DEFICIENS, putative isoform 2 [Theobroma cacao]	1.61551
Reductate	EST_TC241237	630	881	gi|590689021|ref|XP_007043110.1| 3-hydroxy-3-methylglutaryl-coenzyme A reductase 1 isoform 1 [Theobroma cacao]	3.95858e-61
HOPZ	A2-chr6	8479092	8479343	gi|590703305|ref|XP_007046838.1| Hopz-activated resistance 1 [Theobroma cacao]	4.67637e-108
HOPZ	D5-Chr8	10542286	10542537	gi|590703305|ref|XP_007046838.1| Hopz-activated resistance 1 [Theobroma cacao]	9.85348e-99
Peroxidase	EST_gnl_UG_Ghi#S33826091	240	491	gi|590705591|ref|XP_007047481.1| Class III peroxidase [Theobroma cacao]	6.39162e-113
Chaperone	A2-chr4	52200735	52200986	gi|590712917|ref|XP_007049496.1| Chaperone DnaJ-domain superfamily protein isoform 1 [Theobroma cacao]	2.03069e-05
DCL1	D5-Chr1	20842379	20842630	gi|590720643|ref|XP_007051386.1| Dicer-like 1 isoform 1 [Theobroma cacao]	8.94529e-54
Helicase	A2-chr12	122867079	122867330	gi|590720646|ref|XP_007051387.1| Helicase, C-terminal, Argonaute and Dicer protein, PAZ, Ribonuclease III, bacterial isoform 2 [Theobroma cacao]	1.54025e-64
RF	EST_gnl_UG_Ghi#S62204796	118	369	gi|11467878|ref|NP_050929.1| hypothetical chloroplast RF1 [Nephroselmis olivacea]	7.87029
DHS	A2-chr12	11704756	11705007	gi|590628661|ref|XP_007026779.1| Duplicated homeodomain-like superfamily protein [Theobroma cacao]	7.31251e-82
DHS	EST_EST32contig46426	251	502	gi|590628661|ref|XP_007026779.1| Duplicated homeodomain-like superfamily protein [Theobroma cacao]	9.17455e-82
DHS	EST_PUT-165a-Gossypium_hirsutum-79466	548	799	gi|590628661|ref|XP_007026779.1| Duplicated homeodomain-like superfamily protein [Theobroma cacao]	4.89378e-81
DHS	EST_TC236756	548	799	gi|590628661|ref|XP_007026779.1| Duplicated homeodomain-like superfamily protein [Theobroma cacao]	5.28836e-82
DHS	EST_gnl_UG_Ghi#S33807115	548	799	gi|590628661|ref|XP_007026779.1| Duplicated homeodomain-like superfamily protein [Theobroma cacao]	4.08014e-54
DHS	EST_gnl_UG_Ghi#S42327916	86	337	gi|590628661|ref|XP_007026779.1| Duplicated homeodomain-like superfamily protein [Theobroma cacao]	2.91236e-81
DHS	D5-Chr12	25513661	25513912	gi|590628661|ref|XP_007026779.1| Duplicated homeodomain-like superfamily protein [Theobroma cacao]	3.86599e-82
NIN	EST_EST46Contig_35688	49	300	gi|566210560|ref|XP_006372364.1| NIN-like protein 2 [Populus trichocarpa]	1.43982e-12
NIN	D5-sA2-ffold_114	528	779	gi|566210560|ref|XP_006372364.1| NIN-like protein 2 [Populus trichocarpa]	1.21935e-27
NIN	A2-chr5	25350869	25351120	gi|566259042|ref|XP_006389086.1| NIN-like protein 2 [Populus trichocarpa]	4.17518e-36
NIN	D5-Chr5	1020500	1020751	gi|566259042|ref|XP_006389086.1| NIN-like protein 2 [Populus trichocarpa]	1.60493e-35
Others	EST_PUT-165a-Gossypium_hirsutum-8986	543	794	gi|145408591|ref|YP_001152215.1| ORF44l [Pinus koraiensis]	0.0483551
RBP	EST_PUT-165a-Gossypium_hirsutum-738101076	240	491	gi|255559895|ref|XP_002520966.1| RNA binding protein, putative [Ricinus communis]	0.0117233
RBP	EST_TC279735	240	491	gi|255559895|ref|XP_002520966.1| RNA binding protein, putative [Ricinus communis]	8.3688e-10
RBP	EST_gnl_UG_Ghi#S28677353	240	491	gi|255559895|ref|XP_002520966.1| RNA binding protein, putative [Ricinus communis]	0.0117233
RLK	A2-chr4	57599104	57599355	gi|590650891|ref|XP_007032758.1| Receptor-like protein kinase 2 [Theobroma cacao]	3.69868e-112
RLK	EST_PUT-165a-Gossypium_hirsutum-54459	217	468	gi|590650891|ref|XP_007032758.1| Receptor-like protein kinase 2 [Theobroma cacao]	8.68692e-113
RLK	EST_TC276116	217	468	gi|590650891|ref|XP_007032758.1| Receptor-like protein kinase 2 [Theobroma cacao]	8.68692e-113
RLK	EST_gnl_UG_Ghi#S30000596	38	289	gi|590650891|ref|XP_007032758.1| Receptor-like protein kinase 2 [Theobroma cacao]	7.96779e-49
RLK	EST_gnl_UG_Ghi#S42302853	217	468	gi|590650891|ref|XP_007032758.1| Receptor-like protein kinase 2 [Theobroma cacao]	8.68692e-113
pentatricopeptide	D5-Chr9	51138879	51139130	gi|225427482|ref|XP_002263209.1| PREDICTED: putative pentatricopeptide repeat-containing protein At1g12700, mitochondrial-like [Vitis vinifera]	5.52362e-42
pentatricopeptide	D5-Chr9	51278875	51279126	gi|255547572|ref|XP_002514843.1| pentatricopeptide repeat-containing protein, putative [Ricinus communis]	1.48157e-59
pentatricopeptide	D5-Chr9	51756817	51757068	gi|255547572|ref|XP_002514843.1| pentatricopeptide repeat-containing protein, putative [Ricinus communis]	3.17005e-59
pentatricopeptide	D5-Chr8	46421486	46421737	gi|356534299|ref|XP_003535694.1| PREDICTED: pentatricopeptide repeat-containing protein At1g08070-like [Glycine max]	1.07453
TRP	EST_CO111817	737	988	gi|590638053|ref|XP_007029286.1| Tetratricopeptide repeat (TPR)-like superfamily protein, putative [Theobroma cacao]	1.19386e-20
TRP	EST_EST32contig43317	824	1075	gi|590638053|ref|XP_007029286.1| Tetratricopeptide repeat (TPR)-like superfamily protein, putative [Theobroma cacao]	2.40053e-27
TRP	A2-chr10	90177543	90177794	gi|590638216|ref|XP_007029330.1| Tetratricopeptide repeat-like superfamily protein, putative [Theobroma cacao]	1.21618e-50
TRP	D5-Chr9	51310091	51310342	gi|590638216|ref|XP_007029330.1| Tetratricopeptide repeat-like superfamily protein, putative [Theobroma cacao]	2.62354e-54
TRP	D5-Chr9	51730494	51730745	gi|590638216|ref|XP_007029330.1| Tetratricopeptide repeat-like superfamily protein, putative [Theobroma cacao]	2.9516e-53
TRP	A2-chr10	90150163	90150414	gi|590643340|ref|XP_007030776.1| Tetratricopeptide repeat (TPR)-like superfamily protein, putative [Theobroma cacao]	5.12128e-53
TRP	D5-Chr9	51123997	51124248	gi|590643340|ref|XP_007030776.1| Tetratricopeptide repeat (TPR)-like superfamily protein, putative [Theobroma cacao]	7.56647e-56
TRP	D5-Chr9	52055636	52055887	gi|590644516|ref|XP_007031103.1| Tetratricopeptide repeat-like superfamily protein, putative [Theobroma cacao]	2.4248e-54
Repeat	EST_EST32contig40035	171	422	gi|356562884|ref|XP_003549698.1| PREDICTED: WD repeat-containing protein 76-like [Glycine max]	0.2664
Repeat	D5-Chr1	48200256	48200507	gi|590646919|ref|XP_007031756.1| Ankyrin repeat-containing protein, putative isoform 1 [Theobroma cacao]	2.39326
TAS3a	A2-chr9	60478174	60478425	TAS3_AT3G17185.1 | Symbols: TASIR-ARF, TAS3, ATTAS3 | TAS3/TASIR-ARF (TRANS-ACTING SIRNA3); other RNA | chr3:5861491-5862437 FORWARD LENGTH=555	1.09114e-15
TAS3b	EST_TC242082	529	780	TAS3_AT3G17185.1 | Symbols: TASIR-ARF, TAS3, ATTAS3 | TAS3/TASIR-ARF (TRANS-ACTING SIRNA3); other RNA | chr3:5861491-5862437 FORWARD LENGTH=555	4.47688e-18
Predicted	EST_ES828745	473	724	gi|297598282|ref|NP_001045346.2| Os01g0939200 [Oryza sativa Japonica Group]	6.83331
Predicted	EST_PUT-165a-Gossypium_hirsutum-46036	473	724	gi|297598282|ref|NP_001045346.2| Os01g0939200 [Oryza sativa Japonica Group]	7.61879
Predicted	EST_gnl_UG_Ghi#S42313896	473	724	gi|297598282|ref|NP_001045346.2| Os01g0939200 [Oryza sativa Japonica Group]	9.02049
Predicted	sA2-ffold6838	782	1033	gi|297719563|ref|NP_001172143.1| Os01g0116166 [Oryza sativa Japonica Group]	1.40272e-59
Predicted	D5-Chr2	2250736	2250987	gi|357512403|ref|XP_003626490.1| hypothetical protein MTR_7g116480 [Medicago truncatula]	0.250359
Predicted	D5-Chr11	57237298	57237549	gi|590575616|ref|XP_007012737.1| Uncharacterized protein TCM_037595 [Theobroma cacao]	1.33461e-08
Uncharacterized	A2-chr1	123527251	123527502	NA	NA
Uncharacterized	A2-chr10	70635411	70635662	NA	NA
Uncharacterized	EST_PUT-165a-Gossypium_hirsutum-34138	202	453	NA	NA
Uncharacterized	EST_TC272586	302	553	NA	NA
Uncharacterized	EST_gnl_UG_Ghi#S42328774	202	453	NA	NA
Uncharacterized	D5-Chr11	26054553	26054804	NA	NA
Uncharacterized	D5-Chr13	57360739	57360990	NA	NA
Uncharacterized	D5-Chr9	6233026	6233277	NA	NA
