# Supplementary material for: Bioinformatics Analysis of Small RNAs in Pima (Gossypium barbadense L.)
Source: PLoS One. 2015 Feb 13;10(2):e0116826. doi: 10.1371/journal.pone.0116826 (PMC4332481; doi:10.1371/journal.pone.0116826)
Supplement: S6 Table — (XLSX) [file pone.0116826.s006.xlsx]

## Sheet: Table S6
Table S6. Predicted miRNA initiators for pha-siRNAs
Chromsome/transcripts of PYT	Beg base	End Base	Annotion of PYT	Initiator/pha-siRNA	Seq. (5'-3')	miRNA cleavage site/pha-siRNA strand
EST_gnl_UG_Ghi#S42300053	506	757	ARF	miR167k-n	TGAAGCTGCCAGCATGATCTAG	526
				miR167d-j	TGAAGCTGCCAGCATGATCTA	526
				miR167o-q	TGAAGCTGCCAGCATGATCTT	526
				pha-siRNA	AGGACCCTTTGAGATCAGGCT	+
				pha-siRNA	GGCAGCTTGTATTTGTTGATC	+
				pha-siRNA	AGAAGAACGTCATTCTCCCGA	-
				pha-siRNA	GGGAGAATGACGTTCTTCTCC	+
				pha-siRNA	TTGGTGATGATCCTTGGCCGG	+
				pha-siRNA	CCGGCCAAGGATCATCACCAA	-
				pha-siRNA	CACACACTGTTCACAAACTCC	-
				pha-siRNA	AGTTTGTGAACAGTGTGTGGT	+
				pha-siRNA	GTGCATCAAGATACTTTCACC	+
				pha-siRNA	GGTGAAAGTATCTTGATGCAC	-
				pha-siRNA	GCATCAAGATACTTTCACCGC	+
				pha-siRNA	CCCATTTGCTGCACTTCTTGC	-
				pha-siRNA	AAGAAGTGCAGCAAATGGGCA	+
				pha-siRNA	AGAAGCTCCAGGCCTCGTTTG	-
				pha-siRNA	CTCTGAACTGGAACAGAGTTT	-
				pha-siRNA	ACTCTGTTCCAGTTCAGAGGC	+
				pha-siRNA	TCTCGAATGGCAGTTGTGATG	+
				pha-siRNA	ACTATGCGAGCCAGCAGGACT	+
EST_ES814902	506	757	ARF	miR167k-n	TGAAGCTGCCAGCATGATCTAG	526
				miR167d-j	TGAAGCTGCCAGCATGATCTA	526
				miR167o-q	TGAAGCTGCCAGCATGATCTT	526
				pha-siRNA	AGGACCCTTTGAGATCAGGCT	+
				pha-siRNA	GGCAGCTTGTATTTGTTGATC	+
				pha-siRNA	AGAAGAACGTCATTCTCCCGA	-
				pha-siRNA	GGGAGAATGACGTTCTTCTCC	+
				pha-siRNA	TTGGTGATGATCCTTGGCCGG	+
				pha-siRNA	CCGGCCAAGGATCATCACCAA	-
				pha-siRNA	CACACACTGTTCACAAACTCC	-
				pha-siRNA	AGTTTGTGAACAGTGTGTGGT	+
				pha-siRNA	GTGCATCAAGATACTTTCACC	+
				pha-siRNA	GGTGAAAGTATCTTGATGCAC	-
				pha-siRNA	GCATCAAGATACTTTCACCGC	+
				pha-siRNA	CCCATTTGCTGCACTTCTTGC	-
				pha-siRNA	AAGAAGTGCAGCAAATGGGCA	+
				pha-siRNA	AGAAGCTCCAGGCCTCGTTTG	-
				pha-siRNA	CTCTGAACTGGAACAGAGTTT	-
				pha-siRNA	ACTCTGTTCCAGTTCAGAGGC	+
				pha-siRNA	TCTCGAATGGCAGTTGTGATG	+
				pha-siRNA	ACTATGCGAGCCAGCAGGACT	+
EST_EST46Contig_44386	151	402	MYB	miRCS17a	AACTGAACCAGAAGAAGATGA	465
				pha-siRNA	TGGATTGCATCAAATTCATGA	+
				pha-siRNA	ATCATGATGATAGAAGATAAA	+
				pha-siRNA	CAAACAACAAAAAGCTCTTGG	+
				pha-siRNA	GACGGTTTTAAGTTTTAACTG	-
				pha-siRNA	GTTAAAACTTAAAACCGTCGT	+
				pha-siRNA	AGCTTCGATGTGGATGACTTC	-
				pha-siRNA	AGTCATCCACATCGAAGCTTA	+
D5-Chr9	51138879	51139130	pentatricopeptide	miRC127a-c	TGATGGTTGATGAGTGTGAAA	51138836
				miRC149a-b	TTTTTCACAAATATCACAATA	51139172
				pha-siRNA	ATTCTGCAAGCAATGACCATT	+
				pha-siRNA	AGGCATTGAGCCTGATGTTGT	-
				pha-siRNA	TGCGCATTGCAAGGAAGGGAT	-
				pha-siRNA	CCCTTCCTTGCAATGCGCATC	+
EST_PUT-165a-Gossypium_hirsutum-18064	543	794	ARF	miR167k-n	TGAAGCTGCCAGCATGATCTAG	521
				miR167d-j	TGAAGCTGCCAGCATGATCTA	521
				miR167o-q	TGAAGCTGCCAGCATGATCTT	521
				pha-siRNA	GGGAGAATGATGTTCTTCTCC	+
				pha-siRNA	TTGGCGATGACCCCTGGCCGG	+
				pha-siRNA	AGTTCGTGAACAGTGTCGGGT	+
				pha-siRNA	GTATCAAGATACTTTCCCCAC	+
				pha-siRNA	AGGAAGTGCAGCAAATGGGCC	+
				pha-siRNA	AGAAGCTCCAGGCCTCGTTGG	-
				pha-siRNA	CTCTGAACTGGCACAGAGTTT	-
				pha-siRNA	ACTCTGTGCCAGTTCAGAGGC	+
				pha-siRNA	TCACAACTGCCATTAGAGAGC	-
				pha-siRNA	TCTCTAATGGCAGTTGTGATG	+
				pha-siRNA	TGACTATGTGAGCCGGCAGGA	+
				pha-siRNA	TCCTGCCGGCTCACATAGTCA	-
				pha-siRNA	ACTATGTGAGCCGGCAGGATT	+
				pha-siRNA	CCAGAGCTAAGATTTCTCGAA	-
				pha-siRNA	CGAGAAATCTTAGCTCTGGTA	+
				pha-siRNA	AAAGAACCCACGGAGGCGATA	-
				pha-siRNA	TCGCCTCCGTGGGTTCTTTGG	+
				pha-siRNA	CCAAAGAACCCACGGAGGCGA	-
EST_gnl_UG_Ghi#S33807115	548	799	DHS	miRC24a-b	AAGGGAAAGACTAGATTCATA	463
				miR399c-e	CGCCAAAGGAGAGTTGCCCTT	547
				miR399f-i	TGCCAAAGGAGAGTTGCCCTG	547
				miR399j-k	TGCCAAAGGAGATTTGCCCGG	547
				miR399l-o	TGCCAAAGGAGATTTGCCCTG	547
				miR399p-q	TGCCAAAGGAGATTTGTCCGG	547
				miR169a-b	CAGCCAAGGATGACTTGCCGA	547
				miR169c-i	CAGCCAAGGATGACTTGCCGG	547
				miR169j	CAGCCAAGGATGATTTGCCGG	547
				miR169v-x	TAGCCAAGGATGACTTGCCTG	547
				pha-siRNA	TCTTTGGCAGTTTACGTAACC	+
				pha-siRNA	CCCCTATTCATTTGTTACTGG	-
				pha-siRNA	AGTAACAAATGAATAGGGGAC	+
				pha-siRNA	ATACCCCTGATCGATGGATTA	+
				pha-siRNA	AGGTGGCATCTATGATTCCTG	+
A2-chr7	107796547	107796798	Others	miR390a-i	AAGCTCAGGAGGGATAGCGCC	107796609
				miRCS9a	AAAGAGAACAATACTGGTATT	107796651
				pha-siRNA	AGTGGTTGGGTATTGTTCTAC	+
				pha-siRNA	AGAGATGGGTGGCAATGGTGT	-
				pha-siRNA	GATAGACAAGGAAGGAGAAGA	-
				pha-siRNA	TTCTCCTTCCTTGTCTATCCC	+
				pha-siRNA	GGGATAGACAAGGAAGGAGAA	-
A2-chr4	80924002	80924253	NBS	miRCS219a	TGTAGGTTAGAATAAAGAGAA	80924253
				pha-siRNA	TTAAGTCACTGTAAGCACATG	+
				pha-siRNA	AAATTTCCTTTGTTATTTTAA	+
				pha-siRNA	TCTGATGACTTTGATGCAATT	-
				pha-siRNA	TTGCATCAAAGTCATCAGAAA	+
				pha-siRNA	CGCATACCCAGGCTTTGTGAT	+
				pha-siRNA	CAAAAAACTCGTTGATGGTGG	+
				pha-siRNA	TATCATTGTAAACAAGTTGAG	+
EST_PUT-165a-Gossypium_hirsutum-46036	473	594	Predicted pro	miR390a-i	AAGCTCAGGAGGGATAGCGCC	535
				pha-siRNA	AGTGGTTGGGCATTGTTCTAC	+
				pha-siRNA	AGAGATGGGTGGCAATGGTGT	-
				pha-siRNA	GATAGACAAGGAGGGAGAAGA	-
				pha-siRNA	TTCTCCCTCCTTGTCTATCCC	+
D5-Chr2	1325180	1325431	NBS	miR7506co-cq	TCTGGGACATGGCTTTGGCAT	1325284
				pha-siRNA	TCACAAGATCGGCCAATTGAG	+
				pha-siRNA	CAATTTGATCCTGGACTCTCT	-
				pha-siRNA	AGAGTCCAGGATCAAATTGCC	+
				pha-siRNA	CTTGATGAGAAAGCTGAAGGC	+
D5-Chr4	1908171	1908422	ATPase	miRCS211a	TGGAGCCATATAGAATGACGC	1908170
				pha-siRNA	GAAATGCTATAGATGGAGCCA	-
				pha-siRNA	TTGCAGGCAAAACTAGTGTGG	-
				pha-siRNA	CGAATGGAAGACAACAATTTG	-
				pha-siRNA	TCACCGGCCATACTGAAGACT	-
EST_gnl_UG_Ghi#S28669293	97	348	MYB	miRCS236a	TTTAATTTGGGTTTGGTTTTA	12
				pha-siRNA	AGACGTGGTGGTCGTGGTCTA	+
				pha-siRNA	GTCAATGTCTTGGACTTACTA	-
				pha-siRNA	AATTTGCATACACCTACCCCT	-
				pha-siRNA	GGGTAGGTGTATGCAAATTGA	+
				pha-siRNA	AGCTCTTCTCGGTTTTGGCAA	-
				pha-siRNA	GCCAAAACCGAGAAGAGCTTC	+
				pha-siRNA	CCTCGTGACTACGGAAACGGA	-
				pha-siRNA	CGAGGGCAAGGCATCTGTGTT	+
				pha-siRNA	AACACAGATGCCTTGCCCTCG	-
				pha-siRNA	AGGGCAAGGCATCTGTGTTGG	+
				pha-siRNA	CAAGACCAGGTGATGATGACC	-
				pha-siRNA	TCATCATCACCTGGTCTTGAG	+
				pha-siRNA	CTCAAGACCAGGTGATGATGA	-
				pha-siRNA	CTTGGCTATGGCTATTATCAT	+
				pha-siRNA	TCCAAGTTTAGTAGAGATGAT	-
				pha-siRNA	GAGTTTGGGATTGTGAAGAAT	+
EST_TC270505	680	931	ARF	miR167k-n	TGAAGCTGCCAGCATGATCTAG	658
				miR167d-j	TGAAGCTGCCAGCATGATCTA	658
				miR167o-q	TGAAGCTGCCAGCATGATCTT	658
				pha-siRNA	GGGAGAATGATGTTCTTCTCC	+
				pha-siRNA	TTGGCGATGACCCCTGGCCGG	+
				pha-siRNA	AGTTCGTGAACAGTGTCGGGT	+
				pha-siRNA	GTATCAAGATACTTTCCCCAC	+
				pha-siRNA	AGGAAGTGCAGCAAATGGGCC	+
				pha-siRNA	AGAAGCTCCAGGCCTCGTTGG	-
				pha-siRNA	CTCTGAACTGGCACAGAGTTT	-
				pha-siRNA	ACTCTGTGCCAGTTCAGAGGC	+
				pha-siRNA	TCACAACTGCCATTAGAGAGC	-
				pha-siRNA	TCTCTAATGGCAGTTGTGATG	+
				pha-siRNA	TGACTATGTGAGCCGGCAGGA	+
				pha-siRNA	TCCTGCCGGCTCACATAGTCA	-
				pha-siRNA	ACTATGTGAGCCGGCAGGATT	+
				pha-siRNA	CCAGAGCTAAGATTTCTCGAA	-
				pha-siRNA	CGAGAAATCTTAGCTCTGGTA	+
				pha-siRNA	AAAGAACCCACGGAGGCGATA	-
				pha-siRNA	TCGCCTCCGTGGGTTCTTTGG	+
				pha-siRNA	CCAAAGAACCCACGGAGGCGA	-
EST_CO111817	737	812	TRP	miR7505d-e	TTCAGAAACCATCCCTTCCTT	799
				miR7505f	TTCAGAGACCATCCCTTGCTT	799
				pha-siRNA	AGGCATTGAGCCTGATGTTGT	+
				pha-siRNA	AACCAATGTATTATACGTGAC	-
				pha-siRNA	CCCTTCCTTGCAATGAGCATC	-
EST_TC239291	564	815	ARF	miR167k-n	TGAAGCTGCCAGCATGATCTAG	584
				miR167d-j	TGAAGCTGCCAGCATGATCTA	584
				miR167o-q	TGAAGCTGCCAGCATGATCTT	584
				pha-siRNA	AGGACCCTTTGAGATCAGGCT	+
				pha-siRNA	GGCAGCTTGTATTTGTTGATC	+
				pha-siRNA	AGAAGAACATCATTCTCCCGA	-
				pha-siRNA	GGGAGAATGATGTTCTTCTCC	+
				pha-siRNA	TTGGTGATGATCCTTGGCCGG	+
				pha-siRNA	CCGGCCAAGGATCATCACCAA	-
				pha-siRNA	CACACACTGTTCACAAACTCC	-
				pha-siRNA	AGTTTGTGAACAGTGTGTGGT	+
				pha-siRNA	GTGCATCAAGATACTTTCACC	+
				pha-siRNA	GGTGAAAGTATCTTGATGCAC	-
				pha-siRNA	GCATCAAGATACTTTCACCGC	+
				pha-siRNA	CCCATTTGCTGCACTTCTTGC	-
				pha-siRNA	AAGAAGTGCAGCAAATGGGCA	+
				pha-siRNA	AGAAGCTCCAGGCCTCGTTTG	-
				pha-siRNA	CTCTGAACTGGAACAGAGTTT	-
				pha-siRNA	ACTCTGTTCCAGTTCAGAGGC	+
				pha-siRNA	TCTCGAATGGCAGTTGTGATG	+
				pha-siRNA	ACTATGCGAGCCAGCAGGACT	+
EST_TC256045	871	1122	ARF	miR167k-n	TGAAGCTGCCAGCATGATCTAG	849
				miR167d-j	TGAAGCTGCCAGCATGATCTA	849
				miR167o-q	TGAAGCTGCCAGCATGATCTT	849
				pha-siRNA	GGGAGAATGATGTTCTTCTCC	+
				pha-siRNA	TTGGCGATGACCCCTGGCCGG	+
				pha-siRNA	AGTTCGTGAACAGTGTCGGGT	+
				pha-siRNA	GTATCAAGATACTTTCCCCAC	+
				pha-siRNA	AGGAAGTGCAGCAAATGGGCC	+
				pha-siRNA	AGAAGCTCCAGGCCTCGTTGG	-
				pha-siRNA	CTCTGAACTGGCACAGAGTTT	-
				pha-siRNA	ACTCTGTGCCAGTTCAGAGGC	+
				pha-siRNA	TCACAACTGCCATTAGAGAGC	-
				pha-siRNA	TCTCTAATGGCAGTTGTGATG	+
				pha-siRNA	TGACTATGTGAGCCGGCAGGA	+
				pha-siRNA	TCCTGCCGGCTCACATAGTCA	-
				pha-siRNA	ACTATGTGAGCCGGCAGGATT	+
				pha-siRNA	CCAGAGCTAAGATTTCTCGAA	-
				pha-siRNA	CGAGAAATCTTAGCTCTGGTA	+
				pha-siRNA	AAAGAACCCACGGAGGCGATA	-
				pha-siRNA	TCGCCTCCGTGGGTTCTTTGG	+
				pha-siRNA	CCAAAGAACCCACGGAGGCGA	-
EST_gnl_UG_Ghi#S30016342	197	448	ARF	miR167k-n	TGAAGCTGCCAGCATGATCTAG	217
				miR167d-j	TGAAGCTGCCAGCATGATCTA	217
				miR167o-q	TGAAGCTGCCAGCATGATCTT	217
				pha-siRNA	AGGACCCTTTGAGATCAGGCT	+
				pha-siRNA	GGCAGCTTGTATTTGTTGATC	+
				pha-siRNA	AGAAGAACATCATTCTCCCGA	-
				pha-siRNA	GGGAGAATGATGTTCTTCTCC	+
				pha-siRNA	TTGGTGATGATCCTTGGCCGG	+
				pha-siRNA	CCGGCCAAGGATCATCACCAA	-
				pha-siRNA	CACACACTGTTCACAAACTCC	-
				pha-siRNA	AGTTTGTGAACAGTGTGTGGT	+
				pha-siRNA	GTGCATCAAGATACTTTCACC	+
				pha-siRNA	GGTGAAAGTATCTTGATGCAC	-
				pha-siRNA	GCATCAAGATACTTTCACCGC	+
				pha-siRNA	CCCATTTGCTGCACTTCTTGC	-
				pha-siRNA	AAGAAGTGCAGCAAATGGGCA	+
				pha-siRNA	AGAAGCTCCAGGCCTCGTTTG	-
				pha-siRNA	CTCTGAACTGGAACAGAGTTT	-
				pha-siRNA	ACTCTGTTCCAGTTCAGAGGC	+
				pha-siRNA	TCTCGAATGGCAGTTGTGATG	+
				pha-siRNA	ACTATGCGAGCCAGCAGGACT	+
EST_gnl_UG_Ghi#S29993394	478	728	ASF	miR167k-n	TGAAGCTGCCAGCATGATCTAG	498
				miR167d-j	TGAAGCTGCCAGCATGATCTA	498
				miR167o-q	TGAAGCTGCCAGCATGATCTT	498
				pha-siRNA	AAGACCCTTTAAGATCAGGCT	+
				pha-siRNA	GGCAGCTTGTATTTGTCGACA	+
				pha-siRNA	AGAAGAATATCATTCTCCCTG	-
				pha-siRNA	TCCCATGGGTCGTCTCCAAGG	-
				pha-siRNA	TTGGAGACGACCCATGGGAGG	+
				pha-siRNA	CCTCCCATGGGTCGTCTCCAA	-
				pha-siRNA	AGGATGTGCAGAAGATGGGCG	+
				pha-siRNA	CGAGCAACGGGCAGAGCCTTT	+
				pha-siRNA	AAAGGCTCTGCCCGTTGCTCG	-
				pha-siRNA	AGCAACGGGCAGAGCCTTTTA	+
				pha-siRNA	TGACCTGGGGTTGTGGGGCTA	-
				pha-siRNA	AAGAATGAATAGCACCGGCAC	+
				pha-siRNA	GTGCCGGTGCTATTCATTCTT	-
				pha-siRNA	GAATGAATAGCACCGGCACTG	+
				pha-siRNA	AGTCTACCAGTGCCGGTGTCA	-
D5-Chr5	964963	965214	Nam	miR172s-t	GCGGCATTATCAAGATTCACA	965214
				pha-siRNA	ACAAGTACCGAACAGTGATCA	+
				pha-siRNA	TGATCACTGTTCGGTACTTGT	-
				pha-siRNA	CGAGCTACCAAGAACGGAAAG	+
				pha-siRNA	CTTTCCGTTCTTGGTAGCTCG	-
				pha-siRNA	AGCTACCAAGAACGGAAAGTG	+
				pha-siRNA	TCGAACCCCCGAGACTTTCCA	-
				pha-siRNA	ATCACTAGACTTGACGTTAAC	-
				pha-siRNA	TAACGTCAAGTCTAGTGATGA	+
				pha-siRNA	TCATCACTAGACTTGACGTTA	-
				pha-siRNA	AACTAAACAAGTGATTGGTAT	+
				pha-siRNA	GCACAATAATTGCCCAAACAA	+
				pha-siRNA	AATATCAACAAGTTCGAACTG	-
				pha-siRNA	GTTCGAACTTGTTGATATTGA	+
EST_PUT-165a-Gossypium_hirsutum-34138	202	416	Uncharacterized	miR8638a	TGAATACAGGAATGGCTCTCT	222
				miR390a-i	AAGCTCAGGAGGGATAGCGCC	306
				miRCS9a	AAAGAGAACAATACTGGTATT	348
				pha-siRNA	TGTTGGGCATGTAAAAGGCAT	+
				pha-siRNA	TATAACACCAAATACTGGAAT	-
				pha-siRNA	AGAACAATACCCAACCACTAC	-
				pha-siRNA	AGTGGTTGGGTATTGTTCTAC	+
				pha-siRNA	AGAGATGGGTGGCAATGGTGT	-
				pha-siRNA	GATAGACAAGGAAGGAGAAGA	-
				pha-siRNA	TTCTCCTTCCTTGTCTATCCC	+
				pha-siRNA	GGGATAGACAAGGAAGGAGAA	-
EST_PUT-165a-Gossypium_hirsutum-10726	240	491	ARF	miR167k-n	TGAAGCTGCCAGCATGATCTAG	260
				miR167d-j	TGAAGCTGCCAGCATGATCTA	260
				miR167o-q	TGAAGCTGCCAGCATGATCTT	260
				pha-siRNA	AGGACCCTTTGAGATCAGGCT	+
				pha-siRNA	GGCAGCTTGTATTTGTTGATC	+
				pha-siRNA	AGAAGAACATCATTCTCCCGA	-
				pha-siRNA	GGGAGAATGATGTTCTTCTCC	+
				pha-siRNA	TTGGTGATGATCCTTGGCCGG	+
				pha-siRNA	CCGGCCAAGGATCATCACCAA	-
				pha-siRNA	CACACACTGTTCACAAACTCC	-
				pha-siRNA	AGTTTGTGAACAGTGTGTGGT	+
				pha-siRNA	GTGCATCAAGATACTTTCACC	+
				pha-siRNA	GGTGAAAGTATCTTGATGCAC	-
				pha-siRNA	GCATCAAGATACTTTCACCGC	+
				pha-siRNA	CCCATTTGCTGCACTTCTTGC	-
				pha-siRNA	AAGAAGTGCAGCAAATGGGCA	+
				pha-siRNA	AGAAGCTCCAGGCCTCGTTTG	-
				pha-siRNA	CTCTGAACTGGAACAGAGTTT	-
				pha-siRNA	ACTCTGTTCCAGTTCAGAGGC	+
				pha-siRNA	TCTCGAATGGCAGTTGTGATG	+
				pha-siRNA	ACTATGCGAGCCAGCAGGACT	+
EST_gnl_UG_Ghi#S62204796	118	316	Others	miRCS236a	TTTAATTTGGGTTTGGTTTTA	33
				pha-siRNA	AGACGTGGTGGTCGTGGTCTA	+
				pha-siRNA	GTCAATGTCTTGGACTTACTA	-
				pha-siRNA	AATTTGCATACACCTACCCCT	-
				pha-siRNA	GGGTAGGTGTATGCAAATTGA	+
				pha-siRNA	AGCTCTTCTCGGTTTTGGCAA	-
				pha-siRNA	GCCAAAACCGAGAAGAGCTTC	+
				pha-siRNA	CCTCGTGACTACGGAAACGGA	-
				pha-siRNA	CGAGGGCAAGGCATCTGTGTT	+
				pha-siRNA	AACACAGATGCCTTGCCCTCG	-
				pha-siRNA	AGGGCAAGGCATCTGTGTTGG	+
				pha-siRNA	CAAGACCAGGTGATGATGACC	-
				pha-siRNA	TCATCATCACCTGGTCTTGAG	+
				pha-siRNA	CTCAAGACCAGGTGATGATGA	-
				pha-siRNA	CTTGGCTATGGCTATTATCAT	+
A2-chr7	27769003	27769254	Zinc finger	miRC111a-b	TCCAAAGAGGACAATACTGGC	27768876
				miRCS50a	AGAAGTTAGATTGCATTTTGT	27769107
				miR8680a	ACAGTGGAGGTATTGTGCCTG	27769275
				pha-siRNA	AATGAACACCCAAAGAGAACA	+
				pha-siRNA	ATACTGGTATTGTGCTCACAA	+
				pha-siRNA	GCAGAAAACTATTATTATCCT	+
EST_DR463606	207	458	NBS	miRC74a-b	ATTTAATTTAGATTGTCACGT	80
				pha-siRNA	CCAGAACCCGGAGCAGATAAC	+
				pha-siRNA	TTAAGGATGGGATGCAAACAA	+
				pha-siRNA	ATCAAAGCAGAACTTCTTTCA	+
				pha-siRNA	TTCGTGGAGAAAGCCAGTCTC	+
				pha-siRNA	CTTCTTTCGCAATCGGTTTTA	-
				pha-siRNA	TTGTGACAATAGCAAGTGGTA	-
				pha-siRNA	CCACTTGCTATTGTCACAATT	+
EST_EST46Contig_21638	57	308	bHLH	miRCS34a	AATCTAGTATCTCTCTTGCTC	14
				miR7492fx-gc	TCATGATTTTTAGCGGCGTTT	287
				pha-siRNA	AGGGATTCACTTAAGCTTTCA	+
				pha-siRNA	GGGTACTGTTGTTAATGGTTT	-
				pha-siRNA	CTGGTGAAGAAGATCTTGAAA	-
				pha-siRNA	AAATGCAGAATCTGGTGTTTC	+
				pha-siRNA	AACTGAAGATTCTTCCTTAGA	-
				pha-siRNA	TAAGGAAGAATCTTCAGTTTC	+
				pha-siRNA	TGAACAACTCCCAGGTGGTAA	+
				pha-siRNA	TGATGCCAAGGTTGCAGCTGA	+
EST_gnl_UG_Ghi#S29993492	478	714	ASF	miR167k-n	TGAAGCTGCCAGCATGATCTAG	498
				miR167d-j	TGAAGCTGCCAGCATGATCTA	498
				miR167o-q	TGAAGCTGCCAGCATGATCTT	498
				pha-siRNA	AAGACCCTTTAAGATCAGGCT	+
				pha-siRNA	GGCAGCTTGTATTTGTCGACA	+
				pha-siRNA	AGAAGAATATCATTCTCCCTG	-
				pha-siRNA	TCCCATGGGTCGTCTCCAAGG	-
				pha-siRNA	TTGGAGACGACCCATGGGAGG	+
				pha-siRNA	CCTCCCATGGGTCGTCTCCAA	-
				pha-siRNA	AGGATGTGCAGAAGATGGGCG	+
				pha-siRNA	CGAGCAACGGGCAGAGCCTTT	+
				pha-siRNA	AAAGGCTCTGCCCGTTGCTCG	-
				pha-siRNA	AGCAACGGGCAGAGCCTTTTA	+
				pha-siRNA	AAGAATGAATAGCACCGGCAC	+
				pha-siRNA	GTGCCGGTGCTATTCATTCTT	-
				pha-siRNA	GAATGAATAGCACCGGCACTG	+
				pha-siRNA	AGTCTACCAGTGCCGGTGTCA	-
EST_PUT-165a-Gossypium_hirsutum-80263	185	436	NBS	miRC107a-b	TCAATGATTGGACTAGGGTTT	415
				pha-siRNA	CCAGATTTTACCGGATGTGTG	+
				pha-siRNA	TCAAAGATGAAGGTAGCTCAC	-
				pha-siRNA	TTAACTGGAAGGGTGCCATCA	+
D5-Chr9	6233026	6233277	Uncharacterized	miRC116a-f	TCTGGTAAATCACTGGTTCGAT	6233025
				miRC14a-b	AAAGCTAGACTCATAATTCAG	6233319
				pha-siRNA	ATTTACCAGATGTACTTATCA	+
				pha-siRNA	ATCATGAAAGAGATTGGAATG	-
				pha-siRNA	TTCCAATCTCTTTCATGATGG	+
				pha-siRNA	CGATGTTTGCATCATCAGGGA	+
				pha-siRNA	TAATTATGAGATTATTGGAAA	-
				pha-siRNA	TGATGCTGGAAAAGAAGGTCA	+
				pha-siRNA	AGGAAATGGAGAAAGTCGCGG	+
				pha-siRNA	AGGCTCTGTTGAAGAAGGCTT	-
A2-chr4	103431233	103431484	NBS	miRCS233a	TTGGAAGTAGAGGTGTGGGAG	103431169
				miRCS100a	ATACTGGGGATGGATTGGTTGG	103431253
				pha-siRNA	TCTCGTTGTCAAGACTAATTT	+
				pha-siRNA	ACTCCCAGTAGATGGCTCAGG	+
				pha-siRNA	TAGGTTTGTGGTGATCTTGGA	-
				pha-siRNA	TGAAAGATTGTCTGGGAAGAG	-
EST_gnl_UG_Ghi#S28677353	240	491	RBP	miR167k-n	TGAAGCTGCCAGCATGATCTAG	197
				miR167d-j	TGAAGCTGCCAGCATGATCTA	197
				miR167o-q	TGAAGCTGCCAGCATGATCTT	197
				pha-siRNA	CCACACTTTAGGGAGAAGGAT	+
				pha-siRNA	AGAGAGGGAATGCCTAAGGGC	+
				pha-siRNA	AGGTGGCATTATCAGCTCTGC	-
				pha-siRNA	CGTATGTCCTTGAGAGCTGCA	+
				pha-siRNA	TCCTAAGGGTTCGTCTGAAGA	-
				pha-siRNA	TTCAGACGAACCCTTAGGAGA	+
				pha-siRNA	TCTCCTAAGGGTTCGTCTGAA	-
				pha-siRNA	TTCAACCAGGTAGACGATATT	+
EST_gnl_UG_Ghi#S42313896	473	612	Predicted pro	miR390a-i	AAGCTCAGGAGGGATAGCGCC	535
				pha-siRNA	AGTGGTTGGGCATTGTTCTAC	+
				pha-siRNA	AGAGATGGGTGGCAATGGTGT	-
				pha-siRNA	GATAGACAAGGAGGGAGAAGA	-
				pha-siRNA	TTCTCCCTCCTTGTCTATCCC	+
EST_EST46Contig_33780	1032	1283	ARF	miR167k-n	TGAAGCTGCCAGCATGATCTAG	1052
				miR167d-j	TGAAGCTGCCAGCATGATCTA	1052
				miR167o-q	TGAAGCTGCCAGCATGATCTT	1052
				pha-siRNA	AGGACCCTTTGAGATCAGGCT	+
				pha-siRNA	GGCAGCTTGTATTTGTTGATC	+
				pha-siRNA	AGAAGAACATCATTCTCCCGA	-
				pha-siRNA	GGGAGAATGATGTTCTTCTCC	+
				pha-siRNA	TTGGTGATGATCCTTGGCCGG	+
				pha-siRNA	CCGGCCAAGGATCATCACCAA	-
				pha-siRNA	CACACACTGTTCACAAACTCC	-
				pha-siRNA	AGTTTGTGAACAGTGTGTGGT	+
				pha-siRNA	GTGCATCAAGATACTTTCACC	+
				pha-siRNA	GGTGAAAGTATCTTGATGCAC	-
				pha-siRNA	GCATCAAGATACTTTCACCGC	+
				pha-siRNA	CCCATTTGCTGCACTTCTTGC	-
				pha-siRNA	AAGAAGTGCAGCAAATGGGCA	+
				pha-siRNA	AGAAGCTCCAGGCCTCGTTTG	-
				pha-siRNA	CTCTGAACTGGAACAGAGTTT	-
				pha-siRNA	ACTCTGTTCCAGTTCAGAGGC	+
				pha-siRNA	ACTATGCGAGCCAGCAGGACT	+
EST_EST32contig40035	171	382	Repeat Pro	miR167k-n	TGAAGCTGCCAGCATGATCTAG	128
				miR167d-j	TGAAGCTGCCAGCATGATCTA	128
				miR167o-q	TGAAGCTGCCAGCATGATCTT	128
				pha-siRNA	CCACAATTTAGGGAGAAGGAT	+
				pha-siRNA	AGGTGGCATTATCAGCTCTGC	-
				pha-siRNA	CGTATGTCCTTGAGAGCTGCA	+
				pha-siRNA	TCCTAAGGGTTCGTCTGAAGA	-
				pha-siRNA	TTCAGACGAACCCTTAGGAGA	+
				pha-siRNA	TCTCCTAAGGGTTCGTCTGAA	-
EST_PUT-165a-Gossypium_hirsutum-738101076	240	491	RBP	miR167k-n	TGAAGCTGCCAGCATGATCTAG	197
				miR167d-j	TGAAGCTGCCAGCATGATCTA	197
				miR167o-q	TGAAGCTGCCAGCATGATCTT	197
				pha-siRNA	CCACACTTTAGGGAGAAGGAT	+
				pha-siRNA	AGAGAGGGAATGCCTAAGGGC	+
				pha-siRNA	AGGTGGCATTATCAGCTCTGC	-
				pha-siRNA	CGTATGTCCTTGAGAGCTGCA	+
				pha-siRNA	TCCTAAGGGTTCGTCTGAAGA	-
				pha-siRNA	TTCAGACGAACCCTTAGGAGA	+
				pha-siRNA	TCTCCTAAGGGTTCGTCTGAA	-
				pha-siRNA	TTCAACCAGGTAGACGATATT	+
EST_PUT-165a-Gossypium_hirsutum-10769	506	757	ARF	miR167k-n	TGAAGCTGCCAGCATGATCTAG	526
				miR167d-j	TGAAGCTGCCAGCATGATCTA	526
				miR167o-q	TGAAGCTGCCAGCATGATCTT	526
				pha-siRNA	AGGACCCTTTGAGATCAGGCT	+
				pha-siRNA	GGCAGCTTGTATTTGTTGATC	+
				pha-siRNA	AGAAGAACGTCATTCTCCCGA	-
				pha-siRNA	GGGAGAATGACGTTCTTCTCC	+
				pha-siRNA	TTGGTGATGATCCTTGGCCGG	+
				pha-siRNA	CCGGCCAAGGATCATCACCAA	-
				pha-siRNA	CACACACTGTTCACAAACTCC	-
				pha-siRNA	AGTTTGTGAACAGTGTGTGGT	+
				pha-siRNA	GTGCATCAAGATACTTTCACC	+
				pha-siRNA	GGTGAAAGTATCTTGATGCAC	-
				pha-siRNA	GCATCAAGATACTTTCACCGC	+
				pha-siRNA	CCCATTTGCTGCACTTCTTGC	-
				pha-siRNA	AAGAAGTGCAGCAAATGGGCA	+
				pha-siRNA	AGAAGCTCCAGGCCTCGTTTG	-
				pha-siRNA	CTCTGAACTGGAACAGAGTTT	-
				pha-siRNA	ACTCTGTTCCAGTTCAGAGGC	+
				pha-siRNA	TCTCGAATGGCAGTTGTGATG	+
				pha-siRNA	ACTATGCGAGCCAGCAGGACT	+
EST_gnl_UG_Ghi#S29993478	477	728	ASF	miR167k-n	TGAAGCTGCCAGCATGATCTAG	497
				miR167d-j	TGAAGCTGCCAGCATGATCTA	497
				miR167o-q	TGAAGCTGCCAGCATGATCTT	497
				pha-siRNA	AAGACCCTTTAAGATCAGGCT	+
				pha-siRNA	GGCAGCTTGTATTTGTCGACA	+
				pha-siRNA	AGAAGAATATCATTCTCCCTG	-
				pha-siRNA	TCCCATGGGTCGTCTCCAAGG	-
				pha-siRNA	TTGGAGACGACCCATGGGAGG	+
				pha-siRNA	CCTCCCATGGGTCGTCTCCAA	-
				pha-siRNA	AGGATGTGCAGAAGATGGGCG	+
				pha-siRNA	CGAGCAACGGGCAGAGCCTTT	+
				pha-siRNA	AAAGGCTCTGCCCGTTGCTCG	-
				pha-siRNA	AGCAACGGGCAGAGCCTTTTA	+
				pha-siRNA	TGACCTGGGGTTGTGGGGCTA	-
				pha-siRNA	AAGAATGAATAGCACCGGCAC	+
				pha-siRNA	GTGCCGGTGCTATTCATTCTT	-
				pha-siRNA	GAATGAATAGCACCGGCACTG	+
				pha-siRNA	AGTCTACCAGTGCCGGTGTCA	-
A2-chr4	80910171	80910422	NBS	miRCS219a	TGTAGGTTAGAATAAAGAGAA	80910380
				pha-siRNA	AAATTTCCTTTGTTATTTTAA	+
				pha-siRNA	TCTGATGACTTTGATGCAATT	-
				pha-siRNA	TTGCATCAAAGTCATCAGAAA	+
				pha-siRNA	CGCATACCCAGGCTTTGTGAT	+
				pha-siRNA	CAAAAAACTCGTTGATGGTGG	+
EST_TC276116	217	468	RLK	miR482d	TTCCCAAAACCTCCAATTCCAA	153
				pha-siRNA	CAATCGGACGGTTGCAAGGCT	+
				pha-siRNA	GTGACAAGATTTGGGTGGCGC	-
				pha-siRNA	AGAGGTCCGCAAGAGCTATGG	+
EST_EST32contig46426	251	502	DHS	miRC24a-b	AAGGGAAAGACTAGATTCATA	166
				miR399c-e	CGCCAAAGGAGAGTTGCCCTT	250
				miR399f-i	TGCCAAAGGAGAGTTGCCCTG	250
				miR399j-k	TGCCAAAGGAGATTTGCCCGG	250
				miR399l-o	TGCCAAAGGAGATTTGCCCTG	250
				miR399p-q	TGCCAAAGGAGATTTGTCCGG	250
				miR169a-b	CAGCCAAGGATGACTTGCCGA	250
				miR169c-i	CAGCCAAGGATGACTTGCCGG	250
				miR169j	CAGCCAAGGATGATTTGCCGG	250
				miR169v-x	TAGCCAAGGATGACTTGCCTG	250
				pha-siRNA	TCTTTGGCAGTTTACGTAACC	+
				pha-siRNA	CCCCTATTCATTTGTTACTGG	-
				pha-siRNA	AGTAACAAATGAATAGGGGAC	+
				pha-siRNA	TTGGAAGTGTGTAAATAAGAG	-
				pha-siRNA	ATACCCCTGATCGATGGATTA	+
				pha-siRNA	AGGTGGCATCTATGATTCCTG	+
				pha-siRNA	GAAAAACAGTTGGGGATGTCA	+
A2-chr10	78726146	78726397	NBS	miRCS33a	AATATATACCTTGGCATTTTT	78726502
				pha-siRNA	AGGAGAAGATAGGAATTCCAA	+
				pha-siRNA	TTGGGGATGATCATAAAGGCT	+
				pha-siRNA	GTTGTTAAAAGAACTTTGCAG	-
				pha-siRNA	CGACATACTTGTTGACGGCGT	-
				pha-siRNA	TACAACTTGGCTGTTTGGATG	+
				pha-siRNA	TATTAGAACCCCAGCAAAGAA	+
				pha-siRNA	TTCTTTGCTGGGGTTCTAATA	-
				pha-siRNA	TTGTCAAAAAGTGTGGGGGTT	+
EST_TC252663	64	315	bHLH	miRCS34a	AATCTAGTATCTCTCTTGCTC	21
				miR7492fx-gc	TCATGATTTTTAGCGGCGTTT	294
				pha-siRNA	AGGGATTCACTTAAGCTTTCA	+
				pha-siRNA	GGGTACTGTTGTTAATGGTTT	-
				pha-siRNA	CTGGTGAAGAAGATCTTGAAA	-
				pha-siRNA	AAATGCAGAATCTGGTGTTTC	+
				pha-siRNA	AACTGAAGATTCTTCCTTAGA	-
				pha-siRNA	TAAGGAAGAATCTTCAGTTTC	+
				pha-siRNA	TGAACAACTCCCAGGTGGTAA	+
				pha-siRNA	TGATGCCAAGGTTGCAGCTGA	+
EST_gnl_UG_Ghi#S33837371	234	485	ARF	miR167k-n	TGAAGCTGCCAGCATGATCTAG	254
				miR167d-j	TGAAGCTGCCAGCATGATCTA	254
				miR167o-q	TGAAGCTGCCAGCATGATCTT	254
				pha-siRNA	AGGACCCTTTGAGATCAGGCT	+
				pha-siRNA	GGCAGCTTGTATTTGTTGATC	+
				pha-siRNA	AGAAGAACATCATTCTCCCGA	-
				pha-siRNA	GGGAGAATGATGTTCTTCTCC	+
				pha-siRNA	TTGGTGATGATCCTTGGCCGG	+
				pha-siRNA	CCGGCCAAGGATCATCACCAA	-
				pha-siRNA	CACACACTGTTCACAAACTCC	-
				pha-siRNA	AGTTTGTGAACAGTGTGTGGT	+
				pha-siRNA	GTGCATCAAGATACTTTCACC	+
				pha-siRNA	GGTGAAAGTATCTTGATGCAC	-
				pha-siRNA	GCATCAAGATACTTTCACCGC	+
				pha-siRNA	CCCATTTGCTGCACTTCTTGC	-
				pha-siRNA	AAGAAGTGCAGCAAATGGGCA	+
				pha-siRNA	AGAAGCTCCAGGCCTCGTTTG	-
				pha-siRNA	CTCTGAACTGGAACAGAGTTT	-
				pha-siRNA	ACTCTGTTCCAGTTCAGAGGC	+
				pha-siRNA	TCTCGAATGGCAGTTGTGATG	+
				pha-siRNA	ACTATGCGAGCCAGCAGGACT	+
EST_PUT-165a-Gossypium_hirsutum-54459	217	468	RLK	miR482d	TTCCCAAAACCTCCAATTCCAA	153
				pha-siRNA	CAATCGGACGGTTGCAAGGCT	+
				pha-siRNA	GTGACAAGATTTGGGTGGCGC	-
				pha-siRNA	AGAGGTCCGCAAGAGCTATGG	+
A2-chr4	57599104	57599355	RLK	miR482d	TTCCCAAAACCTCCAATTCCAA	57599040
				pha-siRNA	CAATCGGACGGTTGCAAGGCT	+
				pha-siRNA	GTGACAAGATTTGGGTGGCGC	-
				pha-siRNA	AGAGGTCCGCAAGAGCTATGG	+
EST_ES828745	473	581	Predicted pro	miR390a-i	AAGCTCAGGAGGGATAGCGCC	535
				pha-siRNA	AGTGGTTGGGCATTGTTCTAC	+
				pha-siRNA	AGAGATGGGTGGCAATGGTGT	-
				pha-siRNA	GATAGACAAGGAGGGAGAAGA	-
				pha-siRNA	TTCTCCCTCCTTGTCTATCCC	+
D5-Chr9	51756817	51757068	pentatricopeptide	miR7505d-e	TTCAGAAACCATCCCTTCCTT	51756900
				miR7505f	TTCAGAGACCATCCCTTGCTT	51756900
				pha-siRNA	CGTTGACACAATGAGAAAGCA	+
				pha-siRNA	AGGCATTGAGCCTGATGTTGT	+
				pha-siRNA	CCCTTCCTTGCAATGCGCATC	-
				pha-siRNA	TGCGCATTGCAAGGAAGGGAT	+
				pha-siRNA	AGGCATTGAGCCTGATGTTGT	+
				pha-siRNA	ATTCTGCAAGCAATGACCATT	-
D5-Chr12	1323280	1323531	MYB	miRC28bi-bm	ATGGATGGAATTTTTAATAGA	1323384
				pha-siRNA	ACAAGGATTGCATCAAACAAA	+
				pha-siRNA	TTTGAGTGGATGAACAGATGA	-
				pha-siRNA	ATTCATCCACATCGAAGCTGA	+
				pha-siRNA	CAAGAGAATACATGTGCAGCA	-
				pha-siRNA	GATGAAAAGAGATCAGTGGAG	-
				pha-siRNA	AAAGAGAAACAAGGCTGCAAA	-
EST_PUT-165a-Gossypium_hirsutum-77686	207	458	NBS	miRC74a-b	ATTTAATTTAGATTGTCACGT	80
				pha-siRNA	CCAGAACCCGGAGCAGATAAC	+
				pha-siRNA	TTAAGGATGGGATGCAAACAA	+
				pha-siRNA	ATCAAAGCAGAACTTCTTTCA	+
				pha-siRNA	TTCGTGGAGAAAGCCAGTCTC	+
				pha-siRNA	CTTCTTTCGCAATCGGTTTTA	-
				pha-siRNA	TTGTGACAATAGCAAGTGGTA	-
				pha-siRNA	CCACTTGCTATTGTCACAATT	+
EST_gnl_UG_Ghi#S33826091	240	491	Others	miR3954a-d	TTGGACAGAGTAATCACGGTCG	239
				pha-siRNA	CTTTGTCCAGGGTTGTGATGC	+
				pha-siRNA	TTTCGCCTTGATAACGGTGTC	-
				pha-siRNA	ATAAGATGGTCCACCTGACAG	-
EST_gnl_UG_Ghi#S28676354	334	585	NBS	miRC107a-b	TCAATGATTGGACTAGGGTTT	564
				pha-siRNA	CCAGATTTTACCGGATGTGTG	+
				pha-siRNA	TCAAAGATGAAGGTAGCTCAC	-
				pha-siRNA	TTAACTGGAAGGGTGCCATCA	+
D5-Chr2	1271816	1272067	NBS	miR7506co-cq	TCTGGGACATGGCTTTGGCAT	1271920
				pha-siRNA	TCACAAGATCGGCCAATTGAG	+
				pha-siRNA	CAATTTGATCCTGGACTCTCT	-
				pha-siRNA	AGAGTCCAGGATCAAATTGCC	+
EST_gnl_UG_Ghi#S42329785	89	340	ARF	miR167k-n	TGAAGCTGCCAGCATGATCTAG	109
				miR167d-j	TGAAGCTGCCAGCATGATCTA	109
				miR167o-q	TGAAGCTGCCAGCATGATCTT	109
				pha-siRNA	AGGACCCTTTGAGATCAGGCT	+
				pha-siRNA	GGCAGCTTGTATTTGTTGATC	+
				pha-siRNA	AGAAGAACGTCATTCTCCCGA	-
				pha-siRNA	GGGAGAATGACGTTCTTCTCC	+
				pha-siRNA	TTGGTGATGATCCTTGGCCGG	+
				pha-siRNA	CCGGCCAAGGATCATCACCAA	-
				pha-siRNA	CACACACTGTTCACAAACTCC	-
				pha-siRNA	AGTTTGTGAACAGTGTGTGGT	+
				pha-siRNA	GTGCATCAAGATACTTTCACC	+
				pha-siRNA	GGTGAAAGTATCTTGATGCAC	-
				pha-siRNA	GCATCAAGATACTTTCACCGC	+
				pha-siRNA	CCCATTTGCTGCACTTCTTGC	-
				pha-siRNA	AAGAAGTGCAGCAAATGGGCA	+
				pha-siRNA	AGAAGCTCCAGGCCTCGTTTG	-
				pha-siRNA	CTCTGAACTGGAACAGAGTTT	-
				pha-siRNA	ACTCTGTTCCAGTTCAGAGGC	+
				pha-siRNA	TCTCGAATGGCAGTTGTGATG	+
				pha-siRNA	ACTATGCGAGCCAGCAGGACT	+
EST_EST46Contig_50478	334	585	ARF	miR167k-n	TGAAGCTGCCAGCATGATCTAG	354
				miR167d-j	TGAAGCTGCCAGCATGATCTA	354
				miR167o-q	TGAAGCTGCCAGCATGATCTT	354
				pha-siRNA	AGGACCCTTTGAGATCAGGCT	+
				pha-siRNA	GGCAGCTTGTATTTGTTGATC	+
				pha-siRNA	AGAAGAACATCATTCTCCCGA	-
				pha-siRNA	GGGAGAATGATGTTCTTCTCC	+
				pha-siRNA	TTGGTGATGATCCTTGGCCGG	+
				pha-siRNA	CCGGCCAAGGATCATCACCAA	-
				pha-siRNA	CACACACTGTTCACAAACTCC	-
				pha-siRNA	AGTTTGTGAACAGTGTGTGGT	+
				pha-siRNA	GTGCATCAAGATACTTTCACC	+
				pha-siRNA	GGTGAAAGTATCTTGATGCAC	-
				pha-siRNA	GCATCAAGATACTTTCACCGC	+
				pha-siRNA	CCCATTTGCTGCACTTCTTGC	-
				pha-siRNA	AAGAAGTGCAGCAAATGGGCA	+
				pha-siRNA	AGAAGCTCCAGGCCTCGTTTG	-
				pha-siRNA	CTCTGAACTGGAACAGAGTTT	-
				pha-siRNA	ACTCTGTTCCAGTTCAGAGGC	+
EST_gnl_UG_Ghi#S42304502	9	260	bHLH	miR530e-f	TGCATTTGCACCTGCACCTTC	71
				pha-siRNA	TCCCTTTGAATCAGCATTAAG	+
				pha-siRNA	TGGAGAAGACACCATGGAACT	-
				pha-siRNA	GGAACCAACATTGGAAGCAGC	-
				pha-siRNA	TGAAAATGTAATGATGCGGGA	+
				pha-siRNA	ATCTTTAGAATTGCATATATT	-
				pha-siRNA	TATATGCAATTCTAAAGATAT	+
				pha-siRNA	ATTAGTACTGTTGGTGATGAT	-
				pha-siRNA	TGGCGTACTATAACATGAAGC	-
				pha-siRNA	TTCATGTTATAGTACGCCATT	+
				pha-siRNA	AATGGCGTACTATAACATGAA	-
				pha-siRNA	TGAAAATGGAGGTGAATTCAA	-
				pha-siRNA	TTCAGCAAATCCAGGGTCAGT	-
EST_gnl_UG_Ghi#S29992851	223	474	ARF	miR167k-n	TGAAGCTGCCAGCATGATCTAG	222
				miR167d-j	TGAAGCTGCCAGCATGATCTA	222
				miR167o-q	TGAAGCTGCCAGCATGATCTT	222
				pha-siRNA	GGCAGCTTGTATTTGTTGATC	+
				pha-siRNA	AGAAGAACATCATTCTCCCGA	-
				pha-siRNA	GGGAGAATGATGTTCTTCTCC	+
				pha-siRNA	TTGGTGATGATCCTTGGCCGG	+
				pha-siRNA	CCGGCCAAGGATCATCACCAA	-
				pha-siRNA	GTGCATCAAGATACTTTCACC	+
				pha-siRNA	GGTGAAAGTATCTTGATGCAC	-
				pha-siRNA	GCATCAAGATACTTTCACCGC	+
				pha-siRNA	CCCATTTGCTGCACTTCTTGC	-
				pha-siRNA	AAGAAGTGCAGCAAATGGGCA	+
				pha-siRNA	AGAAGCTCCAGGCCTCGTTTG	-
				pha-siRNA	CTCTGAACTGGAACAGAGTTT	-
				pha-siRNA	ACTCTGTTCCAGTTCAGAGGC	+
				pha-siRNA	TCTCGAATGGCAGTTGTGATG	+
				pha-siRNA	ACTATGCGAGCCAGCAGGACT	+
				pha-siRNA	CCAGAGCTCAAATTTCTCGAG	-
EST_EST32contig43317	824	973	TRP	miR7505d-e	TTCAGAAACCATCCCTTCCTT	886
				miR7505f	TTCAGAGACCATCCCTTGCTT	886
				pha-siRNA	AGGCATTGAGCCTGATGTTGT	+
				pha-siRNA	AACCAATGTATTATACGTGAC	-
				pha-siRNA	CCCTTCCTTGCAATGAGCATC	-
				pha-siRNA	AGGCATTGAGCCTGATGTTGT	+
D5-Chr1	48200256	48200507	Repeat Pro	miR156q	TGGGCAGAAGATAGAGAGCAC	48200381
				pha-siRNA	TCCTAAGGGTTCGTCTGAAGA	+
				pha-siRNA	CGTATGTCCTTGAGAGCTGCA	-
				pha-siRNA	AGGTGGCATTATCAGCTCTGC	+
				pha-siRNA	CCACAATTTAGGGAGAAGGAT	-
A2-chr4	54552349	54552600	ASF	miRC42f-i	AGAAATGGATGGAATTTTTAA	54552705
				pha-siRNA	CCGAGCCTAAATGTGGAGATC	+
				pha-siRNA	TTTGTTCACTCTCATCTATGA	-
				pha-siRNA	CAGAAGGTAGACAAGATGTAT	+
				pha-siRNA	CATAGGAAAGATGCACCAGAA	+
				pha-siRNA	TAAATAAGCAAAGATAAATAA	-
				pha-siRNA	TAGTTGTACGTTGTTAGGAGA	+
				pha-siRNA	ATAATACATTAAAATCGGTTC	-
EST_TC242082	529	762	TAS3b	miR390a-i	AAGCTCAGGAGGGATAGCGCC	612
				miRC78a-b	ATTTTTTATATTGTTACAACT	633
				pha-siRNA	CTTATCAGAATTTTCCTTGAA	+
				pha-siRNA	GTACTAATTGTTTAGTTCTTT	-
				pha-siRNA	AGAACTAAACAATTAGTACCC	+
				pha-siRNA	TGAGTTAGGTGGGAACAGTGG	-
				pha-siRNA	ACTGTTCCCACCTAACTCATC	+
				pha-siRNA	GATAGACAGGGAAGGAGATGA	-
				pha-siRNA	ATCTCCTTCCCTGTCTATCCC	+
				pha-siRNA	TCCTTTGACTGCATGATGCCA	-
				pha-siRNA	ATGACTGCTTATAGCCCAACA	-
A2-chr10	82088521	82088772	NBS	miR159a	TGGTATTGGAGTGAAGGGAGC	82088604
				miRC87a-b	CTAAATTGGATTATTTGGCATT	82088814
				pha-siRNA	CACACACCCATGCTTTGACGT	+
				pha-siRNA	CGAAAAGATCTTGGACCTTAT	+
				pha-siRNA	ATTGGTAAGACAACTCTTGCT	-
EST_PUT-165a-Gossypium_hirsutum-51205	64	315	bHLH	miRCS34a	AATCTAGTATCTCTCTTGCTC	21
				miR7492fx-gc	TCATGATTTTTAGCGGCGTTT	294
				pha-siRNA	AGGGATTCACTTAAGCTTTCA	+
				pha-siRNA	GGGTACTGTTGTTAATGGTTT	-
				pha-siRNA	CTGGTGAAGAAGATCTTGAAA	-
				pha-siRNA	AAATGCAGAATCTGGTGTTTC	+
				pha-siRNA	AACTGAAGATTCTTCCTTAGA	-
				pha-siRNA	TAAGGAAGAATCTTCAGTTTC	+
				pha-siRNA	TGAACAACTCCCAGGTGGTAA	+
				pha-siRNA	TGATGCCAAGGTTGCAGCTGA	+
D5-Chr9	51278875	51279126	pentatricopeptide	miRC127a-c	TGATGGTTGATGAGTGTGAAA	51278832
				pha-siRNA	ATTCTGCAAGCAATGACCATT	+
				pha-siRNA	AGGCATTGAGCCTGATGTTGT	-
				pha-siRNA	TGCGCATTGCAAGGAAGGGAT	-
				pha-siRNA	CCCTTCCTTGCAATGCGCATC	+
EST_gnl_UG_Ghi#S42280352	543	794	ARF	miR167k-n	TGAAGCTGCCAGCATGATCTAG	521
				miR167d-j	TGAAGCTGCCAGCATGATCTA	521
				miR167o-q	TGAAGCTGCCAGCATGATCTT	521
				pha-siRNA	GGGAGAATGATGTTCTTCTCC	+
				pha-siRNA	TTGGCGATGACCCCTGGCCGG	+
				pha-siRNA	AGTTCGTGAACAGTGTCGGGT	+
				pha-siRNA	GTATCAAGATACTTTCCCCAC	+
				pha-siRNA	AGGAAGTGCAGCAAATGGGCC	+
				pha-siRNA	AGAAGCTCCAGGCCTCGTTGG	-
				pha-siRNA	CTCTGAACTGGCACAGAGTTT	-
				pha-siRNA	ACTCTGTGCCAGTTCAGAGGC	+
				pha-siRNA	TCACAACTGCCATTAGAGAGC	-
				pha-siRNA	TCTCTAATGGCAGTTGTGATG	+
				pha-siRNA	TGACTATGTGAGCCGGCAGGA	+
				pha-siRNA	TCCTGCCGGCTCACATAGTCA	-
				pha-siRNA	ACTATGTGAGCCGGCAGGATT	+
				pha-siRNA	CCAGAGCTAAGATTTCTCGAA	-
				pha-siRNA	CGAGAAATCTTAGCTCTGGTA	+
				pha-siRNA	AAAGAACCCACGGAGGCGATA	-
				pha-siRNA	TCGCCTCCGTGGGTTCTTTGG	+
				pha-siRNA	CCAAAGAACCCACGGAGGCGA	-
EST_gnl_UG_Ghi#S42327916	86	337	DHS	miR399c-e	CGCCAAAGGAGAGTTGCCCTT	85
				miR399f-i	TGCCAAAGGAGAGTTGCCCTG	85
				miR399j-k	TGCCAAAGGAGATTTGCCCGG	85
				miR399l-o	TGCCAAAGGAGATTTGCCCTG	85
				miR399p-q	TGCCAAAGGAGATTTGTCCGG	85
				miR169a-b	CAGCCAAGGATGACTTGCCGA	85
				miR169c-i	CAGCCAAGGATGACTTGCCGG	85
				miR169j	CAGCCAAGGATGATTTGCCGG	85
				miR169v-x	TAGCCAAGGATGACTTGCCTG	85
				pha-siRNA	TCTTTGGCAGTTTACGTAACC	+
				pha-siRNA	CCCCTATTCATTTGTTACTGG	-
				pha-siRNA	AGTAACAAATGAATAGGGGAC	+
				pha-siRNA	TTGGAAGTGTGTAAATAAGAG	-
				pha-siRNA	ATACCCCTGATCGATGGATTA	+
				pha-siRNA	AGGTGGCATCTATGATTCCTG	+
				pha-siRNA	GAAAAACAGTTGGGGATGTCA	+
EST_PUT-165a-Gossypium_hirsutum-4644	871	1122	ARF	miR167k-n	TGAAGCTGCCAGCATGATCTAG	849
				miR167d-j	TGAAGCTGCCAGCATGATCTA	849
				miR167o-q	TGAAGCTGCCAGCATGATCTT	849
				pha-siRNA	GGGAGAATGATGTTCTTCTCC	+
				pha-siRNA	TTGGCGATGACCCCTGGCCGG	+
				pha-siRNA	AGTTCGTGAACAGTGTCGGGT	+
				pha-siRNA	GTATCAAGATACTTTCCCCAC	+
				pha-siRNA	AGGAAGTGCAGCAAATGGGCC	+
				pha-siRNA	AGAAGCTCCAGGCCTCGTTGG	-
				pha-siRNA	CTCTGAACTGGCACAGAGTTT	-
				pha-siRNA	ACTCTGTGCCAGTTCAGAGGC	+
				pha-siRNA	TCACAACTGCCATTAGAGAGC	-
				pha-siRNA	TCTCTAATGGCAGTTGTGATG	+
				pha-siRNA	TGACTATGTGAGCCGGCAGGA	+
				pha-siRNA	TCCTGCCGGCTCACATAGTCA	-
				pha-siRNA	ACTATGTGAGCCGGCAGGATT	+
				pha-siRNA	CCAGAGCTAAGATTTCTCGAA	-
				pha-siRNA	CGAGAAATCTTAGCTCTGGTA	+
				pha-siRNA	AAAGAACCCACGGAGGCGATA	-
				pha-siRNA	TCGCCTCCGTGGGTTCTTTGG	+
				pha-siRNA	CCAAAGAACCCACGGAGGCGA	-
EST_TC241907	478	729	ASF	miR167k-n	TGAAGCTGCCAGCATGATCTAG	498
				miR167d-j	TGAAGCTGCCAGCATGATCTA	498
				miR167o-q	TGAAGCTGCCAGCATGATCTT	498
				pha-siRNA	AAGACCCTTTAAGATCAGGCT	+
				pha-siRNA	GGCAGCTTGTATTTGTCGACA	+
				pha-siRNA	AGAAGAATATCATTCTCCCTG	-
				pha-siRNA	TCCCATGGGTCGTCTCCAAGG	-
				pha-siRNA	TTGGAGACGACCCATGGGAGG	+
				pha-siRNA	CCTCCCATGGGTCGTCTCCAA	-
				pha-siRNA	AGGATGTGCAGAAGATGGGCG	+
				pha-siRNA	CGAGCAACGGGCAGAGCCTTT	+
				pha-siRNA	AAAGGCTCTGCCCGTTGCTCG	-
				pha-siRNA	AGCAACGGGCAGAGCCTTTTA	+
				pha-siRNA	TGACCTGGGGTTGTGGGGCTA	-
				pha-siRNA	AAGAATGAATAGCACCGGCAC	+
				pha-siRNA	GTGCCGGTGCTATTCATTCTT	-
				pha-siRNA	GAATGAATAGCACCGGCACTG	+
				pha-siRNA	AGTCTACCAGTGCCGGTGTCA	-
EST_TC279735	240	491	RBP	miR167k-n	TGAAGCTGCCAGCATGATCTAG	197
				miR167d-j	TGAAGCTGCCAGCATGATCTA	197
				miR167o-q	TGAAGCTGCCAGCATGATCTT	197
				pha-siRNA	CCACACTTTAGGGAGAAGGAT	+
				pha-siRNA	AGAGAGGGAATGCCTAAGGGC	+
				pha-siRNA	AGGTGGCATTATCAGCTCTGC	-
				pha-siRNA	CGTATGTCCTTGAGAGCTGCA	+
				pha-siRNA	TCCTAAGGGTTCGTCTGAAGA	-
				pha-siRNA	TTCAGACGAACCCTTAGGAGA	+
				pha-siRNA	TCTCCTAAGGGTTCGTCTGAA	-
				pha-siRNA	TTCAACCAGGTAGACGATATT	+
EST_TC272586	302	476	Uncharacterized	miR390a-i	AAGCTCAGGAGGGATAGCGCC	364
				miRCS9a	AAAGAGAACAATACTGGTATT	406
				pha-siRNA	AGTGGTTGGGTATTGTTCTAC	+
				pha-siRNA	AGAGATGGGTGGCAATGGTGT	-
				pha-siRNA	GATAGACAAGGAAGGAGAAGA	-
				pha-siRNA	TTCTCCTTCCTTGTCTATCCC	+
				pha-siRNA	GGGATAGACAAGGAAGGAGAA	-
A2-chr12	122867079	122867330	Others	miRCS136a	CAGTAGAAATAGATGGAATTT	122867330
				pha-siRNA	CTACAAACTTATCGCCAACCA	+
				pha-siRNA	CAGGGACAAACAAATATGCCT	+
				pha-siRNA	TTGATGAGCATTGTATTGGAT	-
D5-Chr2	1259734	1259985	NBS	miR7506co-cq	TCTGGGACATGGCTTTGGCAT	1259838
				pha-siRNA	TCACAAGATCGGCCAATTGAG	+
				pha-siRNA	CAATTTGATCCTGGACTCTCT	-
				pha-siRNA	AGAGTCCAGGATCAAATTGCC	+
				pha-siRNA	CTTGATGAGAAAGCTGAAGGC	+
D5-Chr9	26063224	26063475	NBS	miR159a	TGGTATTGGAGTGAAGGGAGC	26063307
				pha-siRNA	CACACACCCATGCTTTGACGT	+
				pha-siRNA	CGAAAAGATCTTGGACCCTAT	+
				pha-siRNA	ATTGGTAAGACAACTCTTGCT	-
A2-chr7	126469579	126469830	NBS	miRCS205a	TGAGATTGGCATCAATGTTCA	126469767
				pha-siRNA	TGAAGCATATCAACAATCAAT	+
				pha-siRNA	AACTGATTTTCCTTTAACAAT	-
				pha-siRNA	ATGCAGTGATTTGGTTGACGG	+
				pha-siRNA	ACATTGAATTCTCTGGATACC	-
				pha-siRNA	TCCATTAGTACAGTTGGCCAC	-
				pha-siRNA	GGCCAACTGTACTAATGGAAA	+
				pha-siRNA	TTTCCATTAGTACAGTTGGCC	-
				pha-siRNA	ACATCATCTAAGATCAGCACA	-
				pha-siRNA	TGCTGATCTTAGATGATGTTT	+
				pha-siRNA	GGGAAAAGTTTGCTCTCTCGG	+
EST_gnl_UG_Ghi#S42319930	545	796	ARF	miR167k-n	TGAAGCTGCCAGCATGATCTAG	523
				miR167d-j	TGAAGCTGCCAGCATGATCTA	523
				miR167o-q	TGAAGCTGCCAGCATGATCTT	523
				pha-siRNA	GGGAGAATGATGTTCTTCTCC	+
				pha-siRNA	TTGGTGATGATCCTTGGCCGG	+
				pha-siRNA	CCGGCCAAGGATCATCACCAA	-
				pha-siRNA	CACACACTGTTCACAAACTCC	-
				pha-siRNA	AGTTTGTGAACAGTGTGTGGT	+
				pha-siRNA	GTGCATCAAGATACTTTCACC	+
				pha-siRNA	GGTGAAAGTATCTTGATGCAC	-
				pha-siRNA	GCATCAAGATACTTTCACCGC	+
				pha-siRNA	AGAAGCTCCAGGCCTCGTTTG	-
				pha-siRNA	CTCTGAACTGGAACAGAGTTT	-
				pha-siRNA	ACTCTGTTCCAGTTCAGAGGC	+
				pha-siRNA	TCTCGAATGGCAGTTGTGATG	+
				pha-siRNA	ACTATGCGAGCCAGCAGGACT	+
				pha-siRNA	CCAGAGCTCAAATTTCTCGAG	-
				pha-siRNA	TTGCGTCTGTGGGGTCATTGG	+
D5-Chr9	51123997	51124248	TRP	miRC127a-c	TGATGGTTGATGAGTGTGAAA	51123954
				pha-siRNA	ATTCTGCAAGCAATGACCATT	+
				pha-siRNA	AGGCATTGAGCCTGATGTTGT	-
				pha-siRNA	TGCGCATTGCAAGGAAGGGAT	-
				pha-siRNA	CCCTTCCTTGCAATGCGCATC	+
				pha-siRNA	AACCAATGTATTATACGTGAC	+
EST_TC268998	84	335	Zinc finger	miRC118a-b	TCTTGTACTGCATCATAACTT	314
				pha-siRNA	CTTTCCAACAAGCGGCGGCAA	+
				pha-siRNA	CGGTGACGGCATCACAGTTCA	+
				pha-siRNA	TGGCTGGTGGCGCTTCTTTGC	+
				pha-siRNA	ATCAATGGTGATCTGTACGGC	-
				pha-siRNA	CGTACAGATCACCATTGATGA	+
				pha-siRNA	TAACAGATGAGCTTCATAAAT	+
				pha-siRNA	TCGGACCGGCACCGACCGTAT	-
				pha-siRNA	ATTATTTCAGCATTTATGGAC	+
EST_ES819351	9	260	bHLH	miR530e-f	TGCATTTGCACCTGCACCTTC	71
				pha-siRNA	TCCCTTTGAATCAGCATTAAG	+
				pha-siRNA	TGGAGAAGACACCATGGAACT	-
				pha-siRNA	GGAACCAACATTGGAAGCAGC	-
				pha-siRNA	TGAAAATGTAATGATGCGGGA	+
				pha-siRNA	ATCTTTAGAATTGCATATATT	-
				pha-siRNA	TATATGCAATTCTAAAGATAT	+
				pha-siRNA	ATTAGTACTGTTGGTGATGAT	-
				pha-siRNA	TGGCGTACTATAACATGAAGC	-
				pha-siRNA	TTCATGTTATAGTACGCCATT	+
				pha-siRNA	AATGGCGTACTATAACATGAA	-
				pha-siRNA	TGAAAATGGAGGTGAATTCAA	-
				pha-siRNA	TTCAGCAAATCCAGGGTCAGT	-
D5-Chr12	25513661	25513912	DHS	miRC24a-b	AAGGGAAAGACTAGATTCATA	25513576
				miR399c-e	CGCCAAAGGAGAGTTGCCCTT	25513660
				miR399f-i	TGCCAAAGGAGAGTTGCCCTG	25513660
				miR399j-k	TGCCAAAGGAGATTTGCCCGG	25513660
				miR399l-o	TGCCAAAGGAGATTTGCCCTG	25513660
				miR399p-q	TGCCAAAGGAGATTTGTCCGG	25513660
				miR169a-b	CAGCCAAGGATGACTTGCCGA	25513660
				miR169c-i	CAGCCAAGGATGACTTGCCGG	25513660
				miR169j	CAGCCAAGGATGATTTGCCGG	25513660
				miR169v-x	TAGCCAAGGATGACTTGCCTG	25513660
				pha-siRNA	TCTTTGGCAGTTTACATAACC	+
				pha-siRNA	CCCCTATTCATTTGTTACTGG	-
				pha-siRNA	AGTAACAAATGAATAGGGGAC	+
				pha-siRNA	TTGGAAGTGTGTAAATAAGAG	-
				pha-siRNA	ATACCCCTGATCGATGGATTA	+
				pha-siRNA	AGGTGGCATCTATGATTCCTG	+
				pha-siRNA	GAAAAACAGTTGGGGATGTCA	+
EST_gnl_UG_Ghi#S42306025	64	315	bHLH	miRCS34a	AATCTAGTATCTCTCTTGCTC	21
				miR7492fx-gc	TCATGATTTTTAGCGGCGTTT	294
				pha-siRNA	AGGGATTCACTTAAGCTTTCA	+
				pha-siRNA	GGGTACTGTTGTTAATGGTTT	-
				pha-siRNA	CTGGTGAAGAAGATCTTGAAA	-
				pha-siRNA	AAATGCAGAATCTGGTGTTTC	+
				pha-siRNA	AACTGAAGATTCTTCCTTAGA	-
				pha-siRNA	TAAGGAAGAATCTTCAGTTTC	+
				pha-siRNA	TGAACAACTCCCAGGTGGTAA	+
				pha-siRNA	TGATGCCAAGGTTGCAGCTGA	+
EST_gnl_UG_Ghi#S42328774	202	437	Uncharacterized	miR8638a	TGAATACAGGAATGGCTCTCT	222
				miR390a-i	AAGCTCAGGAGGGATAGCGCC	306
				miRCS9a	AAAGAGAACAATACTGGTATT	348
				pha-siRNA	TGTTGGGCATGTAAAAGGCAT	+
				pha-siRNA	TATAACACCAAATACTGGAAT	-
				pha-siRNA	AGAACAATACCCAACCACTAC	-
				pha-siRNA	AGTGGTTGGGTATTGTTCTAC	+
				pha-siRNA	AGAGATGGGTGGCAATGGTGT	-
				pha-siRNA	GATAGACAAGGAAGGAGAAGA	-
				pha-siRNA	TTCTCCTTCCTTGTCTATCCC	+
				pha-siRNA	GGGATAGACAAGGAAGGAGAA	-
D5-Chr9	51730494	51730745	TRP	miR7505d-e	TTCAGAAACCATCCCTTCCTT	51730472
				miR7505d-e	TTCAGAAACCATCCCTTCCTT	51730577
				miR7505f	TTCAGAGACCATCCCTTGCTT	51730577
				pha-siRNA	CATTGATATGATGAGAAAGCA	+
				pha-siRNA	AACCAATGTATTATACGTGAC	-
				pha-siRNA	TGCACATTGCAAGGAAGGGAT	+
				pha-siRNA	AGGCATTGAGCCTGATGTTGT	+
EST_TC275067	233	484	NBS	miRCS33a	AATATATACCTTGGCATTTTT	589
				pha-siRNA	AGGAGAAGATAGGAATTCCAA	+
				pha-siRNA	TTGGGGATGATCATAAAGGCT	+
				pha-siRNA	GTTGTTAAAAGAACTTTGCAG	-
				pha-siRNA	TATTAGAACCCCAGCAAAGAA	+
				pha-siRNA	TTCTTTGCTGGGGTTCTAATA	-
				pha-siRNA	TTGTCAAAAAGTGTGGGGGTT	+
EST_gnl_UG_Ghi#S42328297	240	491	ARF	miR167k-n	TGAAGCTGCCAGCATGATCTAG	260
				miR167d-j	TGAAGCTGCCAGCATGATCTA	260
				miR167o-q	TGAAGCTGCCAGCATGATCTT	260
				pha-siRNA	AGGACCCTTTGAGATCAGGCT	+
				pha-siRNA	GGCAGCTTGTATTTGTTGATC	+
				pha-siRNA	AGAAGAACATCATTCTCCCGA	-
				pha-siRNA	GGGAGAATGATGTTCTTCTCC	+
				pha-siRNA	TTGGTGATGATCCTTGGCCGG	+
				pha-siRNA	CCGGCCAAGGATCATCACCAA	-
				pha-siRNA	CACACACTGTTCACAAACTCC	-
				pha-siRNA	AGTTTGTGAACAGTGTGTGGT	+
				pha-siRNA	GTGCATCAAGATACTTTCACC	+
				pha-siRNA	GGTGAAAGTATCTTGATGCAC	-
				pha-siRNA	GCATCAAGATACTTTCACCGC	+
				pha-siRNA	CCCATTTGCTGCACTTCTTGC	-
				pha-siRNA	AAGAAGTGCAGCAAATGGGCA	+
				pha-siRNA	AGAAGCTCCAGGCCTCGTTTG	-
				pha-siRNA	CTCTGAACTGGAACAGAGTTT	-
				pha-siRNA	ACTCTGTTCCAGTTCAGAGGC	+
				pha-siRNA	TCTCGAATGGCAGTTGTGATG	+
				pha-siRNA	ACTATGCGAGCCAGCAGGACT	+
A2-chr12	11704756	11705007	DHS	miRC24a-b	AAGGGAAAGACTAGATTCATA	11704671
				miR399c-e	CGCCAAAGGAGAGTTGCCCTT	11704755
				miR399f-i	TGCCAAAGGAGAGTTGCCCTG	11704755
				miR399j-k	TGCCAAAGGAGATTTGCCCGG	11704755
				miR399l-o	TGCCAAAGGAGATTTGCCCTG	11704755
				miR399p-q	TGCCAAAGGAGATTTGTCCGG	11704755
				miR169a-b	CAGCCAAGGATGACTTGCCGA	11704755
				miR169c-i	CAGCCAAGGATGACTTGCCGG	11704755
				miR169j	CAGCCAAGGATGATTTGCCGG	11704755
				miR169v-x	TAGCCAAGGATGACTTGCCTG	11704755
				pha-siRNA	TCTTTGGCAGTTTACATAACC	+
				pha-siRNA	CCCCTATTCATTTGTTACTGG	-
				pha-siRNA	AGTAACAAATGAATAGGGGAC	+
				pha-siRNA	CTTATTTACATACTTCCAATT	+
				pha-siRNA	ATACCCCTGATCGATGGATTA	+
				pha-siRNA	AGGTGGCATCTATGATTCCTG	+
				pha-siRNA	GAAAAACAGTTGGGGATGTCA	+
A2-chr10	90150163	90150414	TRP	miRC127a-c	TGATGGTTGATGAGTGTGAAA	90150120
				pha-siRNA	ATTCTGCAAGCAATGACCATT	+
				pha-siRNA	AGGCATTGAGCCTGATGTTGT	-
				pha-siRNA	TGCACATTGCAAGGAAGGGAT	-
				pha-siRNA	TCCTTCCTTGCAAAGTGCATC	+
EST_CO102479	343	594	ARF	miRC146a-u	TTTGAATCAGGTTGGGAACGTT	510
				pha-siRNA	CTCTGAACTGGAACAGAGTTT	+
				pha-siRNA	AAGAAGTGCAGCAAATGGGCA	-
				pha-siRNA	CCCATTTGCTGCACTTCTTGC	+
				pha-siRNA	GCATCAAGATACTTTCACCGC	-
				pha-siRNA	GGTGAAAGTATCTTGATGCAC	+
				pha-siRNA	GTGCATCAAGATACTTTCACC	-
				pha-siRNA	AGTTTGTGAACAGTGTGTGGT	-
				pha-siRNA	CACACACTGTTCACAAACTCC	+
				pha-siRNA	CCGGCCAAGGATCATCACCAA	+
				pha-siRNA	TTGGTGATGATCCTTGGCCGG	-
				pha-siRNA	GGGAGAATGATGTTCTTCTCC	-
				pha-siRNA	AGAAGAACATCATTCTCCCGA	+
				pha-siRNA	GGCAGCTTGTATTTGTTGATC	-
				pha-siRNA	AGGACCCTTTGAGATCAGGCT	-
A2-chr4	52200735	52200986	Others	miRC38a-d	ACTCTTTTTTTCCTGCCTTGC	52200650
				pha-siRNA	TGTTGAAAGGGCTACTAGAGA	+
				pha-siRNA	TGCAGAAAGGGCTGCAGTGCA	+
D5-Chr7	53523558	53523809	NBS	miRCS18a	AACTTTTTAAAAGTTGAGTGA	53523557
				pha-siRNA	TTAAAAAGTGTAAGCAATTTC	+
				pha-siRNA	TGACCCATACTATGATATCGA	-
				pha-siRNA	ATTACCGTAGATGAAGATGAA	+
				pha-siRNA	ATATTAAGAGCAGGGATGTTG	+
				pha-siRNA	ATCCCTCCCATACACCATCCA	-
EST_PUT-165a-Gossypium_hirsutum-10770	545	796	ARF	miR167k-n	TGAAGCTGCCAGCATGATCTAG	523
				miR167d-j	TGAAGCTGCCAGCATGATCTA	523
				miR167o-q	TGAAGCTGCCAGCATGATCTT	523
				pha-siRNA	GGGAGAATGATGTTCTTCTCC	+
				pha-siRNA	TTGGTGATGATCCTTGGCCGG	+
				pha-siRNA	CCGGCCAAGGATCATCACCAA	-
				pha-siRNA	CACACACTGTTCACAAACTCC	-
				pha-siRNA	AGTTTGTGAACAGTGTGTGGT	+
				pha-siRNA	GTGCATCAAGATACTTTCACC	+
				pha-siRNA	GGTGAAAGTATCTTGATGCAC	-
				pha-siRNA	GCATCAAGATACTTTCACCGC	+
				pha-siRNA	AGAAGCTCCAGGCCTCGTTTG	-
				pha-siRNA	CTCTGAACTGGAACAGAGTTT	-
				pha-siRNA	ACTCTGTTCCAGTTCAGAGGC	+
				pha-siRNA	TCTCGAATGGCAGTTGTGATG	+
				pha-siRNA	ACTATGCGAGCCAGCAGGACT	+
				pha-siRNA	CCAGAGCTCAAATTTCTCGAG	-
				pha-siRNA	TTGCGTCTGTGGGGTCATTGG	+
A2-chr10	78512835	78513086	NBS	miRCS192a	TCTTGGAAGAGTTTGAAAGAT	78512855
				miR8767a	TTCAACTCTGCCAAGCAATTG	78513002
				pha-siRNA	AAGGAATTTGTGGTTTCGGAA	+
				pha-siRNA	TTCATGAAGTTGGAAGTCAAG	+
				pha-siRNA	CTTGACTTCCAACTTCATGAA	-
				pha-siRNA	CATGAAGTTGGAAGTCAAGCT	+
				pha-siRNA	CAAAATTTGGCTTTTGAGACA	-
A2-chr3	502018	502269	ATPase	miR3267c-d	TCTGTCGCAGGGGAGATGGCTG	502017
				miRCS161a	GATGTCGCAGGAGGGTTGACAC	502017
				miRC148a-f	TTTTGAAATCTGAAAAGTAGA	502227
				pha-siRNA	CTGCGACATAACAGAGTGATG	+
				pha-siRNA	ACCCCTTGAATATGCTACTCA	-
				pha-siRNA	AGTAGCATATTCAAGGGGTCG	+
				pha-siRNA	CCATACCGGCGGCCTAATGAC	+
				pha-siRNA	TTGGAGGCGGGTAGCAGTCGC	+
				pha-siRNA	CATCGTCGGAATGAGCGGAGC	-
				pha-siRNA	AAGACCATGAGTCGTGTGCTG	+
				pha-siRNA	CAGCACACGACTCATGGTCTT	-
				pha-siRNA	TACTTGTGATGTCAAACGGAT	-
				pha-siRNA	AAGAATGCTCCAATCGACCGA	+
EST_TC245689	319	570	NBS	miRC107a-b	TCAATGATTGGACTAGGGTTT	549
				pha-siRNA	CCAGATTTTACCGGATGTGTG	+
				pha-siRNA	TCAAAGATGAAGGTAGCTCAC	-
				pha-siRNA	TTAACTGGAAGGGTGCCATCA	+
EST_TC236756	548	799	DHS	miRC24a-b	AAGGGAAAGACTAGATTCATA	463
				miR399c-e	CGCCAAAGGAGAGTTGCCCTT	547
				miR399f-i	TGCCAAAGGAGAGTTGCCCTG	547
				miR399j-k	TGCCAAAGGAGATTTGCCCGG	547
				miR399l-o	TGCCAAAGGAGATTTGCCCTG	547
				miR399p-q	TGCCAAAGGAGATTTGTCCGG	547
				miR169a-b	CAGCCAAGGATGACTTGCCGA	547
				miR169c-i	CAGCCAAGGATGACTTGCCGG	547
				miR169j	CAGCCAAGGATGATTTGCCGG	547
				miR169v-x	TAGCCAAGGATGACTTGCCTG	547
				pha-siRNA	TCTTTGGCAGTTTACGTAACC	+
				pha-siRNA	CCCCTATTCATTTGTTACTGG	-
				pha-siRNA	AGTAACAAATGAATAGGGGAC	+
				pha-siRNA	TTGGAAGTGTGTAAATAAGAG	-
				pha-siRNA	ATACCCCTGATCGATGGATTA	+
				pha-siRNA	AGGTGGCATCTATGATTCCTG	+
				pha-siRNA	GAAAAACAGTTGGGGATGTCA	+
EST_gnl_UG_Ghi#S33810202	100	351	ARF	miR167k-n	TGAAGCTGCCAGCATGATCTAG	78
				miR167d-j	TGAAGCTGCCAGCATGATCTA	78
				miR167o-q	TGAAGCTGCCAGCATGATCTT	78
				pha-siRNA	GGGAGAATGATGTTCTTCTCC	+
				pha-siRNA	TTGGCGATGACCCCTGGCCGG	+
				pha-siRNA	AGTTCGTGAACAGTGTCGGGT	+
				pha-siRNA	GTATCAAGATACTTTCCCCAC	+
				pha-siRNA	AGGAAGTGCAGCAAATGGGCC	+
				pha-siRNA	AGAAGCTCCAGGCCTCGTTGG	-
				pha-siRNA	CTCTGAACTGGCACAGAGTTT	-
				pha-siRNA	ACTCTGTGCCAGTTCAGAGGC	+
				pha-siRNA	TCACAACTGCCATTAGAGAGC	-
				pha-siRNA	TCTCTAATGGCAGTTGTGATG	+
				pha-siRNA	TGACTATGTGAGCCGGCAGGA	+
				pha-siRNA	TCCTGCCGGCTCACATAGTCA	-
				pha-siRNA	ACTATGTGAGCCGGCAGGATT	+
				pha-siRNA	CCAGAGCTAAGATTTCTCGAA	-
				pha-siRNA	CGAGAAATCTTAGCTCTGGTA	+
				pha-siRNA	AAAGAACCCACGGAGGCGATA	-
				pha-siRNA	TCGCCTCCGTGGGTTCTTTGG	+
				pha-siRNA	CCAAAGAACCCACGGAGGCGA	-
EST_EST46Contig_40708	354	605	ASF	miR8695a-c	AGGATGTAAAAGAATAGGTGA	248
				miR477i-j	GGAAGGTTTGGAGGAGATTGA	689
				pha-siRNA	TCTCCACATTTAGGCTCGGCA	+
				pha-siRNA	TGCCGAGCCTAAATGTGGAGA	-
				pha-siRNA	AAGTCAGTTGCTGAGAAGATG	-
				pha-siRNA	TCTTCTCAGCAACTGACTTGC	+
				pha-siRNA	GAAGTTACCCTCGGAGGCTGC	-
				pha-siRNA	AGCCTCCGAGGGTAACTTCAC	+
				pha-siRNA	TCCCTTTGGATGTCCTCCTGT	-
				pha-siRNA	GCATTGTTTCATACTTTCCCA	+
EST_PUT-165a-Gossypium_hirsutum-51165	9	260	bHLH	miR530e-f	TGCATTTGCACCTGCACCTTC	71
				pha-siRNA	TCCCTTTGAATCAGCATTAAG	+
				pha-siRNA	TGGAGAAGACACCATGGAACT	-
				pha-siRNA	GGAACCAACATTGGAAGCAGC	-
				pha-siRNA	TGAAAATGTAATGATGCGGGA	+
				pha-siRNA	ATCTTTAGAATTGCATATATT	-
				pha-siRNA	TATATGCAATTCTAAAGATAT	+
				pha-siRNA	ATTAGTACTGTTGGTGATGAT	-
				pha-siRNA	TGGCGTACTATAACATGAAGC	-
				pha-siRNA	TTCATGTTATAGTACGCCATT	+
				pha-siRNA	AATGGCGTACTATAACATGAA	-
				pha-siRNA	TGAAAATGGAGGTGAATTCAA	-
				pha-siRNA	TTCAGCAAATCCAGGGTCAGT	-
EST_gnl_UG_Ghi#S29993554	477	722	ASF	miR167k-n	TGAAGCTGCCAGCATGATCTAG	497
				miR167d-j	TGAAGCTGCCAGCATGATCTA	497
				miR167o-q	TGAAGCTGCCAGCATGATCTT	497
				pha-siRNA	AAGACCCTTTAAGATCAGGCT	+
				pha-siRNA	GGCAGCTTGTATTTGTCGACA	+
				pha-siRNA	AGAAGAATATCATTCTCCCTG	-
				pha-siRNA	TCCCATGGGTCGTCTCCAAGG	-
				pha-siRNA	TTGGAGACGACCCATGGGAGG	+
				pha-siRNA	CCTCCCATGGGTCGTCTCCAA	-
				pha-siRNA	AGGATGTGCAGAAGATGGGCG	+
				pha-siRNA	CGAGCAACGGGCAGAGCCTTT	+
				pha-siRNA	AAAGGCTCTGCCCGTTGCTCG	-
				pha-siRNA	AGCAACGGGCAGAGCCTTTTA	+
				pha-siRNA	TGACCTGGGGTTGTGGGGCTA	-
				pha-siRNA	AAGAATGAATAGCACCGGCAC	+
				pha-siRNA	GTGCCGGTGCTATTCATTCTT	-
				pha-siRNA	GAATGAATAGCACCGGCACTG	+
				pha-siRNA	AGTCTACCAGTGCCGGTGTCA	-
EST_EST32contig31003	59	310	NBS	miRC107a-b	TCAATGATTGGACTAGGGTTT	289
				pha-siRNA	CCAGATTTTACCGGATGTGTG	+
				pha-siRNA	TCAAAGATGAAGGTAGCTCAC	-
				pha-siRNA	TTAACTGGAAGGGTGCCATCA	+
EST_PUT-165a-Gossypium_hirsutum-25669	478	729	ASF	miR167k-n	TGAAGCTGCCAGCATGATCTAG	498
				miR167d-j	TGAAGCTGCCAGCATGATCTA	498
				miR167o-q	TGAAGCTGCCAGCATGATCTT	498
				pha-siRNA	AAGACCCTTTAAGATCAGGCT	+
				pha-siRNA	GGCAGCTTGTATTTGTCGACA	+
				pha-siRNA	AGAAGAATATCATTCTCCCTG	-
				pha-siRNA	TCCCATGGGTCGTCTCCAAGG	-
				pha-siRNA	TTGGAGACGACCCATGGGAGG	+
				pha-siRNA	CCTCCCATGGGTCGTCTCCAA	-
				pha-siRNA	AGGATGTGCAGAAGATGGGCG	+
				pha-siRNA	CGAGCAACGGGCAGAGCCTTT	+
				pha-siRNA	AAAGGCTCTGCCCGTTGCTCG	-
				pha-siRNA	AGCAACGGGCAGAGCCTTTTA	+
				pha-siRNA	TGACCTGGGGTTGTGGGGCTA	-
				pha-siRNA	AAGAATGAATAGCACCGGCAC	+
				pha-siRNA	GTGCCGGTGCTATTCATTCTT	-
				pha-siRNA	GAATGAATAGCACCGGCACTG	+
				pha-siRNA	AGTCTACCAGTGCCGGTGTCA	-
A2-chr9	60478174	60478425	TAS3a	miR7506a-z	ATGTAAGACCATGTCTGGGACA	60478068
				pha-siRNA	TCAGGTAGGATAGCACCAAAT	+
				pha-siRNA	ATTAAGATGAACAAGTGGCAA	+
				pha-siRNA	TTGCCACTTGTTCATCTTAAT	-
				pha-siRNA	TAAGATGAACAAGTGGCAATG	+
				pha-siRNA	CATTGCCACTTGTTCATCTTA	-
				pha-siRNA	TGCTGAAGAATGAATTCCAAT	-
				pha-siRNA	TGGAATTCATTCTTCAGCAGT	+
				pha-siRNA	ACTGCTGAAGAATGAATTCCA	-
				pha-siRNA	TGATGAAGGTGAAGCAAGTAC	-
				pha-siRNA	TCATAATCCCATCCATCAGTG	+
				pha-siRNA	CACTGATGGATGGGATTATGA	-
				pha-siRNA	ATATACATGCAGATCAACCAG	-
EST_gnl_UG_Ghi#S42302853	217	468	RLK	miR482d	TTCCCAAAACCTCCAATTCCAA	153
				pha-siRNA	CAATCGGACGGTTGCAAGGCT	+
				pha-siRNA	GTGACAAGATTTGGGTGGCGC	-
				pha-siRNA	AGAGGTCCGCAAGAGCTATGG	+
EST_gnl_UG_Ghi#S28631560	185	436	NBS	miRC107a-b	TCAATGATTGGACTAGGGTTT	415
				pha-siRNA	CCAGATTTTACCGGATGTGTG	+
				pha-siRNA	TCAAAGATGAAGGTAGCTCAC	-
				pha-siRNA	TTAACTGGAAGGGTGCCATCA	+
D5-Chr9	11634643	11634894	ARF	miR167k-n	TGAAGCTGCCAGCATGATCTAG	11634663
				miR167d-j	TGAAGCTGCCAGCATGATCTA	11634663
				miR167o-q	TGAAGCTGCCAGCATGATCTT	11634663
				pha-siRNA	AGGACCCTTTGAGATCAGGCT	+
				pha-siRNA	GGCAGCTTGTATTTGTTGATC	+
				pha-siRNA	AGAAGAACATCATTCTCCCGA	-
				pha-siRNA	GGGAGAATGATGTTCTTCTCC	+
				pha-siRNA	TTGGTGATGATCCTTGGCCGT	+
				pha-siRNA	AGAAGGGGAATGGAAACTTAC	-
				pha-siRNA	AGAAATTGTTGCATTCTACCT	+
				pha-siRNA	TAAAACACTTTTGACGTGCAT	+
				pha-siRNA	TGCTTGTGGATGTATGTGCAT	-
EST_PUT-165a-Gossypium_hirsutum-79466	548	799	DHS	miRC24a-b	AAGGGAAAGACTAGATTCATA	463
				miR399c-e	CGCCAAAGGAGAGTTGCCCTT	547
				miR399f-i	TGCCAAAGGAGAGTTGCCCTG	547
				miR399j-k	TGCCAAAGGAGATTTGCCCGG	547
				miR399l-o	TGCCAAAGGAGATTTGCCCTG	547
				miR399p-q	TGCCAAAGGAGATTTGTCCGG	547
				miR169a-b	CAGCCAAGGATGACTTGCCGA	547
				miR169c-i	CAGCCAAGGATGACTTGCCGG	547
				miR169j	CAGCCAAGGATGATTTGCCGG	547
				miR169v-x	TAGCCAAGGATGACTTGCCTG	547
				pha-siRNA	TCTTTGGCAGTTTACGTAACC	+
				pha-siRNA	CCCCTATTCATTTGTTACTGG	-
				pha-siRNA	AGTAACAAATGAATAGGGGAC	+
				pha-siRNA	ATACCCCTGATCGATGGATTA	+
				pha-siRNA	AGGTGGCATCTATGATTCCTG	+
				pha-siRNA	GAAAAACAGTTGGGGATGTCA	+
