# Supplementary material for: Bioinformatics Analysis of Small RNAs in Pima (Gossypium barbadense L.)
Source: PLoS One. 2015 Feb 13;10(2):e0116826. doi: 10.1371/journal.pone.0116826 (PMC4332481; doi:10.1371/journal.pone.0116826)
Supplement: S7 Table — (XLSX) [file pone.0116826.s007.xlsx]

## Sheet: Table S7
Table S7. cis-NATs identified in the cotton A2 and D5 genome
			Plus strand			Minus strand
Genome	Type	Chromosome	Beg.	End		Beg.	End
A2	Conincided	A2-chr10	100204576	100204762		100204576	100204762
A2	Conincided	A2-chr10	100248733	100249010		100248733	100249010
A2	Conincided	A2-chr10	100639633	100640185		100639633	100640185
A2	Conincided	A2-chr10	100879735	100879842		100879735	100879842
A2	Conincided	A2-chr10	100957805	100957917		100957805	100957917
A2	Conincided	A2-chr10	101390798	101391457		101390798	101391457
A2	Conincided	A2-chr10	101471621	101471824		101471621	101471824
A2	Conincided	A2-chr10	10147776	10147917		10147776	10147917
A2	Conincided	A2-chr10	101538402	101538554		101538402	101538554
A2	Conincided	A2-chr10	102696336	102696506		102696336	102696506
A2	Conincided	A2-chr10	102735294	102735566		102735294	102735566
A2	Conincided	A2-chr10	102735587	102735757		102735587	102735757
A2	Conincided	A2-chr10	103016650	103018480		103016650	103018480
A2	Conincided	A2-chr10	103150	103275		103150	103275
A2	Conincided	A2-chr10	103303336	103303472		103303336	103303472
A2	Conincided	A2-chr10	103913280	103913499		103913280	103913499
A2	Conincided	A2-chr10	104051738	104052085		104051738	104052085
A2	Conincided	A2-chr10	104274135	104279185		104274135	104279185
A2	Conincided	A2-chr10	104528294	104528564		104528294	104528564
A2	Conincided	A2-chr10	104576430	104578533		104576430	104578533
A2	Conincided	A2-chr10	104702907	104703035		104702907	104703035
A2	Conincided	A2-chr10	104710846	104710971		104710846	104710971
A2	Conincided	A2-chr10	105340571	105340691		105340571	105340691
A2	Conincided	A2-chr10	105404936	105405166		105404936	105405166
A2	Conincided	A2-chr10	105735460	105735597		105735460	105735597
A2	Conincided	A2-chr10	106359239	106359485		106359239	106359485
A2	Conincided	A2-chr10	106810911	106811013		106810911	106811013
A2	Conincided	A2-chr10	106862891	106863653		106862891	106863653
A2	Conincided	A2-chr10	107154481	107155169		107154481	107155169
A2	Conincided	A2-chr10	107588853	107589071		107588853	107589071
A2	Conincided	A2-chr10	107936172	107936271		107936172	107936271
A2	Conincided	A2-chr10	10875072	10875196		10875072	10875196
A2	Conincided	A2-chr10	109285355	109285618		109285355	109285618
A2	Conincided	A2-chr10	109306550	109308917		109306550	109308917
A2	Conincided	A2-chr10	109712689	109712922		109712689	109712922
A2	Conincided	A2-chr10	110050427	110050542		110050427	110050542
A2	Conincided	A2-chr10	110194750	110195438		110194750	110195438
A2	Conincided	A2-chr10	110258509	110258615		110258509	110258615
A2	Conincided	A2-chr10	110300092	110300191		110300092	110300191
A2	Conincided	A2-chr10	110501427	110502093		110501427	110502093
A2	Conincided	A2-chr10	110605161	110605668		110605161	110605668
A2	Conincided	A2-chr10	110887102	110887201		110887102	110887201
A2	Conincided	A2-chr10	111250482	111250784		111250482	111250784
A2	Conincided	A2-chr10	111496242	111496500		111496242	111496500
A2	Conincided	A2-chr10	111560004	111560257		111560004	111560257
A2	Conincided	A2-chr10	111597444	111597822		111597444	111597822
A2	Conincided	A2-chr10	111866209	111867276		111866209	111867276
A2	Conincided	A2-chr10	112284979	112286094		112284979	112286094
A2	Conincided	A2-chr10	112350056	112352301		112350056	112352301
A2	Conincided	A2-chr10	112755106	112756821		112755106	112756821
A2	Conincided	A2-chr10	11305118	11305321		11305118	11305321
A2	Conincided	A2-chr10	113163988	113164111		113163988	113164111
A2	Conincided	A2-chr10	113198315	113198800		113198315	113198800
A2	Conincided	A2-chr10	113888612	113888786		113888612	113888786
A2	Conincided	A2-chr10	114005783	114005923		114005783	114005923
A2	Conincided	A2-chr10	114474927	114475371		114474927	114475371
A2	Conincided	A2-chr10	114638458	114638768		114638458	114638768
A2	Conincided	A2-chr10	114641934	114642114		114641934	114642114
A2	Conincided	A2-chr10	11516848	11519464		11516848	11519464
A2	Conincided	A2-chr10	12334919	12335328		12334919	12335328
A2	Conincided	A2-chr10	13417300	13419892		13417300	13419892
A2	Conincided	A2-chr10	13626029	13626151		13626029	13626151
A2	Conincided	A2-chr10	1372030	1372129		1372030	1372129
A2	Conincided	A2-chr10	13794132	13794563		13794132	13794563
A2	Conincided	A2-chr10	13845346	13848032		13845346	13848032
A2	Conincided	A2-chr10	14071663	14074224		14071663	14074224
A2	Conincided	A2-chr10	14193001	14193381		14193001	14193381
A2	Conincided	A2-chr10	14233046	14237726		14233046	14237726
A2	Conincided	A2-chr10	14304335	14305110		14304335	14305110
A2	Conincided	A2-chr10	14692843	14693561		14692843	14693561
A2	Conincided	A2-chr10	15042725	15042851		15042725	15042851
A2	Conincided	A2-chr10	15348177	15348366		15348177	15348366
A2	Conincided	A2-chr10	15380982	15384282		15380982	15384282
A2	Conincided	A2-chr10	15407625	15407924		15407625	15407924
A2	Conincided	A2-chr10	15407964	15408270		15407964	15408270
A2	Conincided	A2-chr10	15640645	15641312		15640645	15641312
A2	Conincided	A2-chr10	15949715	15952442		15949715	15952442
A2	Conincided	A2-chr10	15993305	15994061		15993305	15994061
A2	Conincided	A2-chr10	16112850	16113329		16112850	16113329
A2	Conincided	A2-chr10	16133087	16133722		16133087	16133722
A2	Conincided	A2-chr10	16282014	16284794		16282014	16284794
A2	Conincided	A2-chr10	16285583	16287207		16285583	16287207
A2	Conincided	A2-chr10	16301987	16302300		16301987	16302300
A2	Conincided	A2-chr10	16520430	16520529		16520430	16520529
A2	Conincided	A2-chr10	16758432	16759891		16758432	16759891
A2	Conincided	A2-chr10	16770634	16770738		16770634	16770738
A2	Conincided	A2-chr10	16837896	16838514		16837896	16838514
A2	Conincided	A2-chr10	17839571	17839972		17839571	17839972
A2	Conincided	A2-chr10	18288784	18288900		18288784	18288900
A2	Conincided	A2-chr10	18707025	18707179		18707025	18707179
A2	Conincided	A2-chr10	18844403	18849507		18844403	18849507
A2	Conincided	A2-chr10	19535041	19539386		19535041	19539386
A2	Conincided	A2-chr10	19924650	19924797		19924650	19924797
A2	Conincided	A2-chr10	20036641	20040177		20036641	20040177
A2	Conincided	A2-chr10	20245231	20245350		20245231	20245350
A2	Conincided	A2-chr10	20431527	20431636		20431527	20431636
A2	Conincided	A2-chr10	20553780	20555268		20553780	20555268
A2	Conincided	A2-chr10	20561649	20561995		20561649	20561995
A2	Conincided	A2-chr10	20731187	20731973		20731187	20731973
A2	Conincided	A2-chr10	20898608	20898715		20898608	20898715
A2	Conincided	A2-chr10	21119851	21119977		21119851	21119977
A2	Conincided	A2-chr10	21206618	21206825		21206618	21206825
A2	Conincided	A2-chr10	21248113	21248320		21248113	21248320
A2	Conincided	A2-chr10	21334657	21335308		21334657	21335308
A2	Conincided	A2-chr10	21471771	21473260		21471771	21473260
A2	Conincided	A2-chr10	21515678	21518677		21515678	21518677
A2	Conincided	A2-chr10	21556852	21558274		21556852	21558274
A2	Conincided	A2-chr10	21687672	21688391		21687672	21688391
A2	Conincided	A2-chr10	21713667	21713917		21713667	21713917
A2	Conincided	A2-chr10	21754241	21756269		21754241	21756269
A2	Conincided	A2-chr10	22443636	22444021		22443636	22444021
A2	Conincided	A2-chr10	23626126	23627086		23626126	23627086
A2	Conincided	A2-chr10	23657521	23657672		23657521	23657672
A2	Conincided	A2-chr10	23977353	23979060		23977353	23979060
A2	Conincided	A2-chr10	24102143	24102335		24102143	24102335
A2	Conincided	A2-chr10	24142865	24143946		24142865	24143946
A2	Conincided	A2-chr10	24275951	24276073		24275951	24276073
A2	Conincided	A2-chr10	24825811	24826191		24825811	24826191
A2	Conincided	A2-chr10	24829589	24830020		24829589	24830020
A2	Conincided	A2-chr10	25317070	25317192		25317070	25317192
A2	Conincided	A2-chr10	25960586	25960943		25960586	25960943
A2	Conincided	A2-chr10	26048618	26049386		26048618	26049386
A2	Conincided	A2-chr10	26579514	26579648		26579514	26579648
A2	Conincided	A2-chr10	26957705	26957921		26957705	26957921
A2	Conincided	A2-chr10	26972573	26972714		26972573	26972714
A2	Conincided	A2-chr10	27506103	27509322		27506103	27509322
A2	Conincided	A2-chr10	27690119	27690307		27690119	27690307
A2	Conincided	A2-chr10	27708417	27708559		27708417	27708559
A2	Conincided	A2-chr10	27901848	27902341		27901848	27902341
A2	Conincided	A2-chr10	28067768	28068460		28067768	28068460
A2	Conincided	A2-chr10	28325673	28325894		28325673	28325894
A2	Conincided	A2-chr10	28327443	28327843		28327443	28327843
A2	Conincided	A2-chr10	28328018	28328281		28328018	28328281
A2	Conincided	A2-chr10	28527387	28527659		28527387	28527659
A2	Conincided	A2-chr10	28533879	28534151		28533879	28534151
A2	Conincided	A2-chr10	28580396	28580503		28580396	28580503
A2	Conincided	A2-chr10	2908680	2908828		2908680	2908828
A2	Conincided	A2-chr10	29968921	29969176		29968921	29969176
A2	Conincided	A2-chr10	30043847	30044006		30043847	30044006
A2	Conincided	A2-chr10	30050743	30051165		30050743	30051165
A2	Conincided	A2-chr10	30072031	30072446		30072031	30072446
A2	Conincided	A2-chr10	3060458	3060889		3060458	3060889
A2	Conincided	A2-chr10	30858402	30858527		30858402	30858527
A2	Conincided	A2-chr10	31009088	31009248		31009088	31009248
A2	Conincided	A2-chr10	31025633	31025771		31025633	31025771
A2	Conincided	A2-chr10	31055443	31056219		31055443	31056219
A2	Conincided	A2-chr10	31675791	31676222		31675791	31676222
A2	Conincided	A2-chr10	3167988	3168206		3167988	3168206
A2	Conincided	A2-chr10	31710743	31710844		31710743	31710844
A2	Conincided	A2-chr10	32357815	32358461		32357815	32358461
A2	Conincided	A2-chr10	32410488	32410764		32410488	32410764
A2	Conincided	A2-chr10	32413661	32414481		32413661	32414481
A2	Conincided	A2-chr10	32717971	32718160		32717971	32718160
A2	Conincided	A2-chr10	32744439	32747922		32744439	32747922
A2	Conincided	A2-chr10	32764363	32772501		32764363	32772501
A2	Conincided	A2-chr10	32840926	32841039		32840926	32841039
A2	Conincided	A2-chr10	32927428	32927891		32927428	32927891
A2	Conincided	A2-chr10	32933976	32934095		32933976	32934095
A2	Conincided	A2-chr10	3346476	3346598		3346476	3346598
A2	Conincided	A2-chr10	34262761	34262886		34262761	34262886
A2	Conincided	A2-chr10	34488813	34489797		34488813	34489797
A2	Conincided	A2-chr10	34526343	34526786		34526343	34526786
A2	Conincided	A2-chr10	35477966	35478065		35477966	35478065
A2	Conincided	A2-chr10	36159932	36160057		36159932	36160057
A2	Conincided	A2-chr10	36235685	36235807		36235685	36235807
A2	Conincided	A2-chr10	36295594	36296749		36295594	36296749
A2	Conincided	A2-chr10	36305260	36305487		36305260	36305487
A2	Conincided	A2-chr10	36693161	36694546		36693161	36694546
A2	Conincided	A2-chr10	36787038	36787478		36787038	36787478
A2	Conincided	A2-chr10	36860005	36861245		36860005	36861245
A2	Conincided	A2-chr10	36938909	36939234		36938909	36939234
A2	Conincided	A2-chr10	37421157	37421891		37421157	37421891
A2	Conincided	A2-chr10	38033213	38037784		38033213	38037784
A2	Conincided	A2-chr10	38045071	38045870		38045071	38045870
A2	Conincided	A2-chr10	38108764	38109998		38108764	38109998
A2	Conincided	A2-chr10	38145216	38147863		38145216	38147863
A2	Conincided	A2-chr10	38569495	38569594		38569495	38569594
A2	Conincided	A2-chr10	3878895	3879043		3878895	3879043
A2	Conincided	A2-chr10	38834281	38834702		38834281	38834702
A2	Conincided	A2-chr10	39051912	39052963		39051912	39052963
A2	Conincided	A2-chr10	39058676	39059183		39058676	39059183
A2	Conincided	A2-chr10	39121212	39122658		39121212	39122658
A2	Conincided	A2-chr10	39621773	39621934		39621773	39621934
A2	Conincided	A2-chr10	39765046	39765381		39765046	39765381
A2	Conincided	A2-chr10	39846693	39846884		39846693	39846884
A2	Conincided	A2-chr10	40048901	40049008		40048901	40049008
A2	Conincided	A2-chr10	40195986	40196221		40195986	40196221
A2	Conincided	A2-chr10	40201934	40202170		40201934	40202170
A2	Conincided	A2-chr10	40206420	40207350		40206420	40207350
A2	Conincided	A2-chr10	40225715	40226205		40225715	40226205
A2	Conincided	A2-chr10	4058290	4059298		4058290	4059298
A2	Conincided	A2-chr10	40645743	40646123		40645743	40646123
A2	Conincided	A2-chr10	40773842	40774042		40773842	40774042
A2	Conincided	A2-chr10	40807023	40807371		40807023	40807371
A2	Conincided	A2-chr10	40815654	40815801		40815654	40815801
A2	Conincided	A2-chr10	40855069	40855206		40855069	40855206
A2	Conincided	A2-chr10	41092915	41093041		41092915	41093041
A2	Conincided	A2-chr10	4137339	4137563		4137339	4137563
A2	Conincided	A2-chr10	41426688	41427000		41426688	41427000
A2	Conincided	A2-chr10	41432880	41433192		41432880	41433192
A2	Conincided	A2-chr10	41513283	41514067		41513283	41514067
A2	Conincided	A2-chr10	41789817	41789916		41789817	41789916
A2	Conincided	A2-chr10	41966855	41968397		41966855	41968397
A2	Conincided	A2-chr10	42041473	42041579		42041473	42041579
A2	Conincided	A2-chr10	42790885	42796145		42790885	42796145
A2	Conincided	A2-chr10	42879869	42880108		42879869	42880108
A2	Conincided	A2-chr10	43243721	43243994		43243721	43243994
A2	Conincided	A2-chr10	43254430	43254756		43254430	43254756
A2	Conincided	A2-chr10	43269339	43269935		43269339	43269935
A2	Conincided	A2-chr10	43273083	43273319		43273083	43273319
A2	Conincided	A2-chr10	43577586	43577890		43577586	43577890
A2	Conincided	A2-chr10	43577901	43578459		43577901	43578459
A2	Conincided	A2-chr10	43578549	43579623		43578549	43579623
A2	Conincided	A2-chr10	4365005	4365706		4365005	4365706
A2	Conincided	A2-chr10	43890502	43891060		43890502	43891060
A2	Conincided	A2-chr10	43981438	43982180		43981438	43982180
A2	Conincided	A2-chr10	43998667	44003633		43998667	44003633
A2	Conincided	A2-chr10	44053566	44058726		44053566	44058726
A2	Conincided	A2-chr10	44162421	44163109		44162421	44163109
A2	Conincided	A2-chr10	44343962	44344651		44343962	44344651
A2	Conincided	A2-chr10	44615290	44616581		44615290	44616581
A2	Conincided	A2-chr10	44651554	44652602		44651554	44652602
A2	Conincided	A2-chr10	4490908	4491220		4490908	4491220
A2	Conincided	A2-chr10	45110444	45110668		45110444	45110668
A2	Conincided	A2-chr10	45791676	45791895		45791676	45791895
A2	Conincided	A2-chr10	45803733	45803952		45803733	45803952
A2	Conincided	A2-chr10	45814450	45814553		45814450	45814553
A2	Conincided	A2-chr10	45814943	45815162		45814943	45815162
A2	Conincided	A2-chr10	45898447	45898563		45898447	45898563
A2	Conincided	A2-chr10	45986834	45986944		45986834	45986944
A2	Conincided	A2-chr10	46031359	46031462		46031359	46031462
A2	Conincided	A2-chr10	46049533	46051193		46049533	46051193
A2	Conincided	A2-chr10	46769331	46769549		46769331	46769549
A2	Conincided	A2-chr10	46995972	46996115		46995972	46996115
A2	Conincided	A2-chr10	47062753	47064108		47062753	47064108
A2	Conincided	A2-chr10	47568283	47568406		47568283	47568406
A2	Conincided	A2-chr10	47975935	47976636		47975935	47976636
A2	Conincided	A2-chr10	48016636	48016761		48016636	48016761
A2	Conincided	A2-chr10	48146768	48147514		48146768	48147514
A2	Conincided	A2-chr10	48193148	48193271		48193148	48193271
A2	Conincided	A2-chr10	48348528	48348639		48348528	48348639
A2	Conincided	A2-chr10	48509407	48510717		48509407	48510717
A2	Conincided	A2-chr10	48977566	48981143		48977566	48981143
A2	Conincided	A2-chr10	49339709	49340743		49339709	49340743
A2	Conincided	A2-chr10	49501665	49502811		49501665	49502811
A2	Conincided	A2-chr10	50034766	50035114		50034766	50035114
A2	Conincided	A2-chr10	50042671	50043019		50042671	50043019
A2	Conincided	A2-chr10	50082616	50083137		50082616	50083137
A2	Conincided	A2-chr10	50236620	50238762		50236620	50238762
A2	Conincided	A2-chr10	50770488	50775808		50770488	50775808
A2	Conincided	A2-chr10	51000455	51001038		51000455	51001038
A2	Conincided	A2-chr10	5112829	5112955		5112829	5112955
A2	Conincided	A2-chr10	51248624	51249781		51248624	51249781
A2	Conincided	A2-chr10	51435020	51435154		51435020	51435154
A2	Conincided	A2-chr10	51597956	51598294		51597956	51598294
A2	Conincided	A2-chr10	51698941	51699156		51698941	51699156
A2	Conincided	A2-chr10	5192524	5193339		5192524	5193339
A2	Conincided	A2-chr10	51927921	51930374		51927921	51930374
A2	Conincided	A2-chr10	52080798	52083928		52080798	52083928
A2	Conincided	A2-chr10	52355247	52355542		52355247	52355542
A2	Conincided	A2-chr10	52425478	52427562		52425478	52427562
A2	Conincided	A2-chr10	52539854	52540734		52539854	52540734
A2	Conincided	A2-chr10	52738622	52738949		52738622	52738949
A2	Conincided	A2-chr10	52858233	52858375		52858233	52858375
A2	Conincided	A2-chr10	52886340	52886585		52886340	52886585
A2	Conincided	A2-chr10	53216140	53216252		53216140	53216252
A2	Conincided	A2-chr10	53396333	53397044		53396333	53397044
A2	Conincided	A2-chr10	54343450	54343569		54343450	54343569
A2	Conincided	A2-chr10	54400603	54400833		54400603	54400833
A2	Conincided	A2-chr10	54805740	54806040		54805740	54806040
A2	Conincided	A2-chr10	549083	549395		549083	549395
A2	Conincided	A2-chr10	55295283	55295983		55295283	55295983
A2	Conincided	A2-chr10	55370089	55370207		55370089	55370207
A2	Conincided	A2-chr10	55370565	55370712		55370565	55370712
A2	Conincided	A2-chr10	55372143	55372325		55372143	55372325
A2	Conincided	A2-chr10	55489737	55495010		55489737	55495010
A2	Conincided	A2-chr10	56004583	56005261		56004583	56005261
A2	Conincided	A2-chr10	56097961	56098202		56097961	56098202
A2	Conincided	A2-chr10	56326629	56326746		56326629	56326746
A2	Conincided	A2-chr10	56761665	56762040		56761665	56762040
A2	Conincided	A2-chr10	56859439	56859672		56859439	56859672
A2	Conincided	A2-chr10	57012556	57022222		57012556	57022222
A2	Conincided	A2-chr10	57111845	57115019		57111845	57115019
A2	Conincided	A2-chr10	57121521	57121752		57121521	57121752
A2	Conincided	A2-chr10	57244451	57244880		57244451	57244880
A2	Conincided	A2-chr10	57537318	57538038		57537318	57538038
A2	Conincided	A2-chr10	5840558	5841176		5840558	5841176
A2	Conincided	A2-chr10	58494268	58494757		58494268	58494757
A2	Conincided	A2-chr10	58496595	58497163		58496595	58497163
A2	Conincided	A2-chr10	58518653	58518860		58518653	58518860
A2	Conincided	A2-chr10	58552235	58552913		58552235	58552913
A2	Conincided	A2-chr10	5859805	5860076		5859805	5860076
A2	Conincided	A2-chr10	58797185	58797662		58797185	58797662
A2	Conincided	A2-chr10	58862111	58862800		58862111	58862800
A2	Conincided	A2-chr10	5907941	5908142		5907941	5908142
A2	Conincided	A2-chr10	59099545	59099670		59099545	59099670
A2	Conincided	A2-chr10	59348309	59356096		59348309	59356096
A2	Conincided	A2-chr10	60468582	60468682		60468582	60468682
A2	Conincided	A2-chr10	60552814	60553245		60552814	60553245
A2	Conincided	A2-chr10	60800592	60800711		60800592	60800711
A2	Conincided	A2-chr10	61147516	61147657		61147516	61147657
A2	Conincided	A2-chr10	61748475	61749788		61748475	61749788
A2	Conincided	A2-chr10	61982237	61985291		61982237	61985291
A2	Conincided	A2-chr10	6208765	6208900		6208765	6208900
A2	Conincided	A2-chr10	62254359	62254894		62254359	62254894
A2	Conincided	A2-chr10	62955401	62955548		62955401	62955548
A2	Conincided	A2-chr10	63268898	63269002		63268898	63269002
A2	Conincided	A2-chr10	63375360	63375940		63375360	63375940
A2	Conincided	A2-chr10	63568193	63568812		63568193	63568812
A2	Conincided	A2-chr10	63720507	63720771		63720507	63720771
A2	Conincided	A2-chr10	63724577	63726514		63724577	63726514
A2	Conincided	A2-chr10	64083797	64083925		64083797	64083925
A2	Conincided	A2-chr10	64188807	64188927		64188807	64188927
A2	Conincided	A2-chr10	64201906	64202055		64201906	64202055
A2	Conincided	A2-chr10	64229955	64230112		64229955	64230112
A2	Conincided	A2-chr10	64339053	64342517		64339053	64342517
A2	Conincided	A2-chr10	64723568	64727206		64723568	64727206
A2	Conincided	A2-chr10	64778507	64779208		64778507	64779208
A2	Conincided	A2-chr10	64814484	64814793		64814484	64814793
A2	Conincided	A2-chr10	64821222	64821765		64821222	64821765
A2	Conincided	A2-chr10	64973944	64975454		64973944	64975454
A2	Conincided	A2-chr10	65299859	65300761		65299859	65300761
A2	Conincided	A2-chr10	65680147	65680366		65680147	65680366
A2	Conincided	A2-chr10	66049592	66049801		66049592	66049801
A2	Conincided	A2-chr10	66136344	66136723		66136344	66136723
A2	Conincided	A2-chr10	66572233	66574770		66572233	66574770
A2	Conincided	A2-chr10	66742324	66742640		66742324	66742640
A2	Conincided	A2-chr10	66820454	66820828		66820454	66820828
A2	Conincided	A2-chr10	67240821	67240947		67240821	67240947
A2	Conincided	A2-chr10	68214166	68214265		68214166	68214265
A2	Conincided	A2-chr10	68582037	68586290		68582037	68586290
A2	Conincided	A2-chr10	68662715	68662867		68662715	68662867
A2	Conincided	A2-chr10	69019377	69019595		69019377	69019595
A2	Conincided	A2-chr10	69374997	69375860		69374997	69375860
A2	Conincided	A2-chr10	6945654	6945929		6945654	6945929
A2	Conincided	A2-chr10	69677790	69678589		69677790	69678589
A2	Conincided	A2-chr10	69846400	69846519		69846400	69846519
A2	Conincided	A2-chr10	70109118	70109416		70109118	70109416
A2	Conincided	A2-chr10	70109542	70109878		70109542	70109878
A2	Conincided	A2-chr10	70465219	70465509		70465219	70465509
A2	Conincided	A2-chr10	70567212	70567969		70567212	70567969
A2	Conincided	A2-chr10	70578586	70580069		70578586	70580069
A2	Conincided	A2-chr10	71045759	71045977		71045759	71045977
A2	Conincided	A2-chr10	71054011	71054229		71054011	71054229
A2	Conincided	A2-chr10	71284931	71285055		71284931	71285055
A2	Conincided	A2-chr10	71404276	71404707		71404276	71404707
A2	Conincided	A2-chr10	71839007	71839106		71839007	71839106
A2	Conincided	A2-chr10	72391833	72396870		72391833	72396870
A2	Conincided	A2-chr10	73033639	73033745		73033639	73033745
A2	Conincided	A2-chr10	73421302	73421405		73421302	73421405
A2	Conincided	A2-chr10	7348378	7351528		7348378	7351528
A2	Conincided	A2-chr10	7356796	7359946		7356796	7359946
A2	Conincided	A2-chr10	73665600	73665748		73665600	73665748
A2	Conincided	A2-chr10	73908603	73909323		73908603	73909323
A2	Conincided	A2-chr10	74001903	74002050		74001903	74002050
A2	Conincided	A2-chr10	74044203	74044970		74044203	74044970
A2	Conincided	A2-chr10	74532847	74533126		74532847	74533126
A2	Conincided	A2-chr10	74926362	74926581		74926362	74926581
A2	Conincided	A2-chr10	75134805	75135024		75134805	75135024
A2	Conincided	A2-chr10	75142775	75142994		75142775	75142994
A2	Conincided	A2-chr10	75465706	75466307		75465706	75466307
A2	Conincided	A2-chr10	75480877	75481114		75480877	75481114
A2	Conincided	A2-chr10	75511975	75512676		75511975	75512676
A2	Conincided	A2-chr10	75661459	75661585		75661459	75661585
A2	Conincided	A2-chr10	75685755	75685866		75685755	75685866
A2	Conincided	A2-chr10	76223762	76224015		76223762	76224015
A2	Conincided	A2-chr10	76266428	76267150		76266428	76267150
A2	Conincided	A2-chr10	76459061	76459187		76459061	76459187
A2	Conincided	A2-chr10	7647820	7648255		7647820	7648255
A2	Conincided	A2-chr10	7649325	7649879		7649325	7649879
A2	Conincided	A2-chr10	7698864	7699023		7698864	7699023
A2	Conincided	A2-chr10	77390427	77390623		77390427	77390623
A2	Conincided	A2-chr10	77896265	77896384		77896265	77896384
A2	Conincided	A2-chr10	78089021	78089310		78089021	78089310
A2	Conincided	A2-chr10	78441930	78442051		78441930	78442051
A2	Conincided	A2-chr10	7876879	7877723		7876879	7877723
A2	Conincided	A2-chr10	8060701	8060943		8060701	8060943
A2	Conincided	A2-chr10	80716816	80716995		80716816	80716995
A2	Conincided	A2-chr10	80782103	80782224		80782103	80782224
A2	Conincided	A2-chr10	80874554	80875051		80874554	80875051
A2	Conincided	A2-chr10	81045247	81045570		81045247	81045570
A2	Conincided	A2-chr10	81917627	81917751		81917627	81917751
A2	Conincided	A2-chr10	8246752	8248166		8246752	8248166
A2	Conincided	A2-chr10	82548607	82548717		82548607	82548717
A2	Conincided	A2-chr10	82637067	82637187		82637067	82637187
A2	Conincided	A2-chr10	83521011	83521136		83521011	83521136
A2	Conincided	A2-chr10	83626935	83627232		83626935	83627232
A2	Conincided	A2-chr10	83841059	83841484		83841059	83841484
A2	Conincided	A2-chr10	8499252	8500068		8499252	8500068
A2	Conincided	A2-chr10	85643005	85655978		85643005	85655978
A2	Conincided	A2-chr10	8587949	8588510		8587949	8588510
A2	Conincided	A2-chr10	86048044	86048153		86048044	86048153
A2	Conincided	A2-chr10	86258100	86258616		86258100	86258616
A2	Conincided	A2-chr10	86300751	86301038		86300751	86301038
A2	Conincided	A2-chr10	87532687	87532807		87532687	87532807
A2	Conincided	A2-chr10	87785239	87788479		87785239	87788479
A2	Conincided	A2-chr10	87902794	87906308		87902794	87906308
A2	Conincided	A2-chr10	88009420	88011256		88009420	88011256
A2	Conincided	A2-chr10	88184540	88184873		88184540	88184873
A2	Conincided	A2-chr10	88186684	88187848		88186684	88187848
A2	Conincided	A2-chr10	88259849	88262385		88259849	88262385
A2	Conincided	A2-chr10	88815130	88815812		88815130	88815812
A2	Conincided	A2-chr10	88917782	88918990		88917782	88918990
A2	Conincided	A2-chr10	89025745	89026974		89025745	89026974
A2	Conincided	A2-chr10	8905713	8906015		8905713	8906015
A2	Conincided	A2-chr10	89087426	89088279		89087426	89088279
A2	Conincided	A2-chr10	9004238	9017624		9004238	9017624
A2	Conincided	A2-chr10	90327519	90329652		90327519	90329652
A2	Conincided	A2-chr10	90399142	90399289		90399142	90399289
A2	Conincided	A2-chr10	9043328	9044149		9043328	9044149
A2	Conincided	A2-chr10	90560520	90560716		90560520	90560716
A2	Conincided	A2-chr10	90563988	90564432		90563988	90564432
A2	Conincided	A2-chr10	90603895	90604754		90603895	90604754
A2	Conincided	A2-chr10	90767625	90773014		90767625	90773014
A2	Conincided	A2-chr10	90903090	90903934		90903090	90903934
A2	Conincided	A2-chr10	90909570	90910655		90909570	90910655
A2	Conincided	A2-chr10	91084899	91085069		91084899	91085069
A2	Conincided	A2-chr10	91391449	91393937		91391449	91393937
A2	Conincided	A2-chr10	92011187	92011436		92011187	92011436
A2	Conincided	A2-chr10	92366998	92370288		92366998	92370288
A2	Conincided	A2-chr10	92427228	92427376		92427228	92427376
A2	Conincided	A2-chr10	92927057	92927437		92927057	92927437
A2	Conincided	A2-chr10	93440428	93440882		93440428	93440882
A2	Conincided	A2-chr10	93543776	93543936		93543776	93543936
A2	Conincided	A2-chr10	93680463	93680871		93680463	93680871
A2	Conincided	A2-chr10	93955111	93955236		93955111	93955236
A2	Conincided	A2-chr10	95539368	95539485		95539368	95539485
A2	Conincided	A2-chr10	95920231	95920348		95920231	95920348
A2	Conincided	A2-chr10	9627748	9631709		9627748	9631709
A2	Conincided	A2-chr10	96612892	96613092		96612892	96613092
A2	Conincided	A2-chr10	96852982	96854615		96852982	96854615
A2	Conincided	A2-chr10	96930718	96931031		96930718	96931031
A2	Conincided	A2-chr10	97013987	97014112		97013987	97014112
A2	Conincided	A2-chr10	97043654	97043890		97043654	97043890
A2	Conincided	A2-chr10	97076830	97077168		97076830	97077168
A2	Conincided	A2-chr10	97089663	97090364		97089663	97090364
A2	Conincided	A2-chr10	97469830	97469941		97469830	97469941
A2	Conincided	A2-chr10	97758017	97759263		97758017	97759263
A2	Conincided	A2-chr10	97770133	97771576		97770133	97771576
A2	Conincided	A2-chr10	97889241	97891410		97889241	97891410
A2	Conincided	A2-chr10	98382831	98382943		98382831	98382943
A2	Conincided	A2-chr10	98693236	98693641		98693236	98693641
A2	Conincided	A2-chr10	9882412	9883610		9882412	9883610
A2	Conincided	A2-chr10	99229328	99229475		99229328	99229475
A2	Conincided	A2-chr10	99237067	99237214		99237067	99237214
A2	Conincided	A2-chr10	99388167	99388412		99388167	99388412
A2	Conincided	A2-chr10	99534527	99534645		99534527	99534645
A2	Conincided	A2-chr11	100423616	100424066		100423616	100424066
A2	Conincided	A2-chr11	100547876	100548002		100547876	100548002
A2	Conincided	A2-chr11	100573163	100575289		100573163	100575289
A2	Conincided	A2-chr11	100622417	100628291		100622417	100628291
A2	Conincided	A2-chr11	100634624	100634743		100634624	100634743
A2	Conincided	A2-chr11	100650198	100653192		100650198	100653192
A2	Conincided	A2-chr11	100662923	100665625		100662923	100665625
A2	Conincided	A2-chr11	100670730	100699990		100670730	100699990
A2	Conincided	A2-chr11	100705337	100715542		100705337	100715542
A2	Conincided	A2-chr11	100721628	100724680		100721628	100724680
A2	Conincided	A2-chr11	100813596	100813854		100813596	100813854
A2	Conincided	A2-chr11	10095442	10096144		10095442	10096144
A2	Conincided	A2-chr11	100982199	100982320		100982199	100982320
A2	Conincided	A2-chr11	101350693	101351015		101350693	101351015
A2	Conincided	A2-chr11	101351016	101351183		101351016	101351183
A2	Conincided	A2-chr11	101351523	101351800		101351523	101351800
A2	Conincided	A2-chr11	101905455	101905565		101905455	101905565
A2	Conincided	A2-chr11	102223731	102224297		102223731	102224297
A2	Conincided	A2-chr11	102282588	102282869		102282588	102282869
A2	Conincided	A2-chr11	10238018	10239676		10238018	10239676
A2	Conincided	A2-chr11	102394023	102398964		102394023	102398964
A2	Conincided	A2-chr11	102495730	102495988		102495730	102495988
A2	Conincided	A2-chr11	102635141	102635447		102635141	102635447
A2	Conincided	A2-chr11	102862046	102862331		102862046	102862331
A2	Conincided	A2-chr11	103314542	103314779		103314542	103314779
A2	Conincided	A2-chr11	10358564	10359157		10358564	10359157
A2	Conincided	A2-chr11	103589911	103590854		103589911	103590854
A2	Conincided	A2-chr11	103906328	103906820		103906328	103906820
A2	Conincided	A2-chr11	103993806	103994507		103993806	103994507
A2	Conincided	A2-chr11	104089480	104089699		104089480	104089699
A2	Conincided	A2-chr11	104100522	104100741		104100522	104100741
A2	Conincided	A2-chr11	104658472	104661687		104658472	104661687
A2	Conincided	A2-chr11	105149688	105149866		105149688	105149866
A2	Conincided	A2-chr11	105353019	105353238		105353019	105353238
A2	Conincided	A2-chr11	105425971	105426119		105425971	105426119
A2	Conincided	A2-chr11	10651507	10652227		10651507	10652227
A2	Conincided	A2-chr11	10744010	10744609		10744010	10744609
A2	Conincided	A2-chr11	10759455	10759676		10759455	10759676
A2	Conincided	A2-chr11	10828923	10829104		10828923	10829104
A2	Conincided	A2-chr11	11457760	11459635		11457760	11459635
A2	Conincided	A2-chr11	11491157	11491264		11491157	11491264
A2	Conincided	A2-chr11	11964884	11965692		11964884	11965692
A2	Conincided	A2-chr11	12292169	12292584		12292169	12292584
A2	Conincided	A2-chr11	12720611	12720803		12720611	12720803
A2	Conincided	A2-chr11	12722261	12723371		12722261	12723371
A2	Conincided	A2-chr11	13052043	13052732		13052043	13052732
A2	Conincided	A2-chr11	13247764	13247863		13247764	13247863
A2	Conincided	A2-chr11	13575002	13575191		13575002	13575191
A2	Conincided	A2-chr11	13575192	13575653		13575192	13575653
A2	Conincided	A2-chr11	13813843	13813962		13813843	13813962
A2	Conincided	A2-chr11	14212705	14212804		14212705	14212804
A2	Conincided	A2-chr11	14820766	14820872		14820766	14820872
A2	Conincided	A2-chr11	1532449	1532704		1532449	1532704
A2	Conincided	A2-chr11	15523665	15523895		15523665	15523895
A2	Conincided	A2-chr11	15604984	15606580		15604984	15606580
A2	Conincided	A2-chr11	15743513	15745247		15743513	15745247
A2	Conincided	A2-chr11	16696432	16696800		16696432	16696800
A2	Conincided	A2-chr11	16712142	16712276		16712142	16712276
A2	Conincided	A2-chr11	16793900	16794890		16793900	16794890
A2	Conincided	A2-chr11	16959031	16959258		16959031	16959258
A2	Conincided	A2-chr11	1774099	1774213		1774099	1774213
A2	Conincided	A2-chr11	17972974	17973396		17972974	17973396
A2	Conincided	A2-chr11	17978603	17979034		17978603	17979034
A2	Conincided	A2-chr11	18020805	18021283		18020805	18021283
A2	Conincided	A2-chr11	18209463	18209644		18209463	18209644
A2	Conincided	A2-chr11	1874943	1875635		1874943	1875635
A2	Conincided	A2-chr11	18876428	18876859		18876428	18876859
A2	Conincided	A2-chr11	19598613	19598741		19598613	19598741
A2	Conincided	A2-chr11	20198348	20199475		20198348	20199475
A2	Conincided	A2-chr11	20306506	20307806		20306506	20307806
A2	Conincided	A2-chr11	20782842	20782944		20782842	20782944
A2	Conincided	A2-chr11	21479852	21482365		21479852	21482365
A2	Conincided	A2-chr11	21562736	21564363		21562736	21564363
A2	Conincided	A2-chr11	216563	216682		216563	216682
A2	Conincided	A2-chr11	21715429	21720976		21715429	21720976
A2	Conincided	A2-chr11	21724777	21725616		21724777	21725616
A2	Conincided	A2-chr11	21731766	21732323		21731766	21732323
A2	Conincided	A2-chr11	21738961	21741165		21738961	21741165
A2	Conincided	A2-chr11	21839107	21842593		21839107	21842593
A2	Conincided	A2-chr11	21872465	21873417		21872465	21873417
A2	Conincided	A2-chr11	22063364	22066604		22063364	22066604
A2	Conincided	A2-chr11	22125417	22126959		22125417	22126959
A2	Conincided	A2-chr11	22136399	22139863		22136399	22139863
A2	Conincided	A2-chr11	22154127	22156788		22154127	22156788
A2	Conincided	A2-chr11	22204587	22205833		22204587	22205833
A2	Conincided	A2-chr11	22528417	22528564		22528417	22528564
A2	Conincided	A2-chr11	22929211	22929808		22929211	22929808
A2	Conincided	A2-chr11	23304333	23304441		23304333	23304441
A2	Conincided	A2-chr11	23436738	23436864		23436738	23436864
A2	Conincided	A2-chr11	23475273	23475376		23475273	23475376
A2	Conincided	A2-chr11	24057983	24058185		24057983	24058185
A2	Conincided	A2-chr11	24135837	24136976		24135837	24136976
A2	Conincided	A2-chr11	24323552	24324075		24323552	24324075
A2	Conincided	A2-chr11	24651234	24651798		24651234	24651798
A2	Conincided	A2-chr11	25170925	25171078		25170925	25171078
A2	Conincided	A2-chr11	25385971	25387278		25385971	25387278
A2	Conincided	A2-chr11	26376511	26376712		26376511	26376712
A2	Conincided	A2-chr11	26376739	26376903		26376739	26376903
A2	Conincided	A2-chr11	26446725	26446848		26446725	26446848
A2	Conincided	A2-chr11	27033048	27037542		27033048	27037542
A2	Conincided	A2-chr11	27209308	27210006		27209308	27210006
A2	Conincided	A2-chr11	28873850	28877759		28873850	28877759
A2	Conincided	A2-chr11	2903435	2903865		2903435	2903865
A2	Conincided	A2-chr11	29056692	29056828		29056692	29056828
A2	Conincided	A2-chr11	2909188	2909369		2909188	2909369
A2	Conincided	A2-chr11	2922518	2922634		2922518	2922634
A2	Conincided	A2-chr11	29400901	29401467		29400901	29401467
A2	Conincided	A2-chr11	29409356	29409545		29409356	29409545
A2	Conincided	A2-chr11	2997721	2997940		2997721	2997940
A2	Conincided	A2-chr11	31665432	31665996		31665432	31665996
A2	Conincided	A2-chr11	3177045	3177264		3177045	3177264
A2	Conincided	A2-chr11	31893647	31893767		31893647	31893767
A2	Conincided	A2-chr11	3190116	3190335		3190116	3190335
A2	Conincided	A2-chr11	32107594	32107968		32107594	32107968
A2	Conincided	A2-chr11	32245398	32245497		32245398	32245497
A2	Conincided	A2-chr11	32592854	32597976		32592854	32597976
A2	Conincided	A2-chr11	32684162	32685854		32684162	32685854
A2	Conincided	A2-chr11	32787218	32788822		32787218	32788822
A2	Conincided	A2-chr11	33297163	33301928		33297163	33301928
A2	Conincided	A2-chr11	33378571	33382881		33378571	33382881
A2	Conincided	A2-chr11	33396831	33398494		33396831	33398494
A2	Conincided	A2-chr11	33637769	33638449		33637769	33638449
A2	Conincided	A2-chr11	33809736	33810049		33809736	33810049
A2	Conincided	A2-chr11	34037412	34040838		34037412	34040838
A2	Conincided	A2-chr11	34181887	34183570		34181887	34183570
A2	Conincided	A2-chr11	34223999	34228805		34223999	34228805
A2	Conincided	A2-chr11	34750177	34751760		34750177	34751760
A2	Conincided	A2-chr11	347956	349354		347956	349354
A2	Conincided	A2-chr11	35251164	35251807		35251164	35251807
A2	Conincided	A2-chr11	35335692	35336487		35335692	35336487
A2	Conincided	A2-chr11	35339065	35344574		35339065	35344574
A2	Conincided	A2-chr11	35364889	35365172		35364889	35365172
A2	Conincided	A2-chr11	35383955	35384062		35383955	35384062
A2	Conincided	A2-chr11	35495	35680		35495	35680
A2	Conincided	A2-chr11	35672202	35673041		35672202	35673041
A2	Conincided	A2-chr11	36106392	36106531		36106392	36106531
A2	Conincided	A2-chr11	36164164	36164815		36164164	36164815
A2	Conincided	A2-chr11	3676404	3676568		3676404	3676568
A2	Conincided	A2-chr11	37178966	37182671		37178966	37182671
A2	Conincided	A2-chr11	37222950	37223151		37222950	37223151
A2	Conincided	A2-chr11	37483340	37483471		37483340	37483471
A2	Conincided	A2-chr11	38089031	38089250		38089031	38089250
A2	Conincided	A2-chr11	38607020	38609976		38607020	38609976
A2	Conincided	A2-chr11	38631743	38632737		38631743	38632737
A2	Conincided	A2-chr11	38923630	38923750		38923630	38923750
A2	Conincided	A2-chr11	38988680	38988803		38988680	38988803
A2	Conincided	A2-chr11	39000131	39000403		39000131	39000403
A2	Conincided	A2-chr11	39076669	39076805		39076669	39076805
A2	Conincided	A2-chr11	39405866	39405985		39405866	39405985
A2	Conincided	A2-chr11	39543282	39543408		39543282	39543408
A2	Conincided	A2-chr11	39590716	39591045		39590716	39591045
A2	Conincided	A2-chr11	39798821	39799080		39798821	39799080
A2	Conincided	A2-chr11	40146148	40148227		40146148	40148227
A2	Conincided	A2-chr11	40281988	40282108		40281988	40282108
A2	Conincided	A2-chr11	40620438	40620558		40620438	40620558
A2	Conincided	A2-chr11	40827551	40827784		40827551	40827784
A2	Conincided	A2-chr11	40833223	40833347		40833223	40833347
A2	Conincided	A2-chr11	40969735	40970009		40969735	40970009
A2	Conincided	A2-chr11	40999198	40999484		40999198	40999484
A2	Conincided	A2-chr11	41054052	41054177		41054052	41054177
A2	Conincided	A2-chr11	41439370	41439474		41439370	41439474
A2	Conincided	A2-chr11	41453187	41453299		41453187	41453299
A2	Conincided	A2-chr11	41532213	41532403		41532213	41532403
A2	Conincided	A2-chr11	41535223	41535722		41535223	41535722
A2	Conincided	A2-chr11	41546743	41547002		41546743	41547002
A2	Conincided	A2-chr11	41618160	41618344		41618160	41618344
A2	Conincided	A2-chr11	4194099	4194318		4194099	4194318
A2	Conincided	A2-chr11	4204964	4205183		4204964	4205183
A2	Conincided	A2-chr11	42265372	42266310		42265372	42266310
A2	Conincided	A2-chr11	4240170	4243540		4240170	4243540
A2	Conincided	A2-chr11	42415034	42415152		42415034	42415152
A2	Conincided	A2-chr11	42441150	42441268		42441150	42441268
A2	Conincided	A2-chr11	42859508	42861401		42859508	42861401
A2	Conincided	A2-chr11	42901259	42902341		42901259	42902341
A2	Conincided	A2-chr11	4341229	4341395		4341229	4341395
A2	Conincided	A2-chr11	43557938	43558057		43557938	43558057
A2	Conincided	A2-chr11	43775285	43775492		43775285	43775492
A2	Conincided	A2-chr11	4377958	4380957		4377958	4380957
A2	Conincided	A2-chr11	44662868	44663214		44662868	44663214
A2	Conincided	A2-chr11	44690356	44690504		44690356	44690504
A2	Conincided	A2-chr11	44792262	44792501		44792262	44792501
A2	Conincided	A2-chr11	45024944	45025122		45024944	45025122
A2	Conincided	A2-chr11	45032779	45032880		45032779	45032880
A2	Conincided	A2-chr11	4547355	4547602		4547355	4547602
A2	Conincided	A2-chr11	45965157	45965681		45965157	45965681
A2	Conincided	A2-chr11	47880932	47881056		47880932	47881056
A2	Conincided	A2-chr11	48042173	48042392		48042173	48042392
A2	Conincided	A2-chr11	48504586	48505150		48504586	48505150
A2	Conincided	A2-chr11	48880824	48881535		48880824	48881535
A2	Conincided	A2-chr11	48907933	48908193		48907933	48908193
A2	Conincided	A2-chr11	48924482	48926232		48924482	48926232
A2	Conincided	A2-chr11	49365094	49366604		49365094	49366604
A2	Conincided	A2-chr11	49683491	49684177		49683491	49684177
A2	Conincided	A2-chr11	49818170	49818296		49818170	49818296
A2	Conincided	A2-chr11	50122747	50122853		50122747	50122853
A2	Conincided	A2-chr11	50420836	50426130		50420836	50426130
A2	Conincided	A2-chr11	50449306	50449453		50449306	50449453
A2	Conincided	A2-chr11	50702194	50702497		50702194	50702497
A2	Conincided	A2-chr11	51029261	51029409		51029261	51029409
A2	Conincided	A2-chr11	51240595	51240720		51240595	51240720
A2	Conincided	A2-chr11	51393808	51396178		51393808	51396178
A2	Conincided	A2-chr11	51437435	51437567		51437435	51437567
A2	Conincided	A2-chr11	51458514	51458817		51458514	51458817
A2	Conincided	A2-chr11	51621104	51621512		51621104	51621512
A2	Conincided	A2-chr11	51702475	51702904		51702475	51702904
A2	Conincided	A2-chr11	51936511	51937690		51936511	51937690
A2	Conincided	A2-chr11	52040325	52040515		52040325	52040515
A2	Conincided	A2-chr11	52153365	52157621		52153365	52157621
A2	Conincided	A2-chr11	52434855	52435002		52434855	52435002
A2	Conincided	A2-chr11	52677460	52677679		52677460	52677679
A2	Conincided	A2-chr11	52710005	52710224		52710005	52710224
A2	Conincided	A2-chr11	52926852	52926978		52926852	52926978
A2	Conincided	A2-chr11	53248449	53248569		53248449	53248569
A2	Conincided	A2-chr11	53326432	53327159		53326432	53327159
A2	Conincided	A2-chr11	53339663	53340454		53339663	53340454
A2	Conincided	A2-chr11	53412966	53413110		53412966	53413110
A2	Conincided	A2-chr11	53508505	53509820		53508505	53509820
A2	Conincided	A2-chr11	53511771	53512558		53511771	53512558
A2	Conincided	A2-chr11	53574719	53576207		53574719	53576207
A2	Conincided	A2-chr11	53712879	53713304		53712879	53713304
A2	Conincided	A2-chr11	53890201	53890503		53890201	53890503
A2	Conincided	A2-chr11	54082718	54082859		54082718	54082859
A2	Conincided	A2-chr11	55202849	55203068		55202849	55203068
A2	Conincided	A2-chr11	55797198	55797540		55797198	55797540
A2	Conincided	A2-chr11	55798944	55799287		55798944	55799287
A2	Conincided	A2-chr11	56321490	56321935		56321490	56321935
A2	Conincided	A2-chr11	5632683	5632879		5632683	5632879
A2	Conincided	A2-chr11	56331459	56333669		56331459	56333669
A2	Conincided	A2-chr11	56482981	56483080		56482981	56483080
A2	Conincided	A2-chr11	56488072	56488171		56488072	56488171
A2	Conincided	A2-chr11	57862272	57862372		57862272	57862372
A2	Conincided	A2-chr11	58029642	58029924		58029642	58029924
A2	Conincided	A2-chr11	58126942	58127053		58126942	58127053
A2	Conincided	A2-chr11	58710928	58711390		58710928	58711390
A2	Conincided	A2-chr11	58711652	58711920		58711652	58711920
A2	Conincided	A2-chr11	58761518	58762842		58761518	58762842
A2	Conincided	A2-chr11	58772243	58772740		58772243	58772740
A2	Conincided	A2-chr11	59831936	59832043		59831936	59832043
A2	Conincided	A2-chr11	60049591	60049854		60049591	60049854
A2	Conincided	A2-chr11	60140863	60141327		60140863	60141327
A2	Conincided	A2-chr11	60226359	60227374		60226359	60227374
A2	Conincided	A2-chr11	60428405	60428507		60428405	60428507
A2	Conincided	A2-chr11	6066767	6066870		6066767	6066870
A2	Conincided	A2-chr11	60724737	60724863		60724737	60724863
A2	Conincided	A2-chr11	60834552	60834678		60834552	60834678
A2	Conincided	A2-chr11	61254649	61255089		61254649	61255089
A2	Conincided	A2-chr11	61354606	61354809		61354606	61354809
A2	Conincided	A2-chr11	61625039	61626159		61625039	61626159
A2	Conincided	A2-chr11	61748583	61749117		61748583	61749117
A2	Conincided	A2-chr11	6193778	6193877		6193778	6193877
A2	Conincided	A2-chr11	62014763	62015654		62014763	62015654
A2	Conincided	A2-chr11	62228676	62229913		62228676	62229913
A2	Conincided	A2-chr11	62249121	62251169		62249121	62251169
A2	Conincided	A2-chr11	62581164	62581595		62581164	62581595
A2	Conincided	A2-chr11	63643852	63644061		63643852	63644061
A2	Conincided	A2-chr11	63722435	63722571		63722435	63722571
A2	Conincided	A2-chr11	63978099	63978913		63978099	63978913
A2	Conincided	A2-chr11	64323473	64323710		64323473	64323710
A2	Conincided	A2-chr11	64385762	64386071		64385762	64386071
A2	Conincided	A2-chr11	6471837	6472013		6471837	6472013
A2	Conincided	A2-chr11	64820622	64820763		64820622	64820763
A2	Conincided	A2-chr11	64883397	64888162		64883397	64888162
A2	Conincided	A2-chr11	65242120	65242468		65242120	65242468
A2	Conincided	A2-chr11	65284987	65285335		65284987	65285335
A2	Conincided	A2-chr11	65338452	65341522		65338452	65341522
A2	Conincided	A2-chr11	65691591	65691903		65691591	65691903
A2	Conincided	A2-chr11	65924389	65924723		65924389	65924723
A2	Conincided	A2-chr11	66136593	66136945		66136593	66136945
A2	Conincided	A2-chr11	66195323	66195471		66195323	66195471
A2	Conincided	A2-chr11	66301382	66304285		66301382	66304285
A2	Conincided	A2-chr11	67164661	67164762		67164661	67164762
A2	Conincided	A2-chr11	67206932	67207148		67206932	67207148
A2	Conincided	A2-chr11	6731226	6731453		6731226	6731453
A2	Conincided	A2-chr11	67837517	67838419		67837517	67838419
A2	Conincided	A2-chr11	67938324	67939005		67938324	67939005
A2	Conincided	A2-chr11	68797486	68797661		68797486	68797661
A2	Conincided	A2-chr11	69205890	69206209		69205890	69206209
A2	Conincided	A2-chr11	6926805	6926904		6926805	6926904
A2	Conincided	A2-chr11	69277725	69277860		69277725	69277860
A2	Conincided	A2-chr11	69395906	69396337		69395906	69396337
A2	Conincided	A2-chr11	69603216	69603337		69603216	69603337
A2	Conincided	A2-chr11	69608926	69609618		69608926	69609618
A2	Conincided	A2-chr11	69832452	69832749		69832452	69832749
A2	Conincided	A2-chr11	70093799	70094140		70093799	70094140
A2	Conincided	A2-chr11	70427756	70430468		70427756	70430468
A2	Conincided	A2-chr11	70441450	70441838		70441450	70441838
A2	Conincided	A2-chr11	70561542	70561747		70561542	70561747
A2	Conincided	A2-chr11	705844	705981		705844	705981
A2	Conincided	A2-chr11	70679650	70680028		70679650	70680028
A2	Conincided	A2-chr11	70862076	70862678		70862076	70862678
A2	Conincided	A2-chr11	71288317	71290878		71288317	71290878
A2	Conincided	A2-chr11	71773009	71773222		71773009	71773222
A2	Conincided	A2-chr11	71815361	71816050		71815361	71816050
A2	Conincided	A2-chr11	73314284	73316936		73314284	73316936
A2	Conincided	A2-chr11	73341126	73341685		73341126	73341685
A2	Conincided	A2-chr11	73620322	73620963		73620322	73620963
A2	Conincided	A2-chr11	7419913	7421686		7419913	7421686
A2	Conincided	A2-chr11	74504142	74505930		74504142	74505930
A2	Conincided	A2-chr11	74523859	74523979		74523859	74523979
A2	Conincided	A2-chr11	74559499	74559662		74559499	74559662
A2	Conincided	A2-chr11	74634035	74637925		74634035	74637925
A2	Conincided	A2-chr11	74677961	74678087		74677961	74678087
A2	Conincided	A2-chr11	75098179	75098349		75098179	75098349
A2	Conincided	A2-chr11	75159831	75160769		75159831	75160769
A2	Conincided	A2-chr11	75170253	75170871		75170253	75170871
A2	Conincided	A2-chr11	75275621	75275840		75275621	75275840
A2	Conincided	A2-chr11	75585627	75586058		75585627	75586058
A2	Conincided	A2-chr11	75591307	75591738		75591307	75591738
A2	Conincided	A2-chr11	7561008	7561694		7561008	7561694
A2	Conincided	A2-chr11	75657276	75657496		75657276	75657496
A2	Conincided	A2-chr11	75674757	75676348		75674757	75676348
A2	Conincided	A2-chr11	76013974	76014801		76013974	76014801
A2	Conincided	A2-chr11	76165019	76165877		76165019	76165877
A2	Conincided	A2-chr11	76191517	76191762		76191517	76191762
A2	Conincided	A2-chr11	76296821	76300568		76296821	76300568
A2	Conincided	A2-chr11	76520017	76520117		76520017	76520117
A2	Conincided	A2-chr11	76661789	76662061		76661789	76662061
A2	Conincided	A2-chr11	76714380	76719559		76714380	76719559
A2	Conincided	A2-chr11	77159325	77161626		77159325	77161626
A2	Conincided	A2-chr11	77226342	77226454		77226342	77226454
A2	Conincided	A2-chr11	77422973	77424505		77422973	77424505
A2	Conincided	A2-chr11	77489486	77489755		77489486	77489755
A2	Conincided	A2-chr11	77558988	77559699		77558988	77559699
A2	Conincided	A2-chr11	77668977	77669113		77668977	77669113
A2	Conincided	A2-chr11	77995377	77995509		77995377	77995509
A2	Conincided	A2-chr11	78163170	78163513		78163170	78163513
A2	Conincided	A2-chr11	78188605	78190666		78188605	78190666
A2	Conincided	A2-chr11	79145551	79145804		79145551	79145804
A2	Conincided	A2-chr11	79489592	79489961		79489592	79489961
A2	Conincided	A2-chr11	79499324	79499486		79499324	79499486
A2	Conincided	A2-chr11	79591040	79592971		79591040	79592971
A2	Conincided	A2-chr11	79670728	79671244		79670728	79671244
A2	Conincided	A2-chr11	79704064	79704190		79704064	79704190
A2	Conincided	A2-chr11	79981627	79984152		79981627	79984152
A2	Conincided	A2-chr11	80145111	80145348		80145111	80145348
A2	Conincided	A2-chr11	80242930	80247635		80242930	80247635
A2	Conincided	A2-chr11	80439773	80444945		80439773	80444945
A2	Conincided	A2-chr11	80577243	80577415		80577243	80577415
A2	Conincided	A2-chr11	80683882	80684127		80683882	80684127
A2	Conincided	A2-chr11	8068621	8068785		8068621	8068785
A2	Conincided	A2-chr11	80771133	80771235		80771133	80771235
A2	Conincided	A2-chr11	81160060	81160161		81160060	81160161
A2	Conincided	A2-chr11	81175456	81176177		81175456	81176177
A2	Conincided	A2-chr11	81380988	81381821		81380988	81381821
A2	Conincided	A2-chr11	82022313	82027729		82022313	82027729
A2	Conincided	A2-chr11	82244317	82249553		82244317	82249553
A2	Conincided	A2-chr11	82280920	82281040		82280920	82281040
A2	Conincided	A2-chr11	82287455	82287653		82287455	82287653
A2	Conincided	A2-chr11	82533881	82534191		82533881	82534191
A2	Conincided	A2-chr11	8269442	8270893		8269442	8270893
A2	Conincided	A2-chr11	82788458	82788570		82788458	82788570
A2	Conincided	A2-chr11	83853645	83853767		83853645	83853767
A2	Conincided	A2-chr11	83928747	83928872		83928747	83928872
A2	Conincided	A2-chr11	84206933	84207286		84206933	84207286
A2	Conincided	A2-chr11	8446778	8448931		8446778	8448931
A2	Conincided	A2-chr11	85283475	85284410		85283475	85284410
A2	Conincided	A2-chr11	85642024	85642468		85642024	85642468
A2	Conincided	A2-chr11	85657082	85657273		85657082	85657273
A2	Conincided	A2-chr11	85681353	85681624		85681353	85681624
A2	Conincided	A2-chr11	85872029	85872235		85872029	85872235
A2	Conincided	A2-chr11	85891806	85891915		85891806	85891915
A2	Conincided	A2-chr11	86024227	86024890		86024227	86024890
A2	Conincided	A2-chr11	86236771	86236919		86236771	86236919
A2	Conincided	A2-chr11	86408969	86409094		86408969	86409094
A2	Conincided	A2-chr11	86721551	86721699		86721551	86721699
A2	Conincided	A2-chr11	86745195	86745343		86745195	86745343
A2	Conincided	A2-chr11	87061470	87065543		87061470	87065543
A2	Conincided	A2-chr11	87392375	87392628		87392375	87392628
A2	Conincided	A2-chr11	87612336	87612497		87612336	87612497
A2	Conincided	A2-chr11	87828543	87829115		87828543	87829115
A2	Conincided	A2-chr11	88270240	88270340		88270240	88270340
A2	Conincided	A2-chr11	88288844	88289275		88288844	88289275
A2	Conincided	A2-chr11	88383973	88384072		88383973	88384072
A2	Conincided	A2-chr11	8862504	8863200		8862504	8863200
A2	Conincided	A2-chr11	88951871	88952183		88951871	88952183
A2	Conincided	A2-chr11	89779275	89779374		89779275	89779374
A2	Conincided	A2-chr11	90466452	90475186		90466452	90475186
A2	Conincided	A2-chr11	90617072	90617179		90617072	90617179
A2	Conincided	A2-chr11	90730051	90730221		90730051	90730221
A2	Conincided	A2-chr11	91609494	91610183		91609494	91610183
A2	Conincided	A2-chr11	91757607	91758081		91757607	91758081
A2	Conincided	A2-chr11	92098543	92102884		92098543	92102884
A2	Conincided	A2-chr11	92128498	92128683		92128498	92128683
A2	Conincided	A2-chr11	92225875	92227364		92225875	92227364
A2	Conincided	A2-chr11	92762508	92763094		92762508	92763094
A2	Conincided	A2-chr11	92777039	92777585		92777039	92777585
A2	Conincided	A2-chr11	92826252	92826460		92826252	92826460
A2	Conincided	A2-chr11	93099973	93100121		93099973	93100121
A2	Conincided	A2-chr11	93130447	93135019		93130447	93135019
A2	Conincided	A2-chr11	94008359	94009558		94008359	94009558
A2	Conincided	A2-chr11	94142830	94143978		94142830	94143978
A2	Conincided	A2-chr11	944086	944651		944086	944651
A2	Conincided	A2-chr11	94466969	94467448		94466969	94467448
A2	Conincided	A2-chr11	94761370	94761485		94761370	94761485
A2	Conincided	A2-chr11	94803487	94803589		94803487	94803589
A2	Conincided	A2-chr11	95075213	95075320		95075213	95075320
A2	Conincided	A2-chr11	95747857	95747999		95747857	95747999
A2	Conincided	A2-chr11	96188175	96191175		96188175	96191175
A2	Conincided	A2-chr11	97179940	97180157		97179940	97180157
A2	Conincided	A2-chr11	97187766	97187985		97187766	97187985
A2	Conincided	A2-chr11	97237708	97237927		97237708	97237927
A2	Conincided	A2-chr11	97245609	97245765		97245609	97245765
A2	Conincided	A2-chr11	97307303	97308448		97307303	97308448
A2	Conincided	A2-chr11	98173187	98173341		98173187	98173341
A2	Conincided	A2-chr11	98317705	98317852		98317705	98317852
A2	Conincided	A2-chr11	98441940	98442289		98441940	98442289
A2	Conincided	A2-chr11	98523570	98523775		98523570	98523775
A2	Conincided	A2-chr11	99265007	99265401		99265007	99265401
A2	Conincided	A2-chr11	9945547	9945808		9945547	9945808
A2	Conincided	A2-chr11	99715370	99724535		99715370	99724535
A2	Conincided	A2-chr11	99926953	99927333		99926953	99927333
A2	Conincided	A2-chr11	99947543	99947819		99947543	99947819
A2	Conincided	A2-chr11	9994809	10000124		9994809	10000124
A2	Conincided	A2-chr12	100063724	100063833		100063724	100063833
A2	Conincided	A2-chr12	100100338	100101291		100100338	100101291
A2	Conincided	A2-chr12	100675088	100675284		100675088	100675284
A2	Conincided	A2-chr12	100726034	100726158		100726034	100726158
A2	Conincided	A2-chr12	101361544	101361673		101361544	101361673
A2	Conincided	A2-chr12	101384762	101384872		101384762	101384872
A2	Conincided	A2-chr12	10143356	10143499		10143356	10143499
A2	Conincided	A2-chr12	101477519	101478046		101477519	101478046
A2	Conincided	A2-chr12	10152720	10153482		10152720	10153482
A2	Conincided	A2-chr12	101583816	101583926		101583816	101583926
A2	Conincided	A2-chr12	101870173	101871103		101870173	101871103
A2	Conincided	A2-chr12	102441610	102446126		102441610	102446126
A2	Conincided	A2-chr12	102745312	102745554		102745312	102745554
A2	Conincided	A2-chr12	103152684	103152879		103152684	103152879
A2	Conincided	A2-chr12	103158854	103159281		103158854	103159281
A2	Conincided	A2-chr12	103177285	103177493		103177285	103177493
A2	Conincided	A2-chr12	103186517	103186639		103186517	103186639
A2	Conincided	A2-chr12	103374537	103374662		103374537	103374662
A2	Conincided	A2-chr12	103609932	103610056		103609932	103610056
A2	Conincided	A2-chr12	103769003	103769126		103769003	103769126
A2	Conincided	A2-chr12	104220251	104220867		104220251	104220867
A2	Conincided	A2-chr12	104298742	104298867		104298742	104298867
A2	Conincided	A2-chr12	104312668	104312793		104312668	104312793
A2	Conincided	A2-chr12	104961402	104962093		104961402	104962093
A2	Conincided	A2-chr12	105039042	105040296		105039042	105040296
A2	Conincided	A2-chr12	105091191	105094683		105091191	105094683
A2	Conincided	A2-chr12	105155501	105157919		105155501	105157919
A2	Conincided	A2-chr12	10545411	10545711		10545411	10545711
A2	Conincided	A2-chr12	105734416	105739777		105734416	105739777
A2	Conincided	A2-chr12	106040934	106041042		106040934	106041042
A2	Conincided	A2-chr12	106147078	106147232		106147078	106147232
A2	Conincided	A2-chr12	10620032	10620283		10620032	10620283
A2	Conincided	A2-chr12	106223486	106223806		106223486	106223806
A2	Conincided	A2-chr12	106505024	106505725		106505024	106505725
A2	Conincided	A2-chr12	106542175	106544035		106542175	106544035
A2	Conincided	A2-chr12	106690516	106690743		106690516	106690743
A2	Conincided	A2-chr12	106769401	106773616		106769401	106773616
A2	Conincided	A2-chr12	106862325	106863533		106862325	106863533
A2	Conincided	A2-chr12	106900229	106900857		106900229	106900857
A2	Conincided	A2-chr12	10693833	10693981		10693833	10693981
A2	Conincided	A2-chr12	107033566	107033687		107033566	107033687
A2	Conincided	A2-chr12	107523035	107523134		107523035	107523134
A2	Conincided	A2-chr12	107778457	107778605		107778457	107778605
A2	Conincided	A2-chr12	108135483	108135707		108135483	108135707
A2	Conincided	A2-chr12	108426797	108431984		108426797	108431984
A2	Conincided	A2-chr12	10848067	10848192		10848067	10848192
A2	Conincided	A2-chr12	108890412	108891024		108890412	108891024
A2	Conincided	A2-chr12	109210971	109213255		109210971	109213255
A2	Conincided	A2-chr12	109233423	109233629		109233423	109233629
A2	Conincided	A2-chr12	109459490	109459610		109459490	109459610
A2	Conincided	A2-chr12	110552623	110558570		110552623	110558570
A2	Conincided	A2-chr12	111002689	111002809		111002689	111002809
A2	Conincided	A2-chr12	111028488	111028614		111028488	111028614
A2	Conincided	A2-chr12	111061213	111061339		111061213	111061339
A2	Conincided	A2-chr12	111106825	111106944		111106825	111106944
A2	Conincided	A2-chr12	111158135	111158260		111158135	111158260
A2	Conincided	A2-chr12	111737264	111737368		111737264	111737368
A2	Conincided	A2-chr12	112110573	112113263		112110573	112113263
A2	Conincided	A2-chr12	112180196	112181875		112180196	112181875
A2	Conincided	A2-chr12	11218438	11218658		11218438	11218658
A2	Conincided	A2-chr12	113166228	113166375		113166228	113166375
A2	Conincided	A2-chr12	113228008	113228292		113228008	113228292
A2	Conincided	A2-chr12	113785972	113786191		113785972	113786191
A2	Conincided	A2-chr12	114148480	114148698		114148480	114148698
A2	Conincided	A2-chr12	114334977	114335195		114334977	114335195
A2	Conincided	A2-chr12	114336570	114340152		114336570	114340152
A2	Conincided	A2-chr12	114525415	114528373		114525415	114528373
A2	Conincided	A2-chr12	114553326	114555033		114553326	114555033
A2	Conincided	A2-chr12	114564145	114564525		114564145	114564525
A2	Conincided	A2-chr12	11461702	11461827		11461702	11461827
A2	Conincided	A2-chr12	115594176	115594870		115594176	115594870
A2	Conincided	A2-chr12	116293030	116296070		116293030	116296070
A2	Conincided	A2-chr12	116571630	116574165		116571630	116574165
A2	Conincided	A2-chr12	116728757	116728910		116728757	116728910
A2	Conincided	A2-chr12	116828263	116828473		116828263	116828473
A2	Conincided	A2-chr12	118062754	118064139		118062754	118064139
A2	Conincided	A2-chr12	118239501	118239605		118239501	118239605
A2	Conincided	A2-chr12	118366154	118367139		118366154	118367139
A2	Conincided	A2-chr12	118503234	118503363		118503234	118503363
A2	Conincided	A2-chr12	118575335	118575676		118575335	118575676
A2	Conincided	A2-chr12	118772737	118772893		118772737	118772893
A2	Conincided	A2-chr12	118806106	118806399		118806106	118806399
A2	Conincided	A2-chr12	120010861	120010987		120010861	120010987
A2	Conincided	A2-chr12	120088834	120088994		120088834	120088994
A2	Conincided	A2-chr12	120265102	120265813		120265102	120265813
A2	Conincided	A2-chr12	120434963	120436006		120434963	120436006
A2	Conincided	A2-chr12	12048209	12048394		12048209	12048394
A2	Conincided	A2-chr12	120640461	120643719		120640461	120643719
A2	Conincided	A2-chr12	120932679	120933018		120932679	120933018
A2	Conincided	A2-chr12	121266753	121266870		121266753	121266870
A2	Conincided	A2-chr12	12167580	12167799		12167580	12167799
A2	Conincided	A2-chr12	121802426	121802580		121802426	121802580
A2	Conincided	A2-chr12	121840432	121841375		121840432	121841375
A2	Conincided	A2-chr12	122143135	122143577		122143135	122143577
A2	Conincided	A2-chr12	122309231	122309651		122309231	122309651
A2	Conincided	A2-chr12	122410550	122410847		122410550	122410847
A2	Conincided	A2-chr12	122608126	122613464		122608126	122613464
A2	Conincided	A2-chr12	122654012	122659008		122654012	122659008
A2	Conincided	A2-chr12	122711530	122712231		122711530	122712231
A2	Conincided	A2-chr12	123052767	123052974		123052767	123052974
A2	Conincided	A2-chr12	123313635	123313737		123313635	123313737
A2	Conincided	A2-chr12	123644674	123644855		123644674	123644855
A2	Conincided	A2-chr12	123647537	123648611		123647537	123648611
A2	Conincided	A2-chr12	12391683	12391918		12391683	12391918
A2	Conincided	A2-chr12	124032691	124032895		124032691	124032895
A2	Conincided	A2-chr12	124033130	124033584		124033130	124033584
A2	Conincided	A2-chr12	124206278	124206626		124206278	124206626
A2	Conincided	A2-chr12	124213323	124213671		124213323	124213671
A2	Conincided	A2-chr12	124575748	124575912		124575748	124575912
A2	Conincided	A2-chr12	1250407	1253471		1250407	1253471
A2	Conincided	A2-chr12	125113426	125113573		125113426	125113573
A2	Conincided	A2-chr12	125696910	125697012		125696910	125697012
A2	Conincided	A2-chr12	125766413	125766633		125766413	125766633
A2	Conincided	A2-chr12	125774580	125774801		125774580	125774801
A2	Conincided	A2-chr12	125831090	125831223		125831090	125831223
A2	Conincided	A2-chr12	125859585	125860016		125859585	125860016
A2	Conincided	A2-chr12	125991899	125992326		125991899	125992326
A2	Conincided	A2-chr12	126460634	126463712		126460634	126463712
A2	Conincided	A2-chr12	126636827	126640711		126636827	126640711
A2	Conincided	A2-chr12	127683361	127683530		127683361	127683530
A2	Conincided	A2-chr12	127761215	127761316		127761215	127761316
A2	Conincided	A2-chr12	127848626	127848845		127848626	127848845
A2	Conincided	A2-chr12	127856816	127857035		127856816	127857035
A2	Conincided	A2-chr12	128010978	128014896		128010978	128014896
A2	Conincided	A2-chr12	128357943	128358490		128357943	128358490
A2	Conincided	A2-chr12	128441325	128441545		128441325	128441545
A2	Conincided	A2-chr12	128461212	128461431		128461212	128461431
A2	Conincided	A2-chr12	128604136	128604284		128604136	128604284
A2	Conincided	A2-chr12	12862702	12862992		12862702	12862992
A2	Conincided	A2-chr12	129000192	129000547		129000192	129000547
A2	Conincided	A2-chr12	129129604	129130074		129129604	129130074
A2	Conincided	A2-chr12	129254955	129255342		129254955	129255342
A2	Conincided	A2-chr12	130011564	130012544		130011564	130012544
A2	Conincided	A2-chr12	130072385	130072510		130072385	130072510
A2	Conincided	A2-chr12	130247351	130247498		130247351	130247498
A2	Conincided	A2-chr12	130256540	130256687		130256540	130256687
A2	Conincided	A2-chr12	130863943	130864502		130863943	130864502
A2	Conincided	A2-chr12	130865739	130865873		130865739	130865873
A2	Conincided	A2-chr12	131258860	131261264		131258860	131261264
A2	Conincided	A2-chr12	132384398	132384689		132384398	132384689
A2	Conincided	A2-chr12	13304810	13305154		13304810	13305154
A2	Conincided	A2-chr12	133416342	133416454		133416342	133416454
A2	Conincided	A2-chr12	134003839	134004001		134003839	134004001
A2	Conincided	A2-chr12	135765176	135769194		135765176	135769194
A2	Conincided	A2-chr12	136313489	136316679		136313489	136316679
A2	Conincided	A2-chr12	136386674	136390612		136386674	136390612
A2	Conincided	A2-chr12	136439356	136439636		136439356	136439636
A2	Conincided	A2-chr12	136509895	136510233		136509895	136510233
A2	Conincided	A2-chr12	136805694	136806005		136805694	136806005
A2	Conincided	A2-chr12	136996071	136997294		136996071	136997294
A2	Conincided	A2-chr12	137060837	137060951		137060837	137060951
A2	Conincided	A2-chr12	137104046	137109053		137104046	137109053
A2	Conincided	A2-chr12	137439423	137439559		137439423	137439559
A2	Conincided	A2-chr12	137530884	137531595		137530884	137531595
A2	Conincided	A2-chr12	138028886	138029025		138028886	138029025
A2	Conincided	A2-chr12	138529475	138529655		138529475	138529655
A2	Conincided	A2-chr12	138529788	138529936		138529788	138529936
A2	Conincided	A2-chr12	138691484	138691870		138691484	138691870
A2	Conincided	A2-chr12	139821620	139821731		139821620	139821731
A2	Conincided	A2-chr12	13990765	13990889		13990765	13990889
A2	Conincided	A2-chr12	139919702	139920141		139919702	139920141
A2	Conincided	A2-chr12	140066003	140066173		140066003	140066173
A2	Conincided	A2-chr12	140641581	140642274		140641581	140642274
A2	Conincided	A2-chr12	141500250	141500963		141500250	141500963
A2	Conincided	A2-chr12	141502020	141502300		141502020	141502300
A2	Conincided	A2-chr12	141639231	141643206		141639231	141643206
A2	Conincided	A2-chr12	141934242	141935330		141934242	141935330
A2	Conincided	A2-chr12	141992167	141992272		141992167	141992272
A2	Conincided	A2-chr12	142502958	142503090		142502958	142503090
A2	Conincided	A2-chr12	143622162	143622312		143622162	143622312
A2	Conincided	A2-chr12	143697372	143697943		143697372	143697943
A2	Conincided	A2-chr12	143786471	143786915		143786471	143786915
A2	Conincided	A2-chr12	143867619	143868180		143867619	143868180
A2	Conincided	A2-chr12	143897672	143897822		143897672	143897822
A2	Conincided	A2-chr12	143917889	143919411		143917889	143919411
A2	Conincided	A2-chr12	143973179	143973315		143973179	143973315
A2	Conincided	A2-chr12	144328587	144328785		144328587	144328785
A2	Conincided	A2-chr12	144426309	144426506		144426309	144426506
A2	Conincided	A2-chr12	144886230	144886774		144886230	144886774
A2	Conincided	A2-chr12	145148903	145149485		145148903	145149485
A2	Conincided	A2-chr12	145311670	145311782		145311670	145311782
A2	Conincided	A2-chr12	145501693	145501818		145501693	145501818
A2	Conincided	A2-chr12	14738907	14739006		14738907	14739006
A2	Conincided	A2-chr12	14750740	14750839		14750740	14750839
A2	Conincided	A2-chr12	14900257	14902008		14900257	14902008
A2	Conincided	A2-chr12	1499309	1499723		1499309	1499723
A2	Conincided	A2-chr12	15481998	15482217		15481998	15482217
A2	Conincided	A2-chr12	15490352	15490571		15490352	15490571
A2	Conincided	A2-chr12	16004896	16005170		16004896	16005170
A2	Conincided	A2-chr12	16134244	16134369		16134244	16134369
A2	Conincided	A2-chr12	16153681	16155233		16153681	16155233
A2	Conincided	A2-chr12	1638489	1638629		1638489	1638629
A2	Conincided	A2-chr12	16504941	16505085		16504941	16505085
A2	Conincided	A2-chr12	16563687	16563807		16563687	16563807
A2	Conincided	A2-chr12	16614124	16614419		16614124	16614419
A2	Conincided	A2-chr12	17172198	17172885		17172198	17172885
A2	Conincided	A2-chr12	17176886	17194082		17176886	17194082
A2	Conincided	A2-chr12	17618328	17621425		17618328	17621425
A2	Conincided	A2-chr12	17625828	17628389		17625828	17628389
A2	Conincided	A2-chr12	17916715	17917391		17916715	17917391
A2	Conincided	A2-chr12	18539656	18540830		18539656	18540830
A2	Conincided	A2-chr12	18776933	18777045		18776933	18777045
A2	Conincided	A2-chr12	19017266	19020189		19017266	19020189
A2	Conincided	A2-chr12	1980027	1980234		1980027	1980234
A2	Conincided	A2-chr12	19970173	19970675		19970173	19970675
A2	Conincided	A2-chr12	21103549	21103768		21103549	21103768
A2	Conincided	A2-chr12	21108969	21109187		21108969	21109187
A2	Conincided	A2-chr12	21114894	21115101		21114894	21115101
A2	Conincided	A2-chr12	21227307	21227409		21227307	21227409
A2	Conincided	A2-chr12	21233689	21233791		21233689	21233791
A2	Conincided	A2-chr12	22175225	22176063		22175225	22176063
A2	Conincided	A2-chr12	22689100	22689235		22689100	22689235
A2	Conincided	A2-chr12	23281693	23282761		23281693	23282761
A2	Conincided	A2-chr12	23498058	23498183		23498058	23498183
A2	Conincided	A2-chr12	23506	26295		23506	26295
A2	Conincided	A2-chr12	23762601	23764151		23762601	23764151
A2	Conincided	A2-chr12	23801733	23801832		23801733	23801832
A2	Conincided	A2-chr12	23963604	23963907		23963604	23963907
A2	Conincided	A2-chr12	2408885	2413731		2408885	2413731
A2	Conincided	A2-chr12	24092476	24092648		24092476	24092648
A2	Conincided	A2-chr12	2432405	2434088		2432405	2434088
A2	Conincided	A2-chr12	24783068	24787593		24783068	24787593
A2	Conincided	A2-chr12	24994452	24994551		24994452	24994551
A2	Conincided	A2-chr12	25318040	25321440		25318040	25321440
A2	Conincided	A2-chr12	25415996	25416147		25415996	25416147
A2	Conincided	A2-chr12	25416302	25416434		25416302	25416434
A2	Conincided	A2-chr12	25416534	25416768		25416534	25416768
A2	Conincided	A2-chr12	25688338	25688480		25688338	25688480
A2	Conincided	A2-chr12	25949392	25952775		25949392	25952775
A2	Conincided	A2-chr12	27500065	27500194		27500065	27500194
A2	Conincided	A2-chr12	27640596	27642485		27640596	27642485
A2	Conincided	A2-chr12	28173192	28173361		28173192	28173361
A2	Conincided	A2-chr12	28179789	28180562		28179789	28180562
A2	Conincided	A2-chr12	28283101	28283436		28283101	28283436
A2	Conincided	A2-chr12	28404928	28405267		28404928	28405267
A2	Conincided	A2-chr12	29175467	29175743		29175467	29175743
A2	Conincided	A2-chr12	29196059	29196335		29196059	29196335
A2	Conincided	A2-chr12	29236245	29237118		29236245	29237118
A2	Conincided	A2-chr12	29268975	29269100		29268975	29269100
A2	Conincided	A2-chr12	29389404	29392124		29389404	29392124
A2	Conincided	A2-chr12	29739704	29739858		29739704	29739858
A2	Conincided	A2-chr12	30044679	30044780		30044679	30044780
A2	Conincided	A2-chr12	30165742	30166075		30165742	30166075
A2	Conincided	A2-chr12	30309215	30309401		30309215	30309401
A2	Conincided	A2-chr12	30343212	30343311		30343212	30343311
A2	Conincided	A2-chr12	30442406	30442633		30442406	30442633
A2	Conincided	A2-chr12	3046205	3047168		3046205	3047168
A2	Conincided	A2-chr12	30623352	30623474		30623352	30623474
A2	Conincided	A2-chr12	30905260	30905586		30905260	30905586
A2	Conincided	A2-chr12	31219613	31219768		31219613	31219768
A2	Conincided	A2-chr12	31303554	31303688		31303554	31303688
A2	Conincided	A2-chr12	31303786	31303922		31303786	31303922
A2	Conincided	A2-chr12	3135889	3136320		3135889	3136320
A2	Conincided	A2-chr12	31611845	31611953		31611845	31611953
A2	Conincided	A2-chr12	3167177	3170005		3167177	3170005
A2	Conincided	A2-chr12	31958785	31959010		31958785	31959010
A2	Conincided	A2-chr12	31959873	31959980		31959873	31959980
A2	Conincided	A2-chr12	32005419	32005568		32005419	32005568
A2	Conincided	A2-chr12	32011891	32012040		32011891	32012040
A2	Conincided	A2-chr12	33743771	33745936		33743771	33745936
A2	Conincided	A2-chr12	33876910	33878712		33876910	33878712
A2	Conincided	A2-chr12	3445447	3445666		3445447	3445666
A2	Conincided	A2-chr12	34485918	34486043		34485918	34486043
A2	Conincided	A2-chr12	3464495	3464714		3464495	3464714
A2	Conincided	A2-chr12	34710989	34711136		34710989	34711136
A2	Conincided	A2-chr12	34858757	34858873		34858757	34858873
A2	Conincided	A2-chr12	34859036	34859255		34859036	34859255
A2	Conincided	A2-chr12	35043985	35044601		35043985	35044601
A2	Conincided	A2-chr12	3552994	3553213		3552994	3553213
A2	Conincided	A2-chr12	35869390	35872167		35869390	35872167
A2	Conincided	A2-chr12	35922178	35922325		35922178	35922325
A2	Conincided	A2-chr12	3647664	3647965		3647664	3647965
A2	Conincided	A2-chr12	36747587	36748414		36747587	36748414
A2	Conincided	A2-chr12	3750946	3754898		3750946	3754898
A2	Conincided	A2-chr12	37828353	37828951		37828353	37828951
A2	Conincided	A2-chr12	37837471	37838068		37837471	37838068
A2	Conincided	A2-chr12	38672009	38672127		38672009	38672127
A2	Conincided	A2-chr12	3878675	3878857		3878675	3878857
A2	Conincided	A2-chr12	38834193	38834318		38834193	38834318
A2	Conincided	A2-chr12	39234165	39234266		39234165	39234266
A2	Conincided	A2-chr12	39236420	39236851		39236420	39236851
A2	Conincided	A2-chr12	39985688	39986119		39985688	39986119
A2	Conincided	A2-chr12	40107116	40107631		40107116	40107631
A2	Conincided	A2-chr12	40220354	40220573		40220354	40220573
A2	Conincided	A2-chr12	4116307	4119930		4116307	4119930
A2	Conincided	A2-chr12	41274546	41278547		41274546	41278547
A2	Conincided	A2-chr12	42738533	42739142		42738533	42739142
A2	Conincided	A2-chr12	43258128	43258245		43258128	43258245
A2	Conincided	A2-chr12	43443006	43443322		43443006	43443322
A2	Conincided	A2-chr12	43707577	43707796		43707577	43707796
A2	Conincided	A2-chr12	43744857	43745076		43744857	43745076
A2	Conincided	A2-chr12	44290127	44290252		44290127	44290252
A2	Conincided	A2-chr12	44468491	44468610		44468491	44468610
A2	Conincided	A2-chr12	4450465	4455391		4450465	4455391
A2	Conincided	A2-chr12	4473354	4473472		4473354	4473472
A2	Conincided	A2-chr12	44741046	44741975		44741046	44741975
A2	Conincided	A2-chr12	45386464	45386632		45386464	45386632
A2	Conincided	A2-chr12	45386633	45386741		45386633	45386741
A2	Conincided	A2-chr12	45546383	45548867		45546383	45548867
A2	Conincided	A2-chr12	46184924	46185131		46184924	46185131
A2	Conincided	A2-chr12	46207865	46207965		46207865	46207965
A2	Conincided	A2-chr12	46614036	46614141		46614036	46614141
A2	Conincided	A2-chr12	46816837	46817113		46816837	46817113
A2	Conincided	A2-chr12	47360322	47361173		47360322	47361173
A2	Conincided	A2-chr12	47362254	47363970		47362254	47363970
A2	Conincided	A2-chr12	47499772	47499891		47499772	47499891
A2	Conincided	A2-chr12	47746504	47746680		47746504	47746680
A2	Conincided	A2-chr12	4806138	4809971		4806138	4809971
A2	Conincided	A2-chr12	48290998	48293319		48290998	48293319
A2	Conincided	A2-chr12	48331460	48338195		48331460	48338195
A2	Conincided	A2-chr12	48508984	48509087		48508984	48509087
A2	Conincided	A2-chr12	48587932	48589787		48587932	48589787
A2	Conincided	A2-chr12	48680068	48680262		48680068	48680262
A2	Conincided	A2-chr12	48970113	48970261		48970113	48970261
A2	Conincided	A2-chr12	48976725	48977020		48976725	48977020
A2	Conincided	A2-chr12	49288134	49288363		49288134	49288363
A2	Conincided	A2-chr12	49514846	49515814		49514846	49515814
A2	Conincided	A2-chr12	49593145	49594113		49593145	49594113
A2	Conincided	A2-chr12	49622220	49622920		49622220	49622920
A2	Conincided	A2-chr12	49780845	49781572		49780845	49781572
A2	Conincided	A2-chr12	4978767	4978927		4978767	4978927
A2	Conincided	A2-chr12	49931255	49934259		49931255	49934259
A2	Conincided	A2-chr12	50087925	50088191		50087925	50088191
A2	Conincided	A2-chr12	50347899	50348193		50347899	50348193
A2	Conincided	A2-chr12	51157953	51162920		51157953	51162920
A2	Conincided	A2-chr12	51674996	51675272		51674996	51675272
A2	Conincided	A2-chr12	51984689	51984908		51984689	51984908
A2	Conincided	A2-chr12	52475672	52476043		52475672	52476043
A2	Conincided	A2-chr12	52518055	52518755		52518055	52518755
A2	Conincided	A2-chr12	52853247	52853558		52853247	52853558
A2	Conincided	A2-chr12	5309932	5310047		5309932	5310047
A2	Conincided	A2-chr12	53718860	53719012		53718860	53719012
A2	Conincided	A2-chr12	54086716	54086836		54086716	54086836
A2	Conincided	A2-chr12	54460908	54461346		54460908	54461346
A2	Conincided	A2-chr12	54472847	54473039		54472847	54473039
A2	Conincided	A2-chr12	55575597	55579704		55575597	55579704
A2	Conincided	A2-chr12	55666201	55666302		55666201	55666302
A2	Conincided	A2-chr12	55856638	55856872		55856638	55856872
A2	Conincided	A2-chr12	56572457	56572610		56572457	56572610
A2	Conincided	A2-chr12	56588327	56588480		56588327	56588480
A2	Conincided	A2-chr12	56605286	56605544		56605286	56605544
A2	Conincided	A2-chr12	57893262	57893798		57893262	57893798
A2	Conincided	A2-chr12	58017230	58017330		58017230	58017330
A2	Conincided	A2-chr12	58131912	58133879		58131912	58133879
A2	Conincided	A2-chr12	58637615	58637715		58637615	58637715
A2	Conincided	A2-chr12	58645107	58645207		58645107	58645207
A2	Conincided	A2-chr12	59333872	59340111		59333872	59340111
A2	Conincided	A2-chr12	59609985	59610547		59609985	59610547
A2	Conincided	A2-chr12	59754879	59755380		59754879	59755380
A2	Conincided	A2-chr12	59988019	59988502		59988019	59988502
A2	Conincided	A2-chr12	60027624	60028055		60027624	60028055
A2	Conincided	A2-chr12	60095291	60095722		60095291	60095722
A2	Conincided	A2-chr12	60186645	60186855		60186645	60186855
A2	Conincided	A2-chr12	60240413	60241024		60240413	60241024
A2	Conincided	A2-chr12	6025207	6028875		6025207	6028875
A2	Conincided	A2-chr12	6037089	6037502		6037089	6037502
A2	Conincided	A2-chr12	6046494	6046864		6046494	6046864
A2	Conincided	A2-chr12	605428	607843		605428	607843
A2	Conincided	A2-chr12	61161043	61161143		61161043	61161143
A2	Conincided	A2-chr12	61168571	61168671		61168571	61168671
A2	Conincided	A2-chr12	61194081	61194228		61194081	61194228
A2	Conincided	A2-chr12	61782966	61783890		61782966	61783890
A2	Conincided	A2-chr12	61801227	61801335		61801227	61801335
A2	Conincided	A2-chr12	61921954	61922184		61921954	61922184
A2	Conincided	A2-chr12	62098004	62098444		62098004	62098444
A2	Conincided	A2-chr12	62384274	62384394		62384274	62384394
A2	Conincided	A2-chr12	62482790	62483039		62482790	62483039
A2	Conincided	A2-chr12	63209252	63209465		63209252	63209465
A2	Conincided	A2-chr12	63481348	63481469		63481348	63481469
A2	Conincided	A2-chr12	64419289	64419807		64419289	64419807
A2	Conincided	A2-chr12	6464326	6464676		6464326	6464676
A2	Conincided	A2-chr12	64827452	64827551		64827452	64827551
A2	Conincided	A2-chr12	64902599	64903292		64902599	64903292
A2	Conincided	A2-chr12	65185053	65185272		65185053	65185272
A2	Conincided	A2-chr12	66144764	66144870		66144764	66144870
A2	Conincided	A2-chr12	66164517	66167468		66164517	66167468
A2	Conincided	A2-chr12	66868300	66868889		66868300	66868889
A2	Conincided	A2-chr12	66948439	66948713		66948439	66948713
A2	Conincided	A2-chr12	66957404	66957688		66957404	66957688
A2	Conincided	A2-chr12	67658598	67658736		67658598	67658736
A2	Conincided	A2-chr12	67776224	67776372		67776224	67776372
A2	Conincided	A2-chr12	68060183	68060402		68060183	68060402
A2	Conincided	A2-chr12	6809623	6810428		6809623	6810428
A2	Conincided	A2-chr12	6826707	6828092		6826707	6828092
A2	Conincided	A2-chr12	69389090	69389264		69389090	69389264
A2	Conincided	A2-chr12	69537069	69537229		69537069	69537229
A2	Conincided	A2-chr12	69588054	69588492		69588054	69588492
A2	Conincided	A2-chr12	69588973	69589284		69588973	69589284
A2	Conincided	A2-chr12	69597495	69597922		69597495	69597922
A2	Conincided	A2-chr12	69940261	69944231		69940261	69944231
A2	Conincided	A2-chr12	70212451	70212715		70212451	70212715
A2	Conincided	A2-chr12	70401052	70401153		70401052	70401153
A2	Conincided	A2-chr12	70409367	70409468		70409367	70409468
A2	Conincided	A2-chr12	70519618	70519743		70519618	70519743
A2	Conincided	A2-chr12	71418931	71420997		71418931	71420997
A2	Conincided	A2-chr12	71480183	71484243		71480183	71484243
A2	Conincided	A2-chr12	71664472	71664573		71664472	71664573
A2	Conincided	A2-chr12	71971996	71972427		71971996	71972427
A2	Conincided	A2-chr12	71973947	71974071		71973947	71974071
A2	Conincided	A2-chr12	72477434	72477655		72477434	72477655
A2	Conincided	A2-chr12	72500941	72501162		72500941	72501162
A2	Conincided	A2-chr12	7298984	7299163		7298984	7299163
A2	Conincided	A2-chr12	73040098	73040305		73040098	73040305
A2	Conincided	A2-chr12	73375589	73376009		73375589	73376009
A2	Conincided	A2-chr12	73658213	73658369		73658213	73658369
A2	Conincided	A2-chr12	73802058	73802182		73802058	73802182
A2	Conincided	A2-chr12	73878721	73878847		73878721	73878847
A2	Conincided	A2-chr12	740569	742253		740569	742253
A2	Conincided	A2-chr12	74204055	74204171		74204055	74204171
A2	Conincided	A2-chr12	74539264	74539530		74539264	74539530
A2	Conincided	A2-chr12	74779915	74780062		74779915	74780062
A2	Conincided	A2-chr12	74797432	74798008		74797432	74798008
A2	Conincided	A2-chr12	74851969	74852271		74851969	74852271
A2	Conincided	A2-chr12	74920704	74921135		74920704	74921135
A2	Conincided	A2-chr12	75855952	75856074		75855952	75856074
A2	Conincided	A2-chr12	75864247	75864366		75864247	75864366
A2	Conincided	A2-chr12	76110086	76110195		76110086	76110195
A2	Conincided	A2-chr12	76308821	76309089		76308821	76309089
A2	Conincided	A2-chr12	76588235	76588929		76588235	76588929
A2	Conincided	A2-chr12	77233940	77234290		77233940	77234290
A2	Conincided	A2-chr12	77274940	77275194		77274940	77275194
A2	Conincided	A2-chr12	77521083	77521207		77521083	77521207
A2	Conincided	A2-chr12	77577791	77577916		77577791	77577916
A2	Conincided	A2-chr12	77741419	77741850		77741419	77741850
A2	Conincided	A2-chr12	7794083	7794320		7794083	7794320
A2	Conincided	A2-chr12	77965609	77965756		77965609	77965756
A2	Conincided	A2-chr12	77993096	77993221		77993096	77993221
A2	Conincided	A2-chr12	78505909	78506035		78505909	78506035
A2	Conincided	A2-chr12	7956597	7956745		7956597	7956745
A2	Conincided	A2-chr12	79625629	79625883		79625629	79625883
A2	Conincided	A2-chr12	79777973	79778444		79777973	79778444
A2	Conincided	A2-chr12	8000986	8001085		8000986	8001085
A2	Conincided	A2-chr12	80143933	80144248		80143933	80144248
A2	Conincided	A2-chr12	80205726	80205921		80205726	80205921
A2	Conincided	A2-chr12	80952757	80952928		80952757	80952928
A2	Conincided	A2-chr12	80984630	80989777		80984630	80989777
A2	Conincided	A2-chr12	81123742	81124416		81123742	81124416
A2	Conincided	A2-chr12	81357260	81362186		81357260	81362186
A2	Conincided	A2-chr12	81447301	81447425		81447301	81447425
A2	Conincided	A2-chr12	81459579	81459992		81459579	81459992
A2	Conincided	A2-chr12	82059908	82060027		82059908	82060027
A2	Conincided	A2-chr12	83034399	83034541		83034399	83034541
A2	Conincided	A2-chr12	84623716	84623836		84623716	84623836
A2	Conincided	A2-chr12	85509761	85509908		85509761	85509908
A2	Conincided	A2-chr12	85592440	85592655		85592440	85592655
A2	Conincided	A2-chr12	85603394	85603595		85603394	85603595
A2	Conincided	A2-chr12	85818509	85818651		85818509	85818651
A2	Conincided	A2-chr12	86214342	86219051		86214342	86219051
A2	Conincided	A2-chr12	86544500	86544617		86544500	86544617
A2	Conincided	A2-chr12	86769014	86774120		86769014	86774120
A2	Conincided	A2-chr12	8679817	8684483		8679817	8684483
A2	Conincided	A2-chr12	87294792	87294917		87294792	87294917
A2	Conincided	A2-chr12	87658587	87658973		87658587	87658973
A2	Conincided	A2-chr12	87662448	87662656		87662448	87662656
A2	Conincided	A2-chr12	88039195	88040803		88039195	88040803
A2	Conincided	A2-chr12	88095511	88095636		88095511	88095636
A2	Conincided	A2-chr12	88638815	88638921		88638815	88638921
A2	Conincided	A2-chr12	90096596	90097284		90096596	90097284
A2	Conincided	A2-chr12	90120011	90123976		90120011	90123976
A2	Conincided	A2-chr12	90383423	90383577		90383423	90383577
A2	Conincided	A2-chr12	90581531	90581737		90581531	90581737
A2	Conincided	A2-chr12	90668794	90668934		90668794	90668934
A2	Conincided	A2-chr12	90777918	90778125		90777918	90778125
A2	Conincided	A2-chr12	90787833	90788033		90787833	90788033
A2	Conincided	A2-chr12	90807080	90811944		90807080	90811944
A2	Conincided	A2-chr12	90914871	90915359		90914871	90915359
A2	Conincided	A2-chr12	90929301	90933999		90929301	90933999
A2	Conincided	A2-chr12	91708207	91708426		91708207	91708426
A2	Conincided	A2-chr12	91715807	91716026		91715807	91716026
A2	Conincided	A2-chr12	91776496	91776615		91776496	91776615
A2	Conincided	A2-chr12	91780110	91783675		91780110	91783675
A2	Conincided	A2-chr12	91785778	91785904		91785778	91785904
A2	Conincided	A2-chr12	9214152	9214977		9214152	9214977
A2	Conincided	A2-chr12	92220074	92220199		92220074	92220199
A2	Conincided	A2-chr12	92395330	92395455		92395330	92395455
A2	Conincided	A2-chr12	9280545	9281549		9280545	9281549
A2	Conincided	A2-chr12	93078017	93078274		93078017	93078274
A2	Conincided	A2-chr12	93124316	93124478		93124316	93124478
A2	Conincided	A2-chr12	93131777	93131994		93131777	93131994
A2	Conincided	A2-chr12	93399824	93405155		93399824	93405155
A2	Conincided	A2-chr12	93568386	93568512		93568386	93568512
A2	Conincided	A2-chr12	93575570	93580493		93575570	93580493
A2	Conincided	A2-chr12	93633883	93639135		93633883	93639135
A2	Conincided	A2-chr12	93670622	93670926		93670622	93670926
A2	Conincided	A2-chr12	93689910	93690042		93689910	93690042
A2	Conincided	A2-chr12	94404952	94406322		94404952	94406322
A2	Conincided	A2-chr12	94437949	94443280		94437949	94443280
A2	Conincided	A2-chr12	9607545	9609165		9607545	9609165
A2	Conincided	A2-chr12	96405453	96407110		96405453	96407110
A2	Conincided	A2-chr12	96483044	96483274		96483044	96483274
A2	Conincided	A2-chr12	96771121	96771527		96771121	96771527
A2	Conincided	A2-chr12	97841942	97842671		97841942	97842671
A2	Conincided	A2-chr12	98101240	98101342		98101240	98101342
A2	Conincided	A2-chr12	98129669	98129783		98129669	98129783
A2	Conincided	A2-chr12	9830083	9834296		9830083	9834296
A2	Conincided	A2-chr12	98646033	98646181		98646033	98646181
A2	Conincided	A2-chr12	98704359	98704528		98704359	98704528
A2	Conincided	A2-chr12	98977531	98977638		98977531	98977638
A2	Conincided	A2-chr12	99805220	99805760		99805220	99805760
A2	Conincided	A2-chr12	99930011	99930437		99930011	99930437
A2	Conincided	A2-chr13	100174843	100174955		100174843	100174955
A2	Conincided	A2-chr13	101041269	101041490		101041269	101041490
A2	Conincided	A2-chr13	101088030	101088363		101088030	101088363
A2	Conincided	A2-chr13	101778040	101778145		101778040	101778145
A2	Conincided	A2-chr13	101952993	101953193		101952993	101953193
A2	Conincided	A2-chr13	102147860	102148001		102147860	102148001
A2	Conincided	A2-chr13	102204422	102206122		102204422	102206122
A2	Conincided	A2-chr13	102279399	102279505		102279399	102279505
A2	Conincided	A2-chr13	102411613	102411781		102411613	102411781
A2	Conincided	A2-chr13	102457248	102457720		102457248	102457720
A2	Conincided	A2-chr13	102725779	102726073		102725779	102726073
A2	Conincided	A2-chr13	103368447	103368594		103368447	103368594
A2	Conincided	A2-chr13	104230753	104230878		104230753	104230878
A2	Conincided	A2-chr13	10429109	10429266		10429109	10429266
A2	Conincided	A2-chr13	104792033	104792162		104792033	104792162
A2	Conincided	A2-chr13	10483628	10488356		10483628	10488356
A2	Conincided	A2-chr13	105365420	105365968		105365420	105365968
A2	Conincided	A2-chr13	105547148	105547500		105547148	105547500
A2	Conincided	A2-chr13	105915110	105915356		105915110	105915356
A2	Conincided	A2-chr13	106177472	106177683		106177472	106177683
A2	Conincided	A2-chr13	106668594	106668711		106668594	106668711
A2	Conincided	A2-chr13	107429037	107429726		107429037	107429726
A2	Conincided	A2-chr13	107547534	107551412		107547534	107551412
A2	Conincided	A2-chr13	107858080	107858459		107858080	107858459
A2	Conincided	A2-chr13	108691218	108691342		108691218	108691342
A2	Conincided	A2-chr13	10880644	10880863		10880644	10880863
A2	Conincided	A2-chr13	108873079	108877831		108873079	108877831
A2	Conincided	A2-chr13	109197154	109198252		109197154	109198252
A2	Conincided	A2-chr13	109274447	109275124		109274447	109275124
A2	Conincided	A2-chr13	109490892	109491442		109490892	109491442
A2	Conincided	A2-chr13	109542305	109544890		109542305	109544890
A2	Conincided	A2-chr13	109583854	109585522		109583854	109585522
A2	Conincided	A2-chr13	10976178	10976326		10976178	10976326
A2	Conincided	A2-chr13	109838703	109843492		109838703	109843492
A2	Conincided	A2-chr13	109843917	109844212		109843917	109844212
A2	Conincided	A2-chr13	110361416	110361766		110361416	110361766
A2	Conincided	A2-chr13	110807297	110807504		110807297	110807504
A2	Conincided	A2-chr13	111117399	111118109		111117399	111118109
A2	Conincided	A2-chr13	111128660	111130471		111128660	111130471
A2	Conincided	A2-chr13	111278965	111280085		111278965	111280085
A2	Conincided	A2-chr13	111518385	111518907		111518385	111518907
A2	Conincided	A2-chr13	111519883	111520133		111519883	111520133
A2	Conincided	A2-chr13	111674803	111679396		111674803	111679396
A2	Conincided	A2-chr13	111857496	111857719		111857496	111857719
A2	Conincided	A2-chr13	111990190	111992533		111990190	111992533
A2	Conincided	A2-chr13	112116123	112116401		112116123	112116401
A2	Conincided	A2-chr13	112272267	112277288		112272267	112277288
A2	Conincided	A2-chr13	11263799	11264222		11263799	11264222
A2	Conincided	A2-chr13	112687867	112688083		112687867	112688083
A2	Conincided	A2-chr13	112736389	112736625		112736389	112736625
A2	Conincided	A2-chr13	112740737	112740896		112740737	112740896
A2	Conincided	A2-chr13	112762868	112763147		112762868	112763147
A2	Conincided	A2-chr13	113029640	113031608		113029640	113031608
A2	Conincided	A2-chr13	113337756	113338437		113337756	113338437
A2	Conincided	A2-chr13	113849286	113851126		113849286	113851126
A2	Conincided	A2-chr13	114070337	114070603		114070337	114070603
A2	Conincided	A2-chr13	114495985	114496105		114495985	114496105
A2	Conincided	A2-chr13	11465546	11467765		11465546	11467765
A2	Conincided	A2-chr13	114869099	114869481		114869099	114869481
A2	Conincided	A2-chr13	114881450	114881575		114881450	114881575
A2	Conincided	A2-chr13	115389780	115389892		115389780	115389892
A2	Conincided	A2-chr13	116215167	116215577		116215167	116215577
A2	Conincided	A2-chr13	116854912	116856683		116854912	116856683
A2	Conincided	A2-chr13	117079636	117080638		117079636	117080638
A2	Conincided	A2-chr13	117080882	117081044		117080882	117081044
A2	Conincided	A2-chr13	117081064	117081229		117081064	117081229
A2	Conincided	A2-chr13	117428642	117428815		117428642	117428815
A2	Conincided	A2-chr13	117887511	117891032		117887511	117891032
A2	Conincided	A2-chr13	118644075	118644246		118644075	118644246
A2	Conincided	A2-chr13	119689332	119689457		119689332	119689457
A2	Conincided	A2-chr13	119739556	119739842		119739556	119739842
A2	Conincided	A2-chr13	120116787	120116923		120116787	120116923
A2	Conincided	A2-chr13	120146248	120146493		120146248	120146493
A2	Conincided	A2-chr13	120448229	120448352		120448229	120448352
A2	Conincided	A2-chr13	120486736	120487163		120486736	120487163
A2	Conincided	A2-chr13	120492384	120492811		120492384	120492811
A2	Conincided	A2-chr13	120605500	120605620		120605500	120605620
A2	Conincided	A2-chr13	12062736	12063705		12062736	12063705
A2	Conincided	A2-chr13	120710290	120710516		120710290	120710516
A2	Conincided	A2-chr13	120851635	120852123		120851635	120852123
A2	Conincided	A2-chr13	121058346	121058493		121058346	121058493
A2	Conincided	A2-chr13	121500673	121501084		121500673	121501084
A2	Conincided	A2-chr13	121555851	121555977		121555851	121555977
A2	Conincided	A2-chr13	121958402	121958620		121958402	121958620
A2	Conincided	A2-chr13	121978037	121978256		121978037	121978256
A2	Conincided	A2-chr13	12208457	12208690		12208457	12208690
A2	Conincided	A2-chr13	122425982	122426129		122425982	122426129
A2	Conincided	A2-chr13	122972682	122973396		122972682	122973396
A2	Conincided	A2-chr13	123002657	123002783		123002657	123002783
A2	Conincided	A2-chr13	123043410	123046079		123043410	123046079
A2	Conincided	A2-chr13	123934738	123934915		123934738	123934915
A2	Conincided	A2-chr13	123948812	123950401		123948812	123950401
A2	Conincided	A2-chr13	124720994	124721203		124720994	124721203
A2	Conincided	A2-chr13	124899722	124900207		124899722	124900207
A2	Conincided	A2-chr13	125199843	125200062		125199843	125200062
A2	Conincided	A2-chr13	125202011	125202139		125202011	125202139
A2	Conincided	A2-chr13	125447251	125447369		125447251	125447369
A2	Conincided	A2-chr13	125669799	125669910		125669799	125669910
A2	Conincided	A2-chr13	12613771	12613964		12613771	12613964
A2	Conincided	A2-chr13	126210123	126210285		126210123	126210285
A2	Conincided	A2-chr13	126565838	126566371		126565838	126566371
A2	Conincided	A2-chr13	126722411	126722518		126722411	126722518
A2	Conincided	A2-chr13	127718117	127718265		127718117	127718265
A2	Conincided	A2-chr13	127740746	127741563		127740746	127741563
A2	Conincided	A2-chr13	127781605	127781748		127781605	127781748
A2	Conincided	A2-chr13	127904499	127905154		127904499	127905154
A2	Conincided	A2-chr13	12809509	12809651		12809509	12809651
A2	Conincided	A2-chr13	128283578	128284178		128283578	128284178
A2	Conincided	A2-chr13	128403923	128407445		128403923	128407445
A2	Conincided	A2-chr13	128641758	128642122		128641758	128642122
A2	Conincided	A2-chr13	128842978	128843624		128842978	128843624
A2	Conincided	A2-chr13	128862256	128865238		128862256	128865238
A2	Conincided	A2-chr13	129003858	129004103		129003858	129004103
A2	Conincided	A2-chr13	129208641	129210043		129208641	129210043
A2	Conincided	A2-chr13	12933923	12934033		12933923	12934033
A2	Conincided	A2-chr13	129588702	129589049		129588702	129589049
A2	Conincided	A2-chr13	129669455	129669559		129669455	129669559
A2	Conincided	A2-chr13	130434729	130435768		130434729	130435768
A2	Conincided	A2-chr13	130462718	130463032		130462718	130463032
A2	Conincided	A2-chr13	130525812	130525959		130525812	130525959
A2	Conincided	A2-chr13	130857616	130858019		130857616	130858019
A2	Conincided	A2-chr13	131239051	131241638		131239051	131241638
A2	Conincided	A2-chr13	131255900	131256611		131255900	131256611
A2	Conincided	A2-chr13	131623528	131623653		131623528	131623653
A2	Conincided	A2-chr13	131636338	131636463		131636338	131636463
A2	Conincided	A2-chr13	131810989	131811265		131810989	131811265
A2	Conincided	A2-chr13	131930039	131930182		131930039	131930182
A2	Conincided	A2-chr13	132550627	132550742		132550627	132550742
A2	Conincided	A2-chr13	133283782	133284049		133283782	133284049
A2	Conincided	A2-chr13	133450773	133450920		133450773	133450920
A2	Conincided	A2-chr13	134275395	134275614		134275395	134275614
A2	Conincided	A2-chr13	134284698	134284917		134284698	134284917
A2	Conincided	A2-chr13	134454893	134459134		134454893	134459134
A2	Conincided	A2-chr13	134596356	134597208		134596356	134597208
A2	Conincided	A2-chr13	134619306	134619610		134619306	134619610
A2	Conincided	A2-chr13	134874019	134877888		134874019	134877888
A2	Conincided	A2-chr13	135005579	135005756		135005579	135005756
A2	Conincided	A2-chr13	135182965	135183091		135182965	135183091
A2	Conincided	A2-chr13	135577049	135579483		135577049	135579483
A2	Conincided	A2-chr13	136014366	136015093		136014366	136015093
A2	Conincided	A2-chr13	136139923	136140045		136139923	136140045
A2	Conincided	A2-chr13	136163009	136164171		136163009	136164171
A2	Conincided	A2-chr13	136217410	136217552		136217410	136217552
A2	Conincided	A2-chr13	136369874	136370186		136369874	136370186
A2	Conincided	A2-chr13	136486737	136486890		136486737	136486890
A2	Conincided	A2-chr13	136493648	136494167		136493648	136494167
A2	Conincided	A2-chr13	136599878	136600033		136599878	136600033
A2	Conincided	A2-chr13	136745997	136746216		136745997	136746216
A2	Conincided	A2-chr13	136813229	136814339		136813229	136814339
A2	Conincided	A2-chr13	137260585	137261118		137260585	137261118
A2	Conincided	A2-chr13	137288050	137288225		137288050	137288225
A2	Conincided	A2-chr13	137537569	137537682		137537569	137537682
A2	Conincided	A2-chr13	137663937	137664648		137663937	137664648
A2	Conincided	A2-chr13	137997430	137997537		137997430	137997537
A2	Conincided	A2-chr13	138008495	138008595		138008495	138008595
A2	Conincided	A2-chr13	138020886	138020986		138020886	138020986
A2	Conincided	A2-chr13	138845370	138845589		138845370	138845589
A2	Conincided	A2-chr13	139237191	139237338		139237191	139237338
A2	Conincided	A2-chr13	139380080	139380188		139380080	139380188
A2	Conincided	A2-chr13	139886176	139886313		139886176	139886313
A2	Conincided	A2-chr13	139887148	139887272		139887148	139887272
A2	Conincided	A2-chr13	140021328	140021476		140021328	140021476
A2	Conincided	A2-chr13	140743003	140743122		140743003	140743122
A2	Conincided	A2-chr13	140844523	140844622		140844523	140844622
A2	Conincided	A2-chr13	140935190	140935314		140935190	140935314
A2	Conincided	A2-chr13	140979221	140979572		140979221	140979572
A2	Conincided	A2-chr13	141321513	141321616		141321513	141321616
A2	Conincided	A2-chr13	141430604	141431419		141430604	141431419
A2	Conincided	A2-chr13	141731575	141731697		141731575	141731697
A2	Conincided	A2-chr13	141739786	141739908		141739786	141739908
A2	Conincided	A2-chr13	142062583	142062730		142062583	142062730
A2	Conincided	A2-chr13	142115697	142115820		142115697	142115820
A2	Conincided	A2-chr13	142128166	142128406		142128166	142128406
A2	Conincided	A2-chr13	142577703	142577921		142577703	142577921
A2	Conincided	A2-chr13	142786589	142786708		142786589	142786708
A2	Conincided	A2-chr13	143003016	143003213		143003016	143003213
A2	Conincided	A2-chr13	14331828	14340636		14331828	14340636
A2	Conincided	A2-chr13	143566416	143566719		143566416	143566719
A2	Conincided	A2-chr13	14491329	14491606		14491329	14491606
A2	Conincided	A2-chr13	14687180	14687837		14687180	14687837
A2	Conincided	A2-chr13	14698080	14698525		14698080	14698525
A2	Conincided	A2-chr13	14888539	14889759		14888539	14889759
A2	Conincided	A2-chr13	15015950	15016097		15015950	15016097
A2	Conincided	A2-chr13	15081648	15081796		15081648	15081796
A2	Conincided	A2-chr13	15089644	15089792		15089644	15089792
A2	Conincided	A2-chr13	15547430	15547555		15547430	15547555
A2	Conincided	A2-chr13	15808212	15808338		15808212	15808338
A2	Conincided	A2-chr13	1588381	1588600		1588381	1588600
A2	Conincided	A2-chr13	16059133	16059697		16059133	16059697
A2	Conincided	A2-chr13	1633144	1633352		1633144	1633352
A2	Conincided	A2-chr13	16424953	16425130		16424953	16425130
A2	Conincided	A2-chr13	16710566	16711085		16710566	16711085
A2	Conincided	A2-chr13	17332976	17333093		17332976	17333093
A2	Conincided	A2-chr13	176396	176655		176396	176655
A2	Conincided	A2-chr13	1947712	1952548		1947712	1952548
A2	Conincided	A2-chr13	19812620	19817370		19812620	19817370
A2	Conincided	A2-chr13	20129657	20129775		20129657	20129775
A2	Conincided	A2-chr13	20380222	20380525		20380222	20380525
A2	Conincided	A2-chr13	20471631	20472618		20471631	20472618
A2	Conincided	A2-chr13	21051854	21052153		21051854	21052153
A2	Conincided	A2-chr13	21275101	21275344		21275101	21275344
A2	Conincided	A2-chr13	23024363	23024582		23024363	23024582
A2	Conincided	A2-chr13	23032178	23032397		23032178	23032397
A2	Conincided	A2-chr13	23384147	23384861		23384147	23384861
A2	Conincided	A2-chr13	23599843	23600672		23599843	23600672
A2	Conincided	A2-chr13	23604294	23605047		23604294	23605047
A2	Conincided	A2-chr13	23699401	23701157		23699401	23701157
A2	Conincided	A2-chr13	23928240	23928443		23928240	23928443
A2	Conincided	A2-chr13	24079644	24079896		24079644	24079896
A2	Conincided	A2-chr13	24788146	24788533		24788146	24788533
A2	Conincided	A2-chr13	24815108	24818201		24815108	24818201
A2	Conincided	A2-chr13	24864915	24865034		24864915	24865034
A2	Conincided	A2-chr13	2531175	2531371		2531175	2531371
A2	Conincided	A2-chr13	25313003	25316611		25313003	25316611
A2	Conincided	A2-chr13	25403093	25403229		25403093	25403229
A2	Conincided	A2-chr13	25403321	25403551		25403321	25403551
A2	Conincided	A2-chr13	26073951	26074567		26073951	26074567
A2	Conincided	A2-chr13	27103626	27103774		27103626	27103774
A2	Conincided	A2-chr13	27285245	27288653		27285245	27288653
A2	Conincided	A2-chr13	28060825	28060951		28060825	28060951
A2	Conincided	A2-chr13	28068981	28069103		28068981	28069103
A2	Conincided	A2-chr13	28069286	28069387		28069286	28069387
A2	Conincided	A2-chr13	28467051	28467168		28467051	28467168
A2	Conincided	A2-chr13	28921224	28921787		28921224	28921787
A2	Conincided	A2-chr13	28987884	28988006		28987884	28988006
A2	Conincided	A2-chr13	2899008	2899108		2899008	2899108
A2	Conincided	A2-chr13	29095882	29096100		29095882	29096100
A2	Conincided	A2-chr13	29160928	29161364		29160928	29161364
A2	Conincided	A2-chr13	29674579	29679445		29674579	29679445
A2	Conincided	A2-chr13	30139012	30139120		30139012	30139120
A2	Conincided	A2-chr13	30307031	30307250		30307031	30307250
A2	Conincided	A2-chr13	30498496	30502292		30498496	30502292
A2	Conincided	A2-chr13	31433348	31435880		31433348	31435880
A2	Conincided	A2-chr13	31444948	31446779		31444948	31446779
A2	Conincided	A2-chr13	31577224	31577443		31577224	31577443
A2	Conincided	A2-chr13	31648917	31649347		31648917	31649347
A2	Conincided	A2-chr13	3168592	3168829		3168592	3168829
A2	Conincided	A2-chr13	31759856	31761087		31759856	31761087
A2	Conincided	A2-chr13	3185418	3185566		3185418	3185566
A2	Conincided	A2-chr13	31968512	31968839		31968512	31968839
A2	Conincided	A2-chr13	32309183	32309309		32309183	32309309
A2	Conincided	A2-chr13	32573737	32573884		32573737	32573884
A2	Conincided	A2-chr13	32863256	32863391		32863256	32863391
A2	Conincided	A2-chr13	33440885	33445586		33440885	33445586
A2	Conincided	A2-chr13	33477977	33481990		33477977	33481990
A2	Conincided	A2-chr13	33619269	33619753		33619269	33619753
A2	Conincided	A2-chr13	33622580	33622704		33622580	33622704
A2	Conincided	A2-chr13	33891591	33892711		33891591	33892711
A2	Conincided	A2-chr13	34115615	34115747		34115615	34115747
A2	Conincided	A2-chr13	34191250	34191411		34191250	34191411
A2	Conincided	A2-chr13	3420189	3421127		3420189	3421127
A2	Conincided	A2-chr13	34253259	34253431		34253259	34253431
A2	Conincided	A2-chr13	34292765	34292968		34292765	34292968
A2	Conincided	A2-chr13	34382829	34383037		34382829	34383037
A2	Conincided	A2-chr13	35420297	35421113		35420297	35421113
A2	Conincided	A2-chr13	36467684	36468249		36467684	36468249
A2	Conincided	A2-chr13	36717061	36717163		36717061	36717163
A2	Conincided	A2-chr13	37531814	37532705		37531814	37532705
A2	Conincided	A2-chr13	38241490	38242045		38241490	38242045
A2	Conincided	A2-chr13	38251917	38252136		38251917	38252136
A2	Conincided	A2-chr13	38260031	38260250		38260031	38260250
A2	Conincided	A2-chr13	38707297	38707444		38707297	38707444
A2	Conincided	A2-chr13	3939957	3943989		3939957	3943989
A2	Conincided	A2-chr13	39608141	39608572		39608141	39608572
A2	Conincided	A2-chr13	39703704	39703852		39703704	39703852
A2	Conincided	A2-chr13	40368954	40369056		40368954	40369056
A2	Conincided	A2-chr13	41395482	41398728		41395482	41398728
A2	Conincided	A2-chr13	41603889	41603998		41603889	41603998
A2	Conincided	A2-chr13	41604537	41605566		41604537	41605566
A2	Conincided	A2-chr13	4211596	4213162		4211596	4213162
A2	Conincided	A2-chr13	4213912	4214795		4213912	4214795
A2	Conincided	A2-chr13	42848827	42848975		42848827	42848975
A2	Conincided	A2-chr13	43115838	43116057		43115838	43116057
A2	Conincided	A2-chr13	43146542	43146690		43146542	43146690
A2	Conincided	A2-chr13	431601	431726		431601	431726
A2	Conincided	A2-chr13	43204170	43204406		43204170	43204406
A2	Conincided	A2-chr13	43477159	43477385		43477159	43477385
A2	Conincided	A2-chr13	43591960	43592108		43591960	43592108
A2	Conincided	A2-chr13	43617843	43618274		43617843	43618274
A2	Conincided	A2-chr13	43631903	43632334		43631903	43632334
A2	Conincided	A2-chr13	43738948	43739980		43738948	43739980
A2	Conincided	A2-chr13	43868861	43868985		43868861	43868985
A2	Conincided	A2-chr13	43883460	43883706		43883460	43883706
A2	Conincided	A2-chr13	44470669	44471700		44470669	44471700
A2	Conincided	A2-chr13	44518142	44518335		44518142	44518335
A2	Conincided	A2-chr13	44675072	44676605		44675072	44676605
A2	Conincided	A2-chr13	4478819	4481684		4478819	4481684
A2	Conincided	A2-chr13	44817644	44817743		44817644	44817743
A2	Conincided	A2-chr13	45009382	45009506		45009382	45009506
A2	Conincided	A2-chr13	45043166	45043290		45043166	45043290
A2	Conincided	A2-chr13	45181689	45181963		45181689	45181963
A2	Conincided	A2-chr13	45186988	45187472		45186988	45187472
A2	Conincided	A2-chr13	45425961	45426234		45425961	45426234
A2	Conincided	A2-chr13	45665430	45665556		45665430	45665556
A2	Conincided	A2-chr13	4686042	4688175		4686042	4688175
A2	Conincided	A2-chr13	4706450	4708200		4706450	4708200
A2	Conincided	A2-chr13	47886908	47887623		47886908	47887623
A2	Conincided	A2-chr13	48017972	48020436		48017972	48020436
A2	Conincided	A2-chr13	48140457	48143132		48140457	48143132
A2	Conincided	A2-chr13	48152460	48152664		48152460	48152664
A2	Conincided	A2-chr13	48165673	48170274		48165673	48170274
A2	Conincided	A2-chr13	48293076	48294629		48293076	48294629
A2	Conincided	A2-chr13	48383960	48386336		48383960	48386336
A2	Conincided	A2-chr13	48452532	48455411		48452532	48455411
A2	Conincided	A2-chr13	48613799	48614233		48613799	48614233
A2	Conincided	A2-chr13	48795816	48797145		48795816	48797145
A2	Conincided	A2-chr13	48986088	48986867		48986088	48986867
A2	Conincided	A2-chr13	49111418	49113063		49111418	49113063
A2	Conincided	A2-chr13	49761097	49761316		49761097	49761316
A2	Conincided	A2-chr13	49777969	49778400		49777969	49778400
A2	Conincided	A2-chr13	49903934	49904366		49903934	49904366
A2	Conincided	A2-chr13	50846512	50846659		50846512	50846659
A2	Conincided	A2-chr13	51247610	51247711		51247610	51247711
A2	Conincided	A2-chr13	51387887	51388034		51387887	51388034
A2	Conincided	A2-chr13	5175648	5175794		5175648	5175794
A2	Conincided	A2-chr13	52427501	52427932		52427501	52427932
A2	Conincided	A2-chr13	52493478	52495244		52493478	52495244
A2	Conincided	A2-chr13	53235635	53238577		53235635	53238577
A2	Conincided	A2-chr13	53467661	53467899		53467661	53467899
A2	Conincided	A2-chr13	53522405	53522845		53522405	53522845
A2	Conincided	A2-chr13	54259297	54259696		54259297	54259696
A2	Conincided	A2-chr13	54429691	54429846		54429691	54429846
A2	Conincided	A2-chr13	54499387	54499586		54499387	54499586
A2	Conincided	A2-chr13	54799124	54799471		54799124	54799471
A2	Conincided	A2-chr13	54807130	54807479		54807130	54807479
A2	Conincided	A2-chr13	55344868	55345100		55344868	55345100
A2	Conincided	A2-chr13	55934234	55934458		55934234	55934458
A2	Conincided	A2-chr13	56025503	56026055		56025503	56026055
A2	Conincided	A2-chr13	56119844	56120120		56119844	56120120
A2	Conincided	A2-chr13	56133181	56133469		56133181	56133469
A2	Conincided	A2-chr13	56148812	56149159		56148812	56149159
A2	Conincided	A2-chr13	56280080	56280415		56280080	56280415
A2	Conincided	A2-chr13	56357648	56357747		56357648	56357747
A2	Conincided	A2-chr13	56682440	56683140		56682440	56683140
A2	Conincided	A2-chr13	56932614	56933486		56932614	56933486
A2	Conincided	A2-chr13	57062513	57063844		57062513	57063844
A2	Conincided	A2-chr13	57494407	57494669		57494407	57494669
A2	Conincided	A2-chr13	57928150	57928298		57928150	57928298
A2	Conincided	A2-chr13	58347637	58347867		58347637	58347867
A2	Conincided	A2-chr13	58466793	58467481		58466793	58467481
A2	Conincided	A2-chr13	58644173	58644440		58644173	58644440
A2	Conincided	A2-chr13	58764822	58764921		58764822	58764921
A2	Conincided	A2-chr13	59410841	59411124		59410841	59411124
A2	Conincided	A2-chr13	59547905	59548181		59547905	59548181
A2	Conincided	A2-chr13	60755563	60755717		60755563	60755717
A2	Conincided	A2-chr13	61104874	61105110		61104874	61105110
A2	Conincided	A2-chr13	62727228	62732540		62727228	62732540
A2	Conincided	A2-chr13	63572552	63572853		63572552	63572853
A2	Conincided	A2-chr13	63991936	63992222		63991936	63992222
A2	Conincided	A2-chr13	64028120	64028708		64028120	64028708
A2	Conincided	A2-chr13	64052199	64052302		64052199	64052302
A2	Conincided	A2-chr13	64501837	64501969		64501837	64501969
A2	Conincided	A2-chr13	65029065	65029177		65029065	65029177
A2	Conincided	A2-chr13	65056399	65056498		65056399	65056498
A2	Conincided	A2-chr13	65455080	65455227		65455080	65455227
A2	Conincided	A2-chr13	65462872	65463104		65462872	65463104
A2	Conincided	A2-chr13	65580681	65580828		65580681	65580828
A2	Conincided	A2-chr13	65960641	65960771		65960641	65960771
A2	Conincided	A2-chr13	65967142	65967253		65967142	65967253
A2	Conincided	A2-chr13	66454243	66455564		66454243	66455564
A2	Conincided	A2-chr13	66666056	66667559		66666056	66667559
A2	Conincided	A2-chr13	66814689	66815389		66814689	66815389
A2	Conincided	A2-chr13	66974404	66975297		66974404	66975297
A2	Conincided	A2-chr13	67270672	67270924		67270672	67270924
A2	Conincided	A2-chr13	67271459	67271878		67271459	67271878
A2	Conincided	A2-chr13	67486041	67489219		67486041	67489219
A2	Conincided	A2-chr13	67675811	67675917		67675811	67675917
A2	Conincided	A2-chr13	6768300	6768400		6768300	6768400
A2	Conincided	A2-chr13	67730210	67731420		67730210	67731420
A2	Conincided	A2-chr13	67837040	67837741		67837040	67837741
A2	Conincided	A2-chr13	68138628	68138858		68138628	68138858
A2	Conincided	A2-chr13	68395736	68395918		68395736	68395918
A2	Conincided	A2-chr13	68470674	68470793		68470674	68470793
A2	Conincided	A2-chr13	68910962	68913218		68910962	68913218
A2	Conincided	A2-chr13	6922025	6922166		6922025	6922166
A2	Conincided	A2-chr13	69407793	69407919		69407793	69407919
A2	Conincided	A2-chr13	69483863	69484058		69483863	69484058
A2	Conincided	A2-chr13	70580419	70580819		70580419	70580819
A2	Conincided	A2-chr13	7069818	7069940		7069818	7069940
A2	Conincided	A2-chr13	70750844	70751839		70750844	70751839
A2	Conincided	A2-chr13	70942897	70943586		70942897	70943586
A2	Conincided	A2-chr13	71202311	71205829		71202311	71205829
A2	Conincided	A2-chr13	71221746	71222303		71221746	71222303
A2	Conincided	A2-chr13	71281503	71281890		71281503	71281890
A2	Conincided	A2-chr13	71442851	71443015		71442851	71443015
A2	Conincided	A2-chr13	71485261	71485624		71485261	71485624
A2	Conincided	A2-chr13	71715345	71715914		71715345	71715914
A2	Conincided	A2-chr13	71831424	71832122		71831424	71832122
A2	Conincided	A2-chr13	72347498	72347942		72347498	72347942
A2	Conincided	A2-chr13	72546258	72546939		72546258	72546939
A2	Conincided	A2-chr13	72547259	72547397		72547259	72547397
A2	Conincided	A2-chr13	72638606	72643849		72638606	72643849
A2	Conincided	A2-chr13	73291132	73293457		73291132	73293457
A2	Conincided	A2-chr13	73502008	73502282		73502008	73502282
A2	Conincided	A2-chr13	73579994	73581980		73579994	73581980
A2	Conincided	A2-chr13	74510693	74513254		74510693	74513254
A2	Conincided	A2-chr13	74598847	74599308		74598847	74599308
A2	Conincided	A2-chr13	74722337	74731819		74722337	74731819
A2	Conincided	A2-chr13	7490440	7490539		7490440	7490539
A2	Conincided	A2-chr13	74909195	74909880		74909195	74909880
A2	Conincided	A2-chr13	7501245	7501344		7501245	7501344
A2	Conincided	A2-chr13	75026723	75026899		75026723	75026899
A2	Conincided	A2-chr13	75111454	75111732		75111454	75111732
A2	Conincided	A2-chr13	75142549	75142946		75142549	75142946
A2	Conincided	A2-chr13	75170149	75170271		75170149	75170271
A2	Conincided	A2-chr13	75618586	75619013		75618586	75619013
A2	Conincided	A2-chr13	75758429	75758588		75758429	75758588
A2	Conincided	A2-chr13	75930179	75930324		75930179	75930324
A2	Conincided	A2-chr13	75938076	75938224		75938076	75938224
A2	Conincided	A2-chr13	77699874	77699999		77699874	77699999
A2	Conincided	A2-chr13	78019947	78020564		78019947	78020564
A2	Conincided	A2-chr13	78812162	78812380		78812162	78812380
A2	Conincided	A2-chr13	79401587	79401858		79401587	79401858
A2	Conincided	A2-chr13	80078596	80078815		80078596	80078815
A2	Conincided	A2-chr13	8022630	8022750		8022630	8022750
A2	Conincided	A2-chr13	80806000	80806219		80806000	80806219
A2	Conincided	A2-chr13	8144345	8144473		8144345	8144473
A2	Conincided	A2-chr13	81789886	81790035		81789886	81790035
A2	Conincided	A2-chr13	81793153	81793372		81793153	81793372
A2	Conincided	A2-chr13	81890010	81894819		81890010	81894819
A2	Conincided	A2-chr13	82057004	82057509		82057004	82057509
A2	Conincided	A2-chr13	82111394	82111579		82111394	82111579
A2	Conincided	A2-chr13	82280468	82280883		82280468	82280883
A2	Conincided	A2-chr13	8267947	8268072		8267947	8268072
A2	Conincided	A2-chr13	82717538	82717751		82717538	82717751
A2	Conincided	A2-chr13	82840527	82841220		82840527	82841220
A2	Conincided	A2-chr13	83104317	83104421		83104317	83104421
A2	Conincided	A2-chr13	83199937	83200151		83199937	83200151
A2	Conincided	A2-chr13	83298804	83299563		83298804	83299563
A2	Conincided	A2-chr13	83571677	83576898		83571677	83576898
A2	Conincided	A2-chr13	83864386	83864512		83864386	83864512
A2	Conincided	A2-chr13	8422160	8422390		8422160	8422390
A2	Conincided	A2-chr13	84296436	84297968		84296436	84297968
A2	Conincided	A2-chr13	84933688	84934062		84933688	84934062
A2	Conincided	A2-chr13	85890878	85891025		85890878	85891025
A2	Conincided	A2-chr13	8590741	8590902		8590741	8590902
A2	Conincided	A2-chr13	86002498	86002613		86002498	86002613
A2	Conincided	A2-chr13	86887169	86887517		86887169	86887517
A2	Conincided	A2-chr13	86895122	86895467		86895122	86895467
A2	Conincided	A2-chr13	87754921	87755252		87754921	87755252
A2	Conincided	A2-chr13	87770870	87771675		87770870	87771675
A2	Conincided	A2-chr13	88397193	88397490		88397193	88397490
A2	Conincided	A2-chr13	88434191	88435576		88434191	88435576
A2	Conincided	A2-chr13	88826473	88826947		88826473	88826947
A2	Conincided	A2-chr13	88923440	88923731		88923440	88923731
A2	Conincided	A2-chr13	89484373	89485286		89484373	89485286
A2	Conincided	A2-chr13	89530517	89531999		89530517	89531999
A2	Conincided	A2-chr13	89547868	89548788		89547868	89548788
A2	Conincided	A2-chr13	89834923	89835910		89834923	89835910
A2	Conincided	A2-chr13	89930441	89931396		89930441	89931396
A2	Conincided	A2-chr13	89951107	89953543		89951107	89953543
A2	Conincided	A2-chr13	90429850	90430402		90429850	90430402
A2	Conincided	A2-chr13	90503541	90505283		90503541	90505283
A2	Conincided	A2-chr13	90910594	90910715		90910594	90910715
A2	Conincided	A2-chr13	91583176	91583441		91583176	91583441
A2	Conincided	A2-chr13	9161648	9161774		9161648	9161774
A2	Conincided	A2-chr13	9168698	9169355		9168698	9169355
A2	Conincided	A2-chr13	91766228	91766354		91766228	91766354
A2	Conincided	A2-chr13	91772861	91772987		91772861	91772987
A2	Conincided	A2-chr13	91879212	91882487		91879212	91882487
A2	Conincided	A2-chr13	92040672	92044343		92040672	92044343
A2	Conincided	A2-chr13	92999643	92999904		92999643	92999904
A2	Conincided	A2-chr13	93028841	93029040		93028841	93029040
A2	Conincided	A2-chr13	93038344	93038451		93038344	93038451
A2	Conincided	A2-chr13	93125533	93125752		93125533	93125752
A2	Conincided	A2-chr13	93133783	93134002		93133783	93134002
A2	Conincided	A2-chr13	93540615	93540834		93540615	93540834
A2	Conincided	A2-chr13	94405250	94405397		94405250	94405397
A2	Conincided	A2-chr13	94442934	94443240		94442934	94443240
A2	Conincided	A2-chr13	94754996	94756149		94754996	94756149
A2	Conincided	A2-chr13	94834939	94837374		94834939	94837374
A2	Conincided	A2-chr13	95150276	95150401		95150276	95150401
A2	Conincided	A2-chr13	95236563	95237358		95236563	95237358
A2	Conincided	A2-chr13	9532867	9533522		9532867	9533522
A2	Conincided	A2-chr13	95450541	95450641		95450541	95450641
A2	Conincided	A2-chr13	9567690	9568077		9567690	9568077
A2	Conincided	A2-chr13	95811427	95811638		95811427	95811638
A2	Conincided	A2-chr13	9595003	9595151		9595003	9595151
A2	Conincided	A2-chr13	9617204	9617482		9617204	9617482
A2	Conincided	A2-chr13	97109893	97110908		97109893	97110908
A2	Conincided	A2-chr13	97150841	97151165		97150841	97151165
A2	Conincided	A2-chr13	97438007	97438132		97438007	97438132
A2	Conincided	A2-chr13	97635503	97640662		97635503	97640662
A2	Conincided	A2-chr13	97726776	97727163		97726776	97727163
A2	Conincided	A2-chr13	97988403	97993460		97988403	97993460
A2	Conincided	A2-chr13	98015969	98016073		98015969	98016073
A2	Conincided	A2-chr13	98714163	98714438		98714163	98714438
A2	Conincided	A2-chr13	99179866	99179967		99179866	99179967
A2	Conincided	A2-chr13	99343394	99343608		99343394	99343608
A2	Conincided	A2-chr13	99392420	99392657		99392420	99392657
A2	Conincided	A2-chr13	99399748	99399879		99399748	99399879
A2	Conincided	A2-chr1	100334730	100335130		100334730	100335130
A2	Conincided	A2-chr1	100634801	100634927		100634801	100634927
A2	Conincided	A2-chr1	100783858	100783973		100783858	100783973
A2	Conincided	A2-chr1	10110250	10113469		10110250	10113469
A2	Conincided	A2-chr1	101372302	101372537		101372302	101372537
A2	Conincided	A2-chr1	101408384	101408572		101408384	101408572
A2	Conincided	A2-chr1	101421165	101421480		101421165	101421480
A2	Conincided	A2-chr1	101427428	101427709		101427428	101427709
A2	Conincided	A2-chr1	101428875	101429550		101428875	101429550
A2	Conincided	A2-chr1	101438972	101439081		101438972	101439081
A2	Conincided	A2-chr1	102035918	102036155		102035918	102036155
A2	Conincided	A2-chr1	102119827	102120931		102119827	102120931
A2	Conincided	A2-chr1	102333601	102333765		102333601	102333765
A2	Conincided	A2-chr1	102333899	102334086		102333899	102334086
A2	Conincided	A2-chr1	10274207	10274327		10274207	10274327
A2	Conincided	A2-chr1	103346896	103349446		103346896	103349446
A2	Conincided	A2-chr1	103545460	103545579		103545460	103545579
A2	Conincided	A2-chr1	103647572	103647831		103647572	103647831
A2	Conincided	A2-chr1	10379983	10380352		10379983	10380352
A2	Conincided	A2-chr1	103848593	103848995		103848593	103848995
A2	Conincided	A2-chr1	104064585	104065720		104064585	104065720
A2	Conincided	A2-chr1	104144758	104144883		104144758	104144883
A2	Conincided	A2-chr1	104173979	104174097		104173979	104174097
A2	Conincided	A2-chr1	104445797	104445899		104445797	104445899
A2	Conincided	A2-chr1	104473251	104473946		104473251	104473946
A2	Conincided	A2-chr1	10569325	10569747		10569325	10569747
A2	Conincided	A2-chr1	106394785	106395486		106394785	106395486
A2	Conincided	A2-chr1	106618800	106618902		106618800	106618902
A2	Conincided	A2-chr1	106802356	106802504		106802356	106802504
A2	Conincided	A2-chr1	106810721	106810869		106810721	106810869
A2	Conincided	A2-chr1	107471648	107472643		107471648	107472643
A2	Conincided	A2-chr1	107650250	107650423		107650250	107650423
A2	Conincided	A2-chr1	107717734	107717870		107717734	107717870
A2	Conincided	A2-chr1	107883072	107883503		107883072	107883503
A2	Conincided	A2-chr1	107899465	107899613		107899465	107899613
A2	Conincided	A2-chr1	108159875	108160089		108159875	108160089
A2	Conincided	A2-chr1	108160090	108160234		108160090	108160234
A2	Conincided	A2-chr1	108439662	108439794		108439662	108439794
A2	Conincided	A2-chr1	108454844	108455560		108454844	108455560
A2	Conincided	A2-chr1	108512151	108512812		108512151	108512812
A2	Conincided	A2-chr1	108542301	108542462		108542301	108542462
A2	Conincided	A2-chr1	108542482	108542648		108542482	108542648
A2	Conincided	A2-chr1	109267433	109270619		109267433	109270619
A2	Conincided	A2-chr1	109700918	109701132		109700918	109701132
A2	Conincided	A2-chr1	110290068	110290168		110290068	110290168
A2	Conincided	A2-chr1	110315189	110315846		110315189	110315846
A2	Conincided	A2-chr1	110744330	110744471		110744330	110744471
A2	Conincided	A2-chr1	110764250	110764787		110764250	110764787
A2	Conincided	A2-chr1	110925678	110926826		110925678	110926826
A2	Conincided	A2-chr1	110966437	110966545		110966437	110966545
A2	Conincided	A2-chr1	111022153	111022776		111022153	111022776
A2	Conincided	A2-chr1	111255160	111256893		111255160	111256893
A2	Conincided	A2-chr1	111483484	111483703		111483484	111483703
A2	Conincided	A2-chr1	111585342	111588527		111585342	111588527
A2	Conincided	A2-chr1	11187555	11187655		11187555	11187655
A2	Conincided	A2-chr1	111969582	111969729		111969582	111969729
A2	Conincided	A2-chr1	112384681	112384829		112384681	112384829
A2	Conincided	A2-chr1	112386577	112386976		112386577	112386976
A2	Conincided	A2-chr1	113040364	113040748		113040364	113040748
A2	Conincided	A2-chr1	114185584	114185685		114185584	114185685
A2	Conincided	A2-chr1	114246669	114246795		114246669	114246795
A2	Conincided	A2-chr1	114254040	114254678		114254040	114254678
A2	Conincided	A2-chr1	114290802	114291075		114290802	114291075
A2	Conincided	A2-chr1	114512631	114512951		114512631	114512951
A2	Conincided	A2-chr1	114617069	114617169		114617069	114617169
A2	Conincided	A2-chr1	114703938	114704062		114703938	114704062
A2	Conincided	A2-chr1	115054223	115054335		115054223	115054335
A2	Conincided	A2-chr1	115136907	115140845		115136907	115140845
A2	Conincided	A2-chr1	11514163	11514271		11514163	11514271
A2	Conincided	A2-chr1	115567176	115572364		115567176	115572364
A2	Conincided	A2-chr1	115621520	115621648		115621520	115621648
A2	Conincided	A2-chr1	115623644	115623877		115623644	115623877
A2	Conincided	A2-chr1	116195291	116195410		116195291	116195410
A2	Conincided	A2-chr1	116597497	116597653		116597497	116597653
A2	Conincided	A2-chr1	116624546	116624722		116624546	116624722
A2	Conincided	A2-chr1	116788534	116791387		116788534	116791387
A2	Conincided	A2-chr1	117116828	117117047		117116828	117117047
A2	Conincided	A2-chr1	117139963	117140110		117139963	117140110
A2	Conincided	A2-chr1	117202432	117202599		117202432	117202599
A2	Conincided	A2-chr1	117219356	117223327		117219356	117223327
A2	Conincided	A2-chr1	117253590	117254774		117253590	117254774
A2	Conincided	A2-chr1	117585769	117589935		117585769	117589935
A2	Conincided	A2-chr1	117646345	117648300		117646345	117648300
A2	Conincided	A2-chr1	118274596	118276524		118274596	118276524
A2	Conincided	A2-chr1	11860234	11860343		11860234	11860343
A2	Conincided	A2-chr1	119004178	119005584		119004178	119005584
A2	Conincided	A2-chr1	119050230	119050975		119050230	119050975
A2	Conincided	A2-chr1	119079919	119080635		119079919	119080635
A2	Conincided	A2-chr1	119090396	119090957		119090396	119090957
A2	Conincided	A2-chr1	119656311	119657250		119656311	119657250
A2	Conincided	A2-chr1	119886216	119886617		119886216	119886617
A2	Conincided	A2-chr1	120080812	120080932		120080812	120080932
A2	Conincided	A2-chr1	120216642	120216750		120216642	120216750
A2	Conincided	A2-chr1	120747885	120748362		120747885	120748362
A2	Conincided	A2-chr1	121113552	121113693		121113552	121113693
A2	Conincided	A2-chr1	121124370	121124567		121124370	121124567
A2	Conincided	A2-chr1	121658674	121658893		121658674	121658893
A2	Conincided	A2-chr1	122095921	122096046		122095921	122096046
A2	Conincided	A2-chr1	12223337	12224617		12223337	12224617
A2	Conincided	A2-chr1	122402050	122405123		122402050	122405123
A2	Conincided	A2-chr1	122600151	122600277		122600151	122600277
A2	Conincided	A2-chr1	122763833	122764804		122763833	122764804
A2	Conincided	A2-chr1	122792875	122793022		122792875	122793022
A2	Conincided	A2-chr1	122813858	122814006		122813858	122814006
A2	Conincided	A2-chr1	123126494	123126698		123126494	123126698
A2	Conincided	A2-chr1	123143045	123143211		123143045	123143211
A2	Conincided	A2-chr1	123482269	123482376		123482269	123482376
A2	Conincided	A2-chr1	123652939	123654201		123652939	123654201
A2	Conincided	A2-chr1	123700013	123700501		123700013	123700501
A2	Conincided	A2-chr1	123832742	123833416		123832742	123833416
A2	Conincided	A2-chr1	124064300	124064439		124064300	124064439
A2	Conincided	A2-chr1	124179570	124179718		124179570	124179718
A2	Conincided	A2-chr1	124316371	124319759		124316371	124319759
A2	Conincided	A2-chr1	124595804	124595984		124595804	124595984
A2	Conincided	A2-chr1	124621939	124622158		124621939	124622158
A2	Conincided	A2-chr1	124630369	124630588		124630369	124630588
A2	Conincided	A2-chr1	124930761	124932833		124930761	124932833
A2	Conincided	A2-chr1	125251180	125253493		125251180	125253493
A2	Conincided	A2-chr1	125257195	125257352		125257195	125257352
A2	Conincided	A2-chr1	125339953	125341125		125339953	125341125
A2	Conincided	A2-chr1	125787664	125787867		125787664	125787867
A2	Conincided	A2-chr1	126709748	126710107		126709748	126710107
A2	Conincided	A2-chr1	126710381	126710486		126710381	126710486
A2	Conincided	A2-chr1	127188155	127188300		127188155	127188300
A2	Conincided	A2-chr1	127290217	127291211		127290217	127291211
A2	Conincided	A2-chr1	127521016	127524661		127521016	127524661
A2	Conincided	A2-chr1	12807845	12813126		12807845	12813126
A2	Conincided	A2-chr1	128136906	128137191		128136906	128137191
A2	Conincided	A2-chr1	128200834	128201479		128200834	128201479
A2	Conincided	A2-chr1	128315601	128315791		128315601	128315791
A2	Conincided	A2-chr1	12836119	12836573		12836119	12836573
A2	Conincided	A2-chr1	128461964	128463511		128461964	128463511
A2	Conincided	A2-chr1	128533758	128535651		128533758	128535651
A2	Conincided	A2-chr1	12873340	12873489		12873340	12873489
A2	Conincided	A2-chr1	128868885	128868997		128868885	128868997
A2	Conincided	A2-chr1	128958064	128958429		128958064	128958429
A2	Conincided	A2-chr1	129440487	129443043		129440487	129443043
A2	Conincided	A2-chr1	129657184	129657402		129657184	129657402
A2	Conincided	A2-chr1	129902977	129903196		129902977	129903196
A2	Conincided	A2-chr1	130502842	130503178		130502842	130503178
A2	Conincided	A2-chr1	131244061	131244279		131244061	131244279
A2	Conincided	A2-chr1	131326049	131326397		131326049	131326397
A2	Conincided	A2-chr1	131744629	131745168		131744629	131745168
A2	Conincided	A2-chr1	131747630	131747926		131747630	131747926
A2	Conincided	A2-chr1	132158383	132158490		132158383	132158490
A2	Conincided	A2-chr1	132169895	132170002		132169895	132170002
[truncated: 64,918 more rows]
