# Supplementary material for: Bioinformatics Analysis of Small RNAs in Pima (Gossypium barbadense L.)
Source: PLoS One. 2015 Feb 13;10(2):e0116826. doi: 10.1371/journal.pone.0116826 (PMC4332481; doi:10.1371/journal.pone.0116826)
Supplement: S9 Table — (XLSX) [file pone.0116826.s009.xlsx]

## Sheet: Table S9
Table S9. trans-nat siRNAs in Pima
Seq (5'->3')	Total reads	Length
AAAAAAAAAAGCGGTTGATTACT	1	23
AAAAAAAAACTTAACCACAAGC	1	22
AAAAAAAAATGATGTCCGGAGG	1	22
AAAAAAAACATGTCGGAAAT	1	20
AAAAAAAACATGTCGGAAATC	3	21
AAAAAAAAGGGGACGAAAA	1	19
AAAAAAAATGTGGTTATG	1	18
AAAAAAAATTTTTTTCGCGG	1	20
AAAAAAACATAGAATAGTAGAAGA	1	24
AAAAAAACATGTCGGAAAT	1	19
AAAAAAACATGTCGGAAATC	3	20
AAAAAAACGAGGTTCGGCCAAT	1	22
AAAAAAACGATCGAAGAATGG	1	21
AAAAAAACTTGTTCATGA	1	18
AAAAAAACTTGTTCATGAG	2	19
AAAAAAACTTGTTCATGAGT	1	20
AAAAAAAGAACAACCTGCAGAATG	1	24
AAAAAAAGAGTAGGCAAG	1	18
AAAAAAAGATGAAGGACGC	1	19
AAAAAAAGATTGTTGATTTCA	1	21
AAAAAAAGGATGAAGACGGATTT	1	23
AAAAAAATATTTTTAAAAAGG	1	21
AAAAAAATCCAATCGTCAAAAT	1	22
AAAAAAATTGTTCGCAGAATTGT	1	23
AAAAAACAAGATGGTAGAGGGGGTG	1	25
AAAAAACAATTCGTTTTCTGTTTG	1	24
AAAAAACATAGAATAGTAGAAG	1	22
AAAAAACATGTCGGAAAT	1	18
AAAAAACATGTCGGAAATC	2	19
AAAAAACCGAAACGGAAAG	1	19
AAAAAACGACTAAAATAAC	1	19
AAAAAACGAGGACCTTTGGCT	1	21
AAAAAACGAGGTTCGGCCAAT	1	21
AAAAAACGGCGCTGCAACTTT	1	21
AAAAAACGGGTAATTATTG	1	19
AAAAAACGTATAACATGAACGGCA	1	24
AAAAAACTCGAACCAGAAAGTAA	1	23
AAAAAACTGATTCGAACACGCCAC	1	24
AAAAAACTTGAATATGAATAGTGA	1	24
AAAAAACTTGTTCATGAGT	1	19
AAAAAAGAAGATGACTGGACACCT	1	24
AAAAAAGACTGTTTCAGAGAGG	1	22
AAAAAAGATATAGGCATTCTAAAT	1	24
AAAAAAGCAGCTTTCAAGGTCT	1	22
AAAAAAGCGTGACGAGAATAATTTT	1	25
AAAAAAGCTTTGACATCGGATTCA	1	24
AAAAAAGGAAAGAGGGGTT	1	19
AAAAAAGGAATCAAATGGAGACACT	1	25
AAAAAAGTCTGGACGGTTT	1	19
AAAAAAGTCTGTCAGCATTA	1	20
AAAAAATAAACATCGAAAC	1	19
AAAAAATAGAAAGAGTCGTGCC	1	22
AAAAAATATCGTCGAAAGTTC	1	21
AAAAAATATGTTTGATTGAAACCG	1	24
AAAAAATATTAAAAACTGGGT	1	21
AAAAAATCATCATAATATCTCGG	1	23
AAAAAATCATCCAGGACAGCAAG	1	23
AAAAAATCGGTGGCTGCGAC	1	20
AAAAAATCTTGGAGGCATCTCATA	1	24
AAAAAATGAATTTGGCGTTTG	1	21
AAAAAATGTGCGTCGTTGTATG	1	22
AAAAAATGTTTGGCGATCAATCGG	1	24
AAAAAATTAAAGCATTCATCT	1	21
AAAAACAAAATGATTTTGAATCCA	1	24
AAAAACAAGATGTGGAAGCTGG	1	22
AAAAACAATGGACGAAAA	1	18
AAAAACACAGCACTCTGCAAA	1	21
AAAAACACAGCACTCTGCAAACA	1	23
AAAAACACAGCACTCTGCAAACAC	3	24
AAAAACACAGCACTCTGCAAACACG	1	25
AAAAACACAGTTCACCAATCTACT	1	24
AAAAACACCCACGCCGAAAGACCAA	1	25
AAAAACAGGAAAAGACGAGGAATT	1	24
AAAAACAGGACGGATTTCCAC	1	21
AAAAACATAAACTTTGAAGCTC	2	22
AAAAACATAATCTGTTTA	2	18
AAAAACATAATCTGTTTAG	1	19
AAAAACATAATCTGTTTAGAGC	2	22
AAAAACATATTTGCATTTGCTT	1	22
AAAAACATCATGACCGTTCAG	1	21
AAAAACATCGTCAACATTGCG	1	21
AAAAACATGTCGGAAATC	6	18
AAAAACATTTGAAGCCTGAGAC	1	22
AAAAACCAAAATCGTCGGCTA	1	21
AAAAACCAATCTGACTGTTGCGAC	1	24
AAAAACCAATTTGATCTCTGCGAC	2	24
AAAAACCATAACCTCTGAGTGAT	1	23
AAAAACCCCTTCTATGAGATGGAGA	1	25
AAAAACCGATCAAGGGCTCAC	1	21
AAAAACCTAGATCTAGGATCGG	1	22
AAAAACCTGAACCTAGGAGAG	1	21
AAAAACGAAGGCGTCCAGTTTG	1	22
AAAAACGGACGTTTGATGGTG	1	21
AAAAACGGAGGAAAATGGCTTG	1	22
AAAAACTATGCAGCTTTGGCT	1	21
AAAAACTCATCGTTGGACAAA	1	21
AAAAACTCCAGAGATTGCTTTGAA	1	24
AAAAACTCTGATGCAGACCGG	1	21
AAAAACTGAGCAAAAAGGATTCAA	1	24
AAAAACTGATCGAAATTATTGGAC	2	24
AAAAACTGGTAACAATGGCCA	1	21
AAAAACTTGAATATGAATAGTGA	1	23
AAAAACTTGAATATGAATAGTGAA	1	24
AAAAACTTGCAGATCATGA	1	19
AAAAAGAAAAAGAGAGTTGG	1	20
AAAAAGAAAAGATCGTTTAT	1	20
AAAAAGAAATGAAGAACTGG	1	20
AAAAAGAACACCAAGTAGGATA	1	22
AAAAAGAACAGTTCAGTGATGGTGTC	1	26
AAAAAGAACCACATACAAATGCAC	1	24
AAAAAGAAGACGAAGAGAAAAAG	1	23
AAAAAGAAGATCAAGTTGACAC	1	22
AAAAAGAAGATGAAACAGCCA	4	21
AAAAAGAAGGAAAAGTTATC	1	20
AAAAAGAAGGTGATTTTTCA	1	20
AAAAAGACAAACTTTCTGATTTA	1	23
AAAAAGACAAGAATGCAACAATCA	1	24
AAAAAGACAGATGAAATTGCT	1	21
AAAAAGACCCAAAAATTCCTTTT	1	23
AAAAAGACCTAAAACAGTATC	1	21
AAAAAGAGAAATTTAGAATTCAAA	1	24
AAAAAGAGAAGGGGAAATA	1	19
AAAAAGAGAGGACATTGT	1	18
AAAAAGAGGGCTTAAAGTT	1	19
AAAAAGAGGTTACAGAATATT	1	21
AAAAAGATCCCGAGACATG	1	19
AAAAAGATCGTTACAACAT	1	19
AAAAAGATCGTTACAACATT	1	20
AAAAAGATCTTGTTTCGGATG	1	21
AAAAAGATGAACACAAGGCACTT	1	23
AAAAAGATGCAGATCTTCGTTAAG	1	24
AAAAAGATGGGGTTCAATCAGTT	1	23
AAAAAGATTATGAAGAAGTCGG	1	22
AAAAAGATTGAAGAAGTGCAC	1	21
AAAAAGCAATGGCTGCAATCT	1	21
AAAAAGCACTTTTTGACAGCAATG	23	24
AAAAAGCACTTTTTGACAGCAATGC	2	25
AAAAAGCATCACAGGTTTCAT	1	21
AAAAAGCCAACGAAGAAGCATCT	1	23
AAAAAGCCAGGGCAGATGAA	1	20
AAAAAGCGAAACTCTCGTCGT	1	21
AAAAAGCGGAGGCTTGTGGCA	1	21
AAAAAGCGTGACGAGAATAATTTT	1	24
AAAAAGCGTGACGAGAATAATTTTCT	1	26
AAAAAGCTATGAACCAAAGGCTTGCG	1	26
AAAAAGCTCGTAATTGGACTTA	1	22
AAAAAGCTCGTAGTTGAA	3	18
AAAAAGCTGATGAGATTCCT	1	20
AAAAAGCTTTGACATCGGATTCAT	1	24
AAAAAGGAAGGCAAAACATTTG	1	22
AAAAAGGAAGGCAAAACATTTGTG	1	24
AAAAAGGAAGTAGCCCATGAAAT	1	23
AAAAAGGATAGGATCTGTAAG	1	21
AAAAAGGCCTAGGAGCAGATGGA	1	23
AAAAAGGCGATCGAGAAAG	1	19
AAAAAGGCTTACCTCCGTTCTTGG	1	24
AAAAAGGGAGTGATGCATTAA	1	21
AAAAAGGTAGGATTTGAGGTT	1	21
AAAAAGGTCAAGGAATTT	2	18
AAAAAGGTGGTTTTATTTCTA	1	21
AAAAAGGTTGAAGAACAAA	1	19
AAAAAGGTTGAAGAAGATC	1	19
AAAAAGGTTGGGGAGGGAC	1	19
AAAAAGTAAATTTTCGGCCC	1	20
AAAAAGTAGAAGCCGGATCAGAACAG	1	26
AAAAAGTAGAGTGACACATTGCAC	1	24
AAAAAGTCCTCGGAAGTTCAC	1	21
AAAAAGTCGAAGATTGGT	1	18
AAAAAGTGGAAGCGGAACGGT	1	21
AAAAAGTGGGAGAAGTCTCTT	1	21
AAAAAGTTATTCACAGTT	1	18
AAAAAGTTTGACAAGGTTAC	1	20
AAAAATAAGCTCAGGTCGGAT	1	21
AAAAATAAGCTCAGGTCGGATAG	1	23
AAAAATAAGTCTATGGAAGGATT	1	23
AAAAATAATCTTGGACGGCTT	1	21
AAAAATACATCACCAAGTTTTGCC	1	24
AAAAATAGTTTCAGTTTATGGC	1	22
AAAAATAGTTTCAGTTTATGGCGC	1	24
AAAAATATCATTCATGGGCTTC	1	22
AAAAATATGTTTGATTGAAACCGAA	1	25
AAAAATCAGATGTTTCATG	4	19
AAAAATCAGATGTTTCATGA	3	20
AAAAATCAGATGTTTCATGAA	3	21
AAAAATCAGATGTTTCATGAACGG	24	24
AAAAATCAGATGTTTCATGAACGGA	2	25
AAAAATCCTTTGATCGAGCTC	1	21
AAAAATCGGTGTAAATGA	1	18
AAAAATCTGAAAGGGAGGCT	1	20
AAAAATCTGAAAGGGAGGCTGA	1	22
AAAAATCTGAAGCTGTTGAGG	1	21
AAAAATGAGTTGGAAAAGCAAAG	1	23
AAAAATGATTGTTAATTTA	1	19
AAAAATGCAGGAACCGGAACTAG	1	23
AAAAATGCTCTTTTTAACCTTTA	1	23
AAAAATGCTGAACCGGACGAA	1	21
AAAAATGGATAAGATTAAGACTAT	1	24
AAAAATGGCACCACTGACTGG	1	21
AAAAATGGCTGAAGAAACGGT	1	21
AAAAATTAAATGCTTCGGATTGAA	1	24
AAAAATTAGGGGATGAGCT	1	19
AAAAATTAGGGGATGAGCTGT	1	21
AAAAATTAGGGGATGAGCTGTG	1	22
AAAAATTAGGGGATGAGCTGTGGG	1	24
AAAAATTATTTTATGGAGG	1	19
AAAAATTCCCGATCATCCAACT	1	22
AAAAATTGAAATCGGATAATTAGC	2	24
AAAAATTGACAATTAGTCGGTGT	1	23
AAAAATTGCAGACGAGTTGGA	1	21
AAAAATTGCTGCTTAGCTGACATT	1	24
AAAAATTGGGGATTTGTGGG	1	20
AAAAATTTAGACTTGTTTTGCATG	1	24
AAAAATTTCTTGTTGGACCCAA	1	22
AAAAATTTGAAGTTGGAATATCT	1	23
AAAAATTTGGTTAATTATGG	1	20
AAAAATTTTAAGGAGGAAAGAAGA	1	24
AAAAATTTTATGTTCGCGGGT	1	21
AAAAATTTTTATATATGG	1	18
AAAACAAAAAAAAGGGCTTTTGG	1	23
AAAACAAAAACGTGGAGTTGG	1	21
AAAACAAAAAGCTTCTACCTAAAC	2	24
AAAACAACATGGATGTACGTAG	1	22
AAAACAACCAGGATGTTGGCTTA	1	23
AAAACAACGTCCTACATTAACAAC	1	24
AAAACAAGATGTGGAAGCT	1	19
AAAACAAGATGTGGAAGCTGG	2	21
AAAACAAGATGTGGAAGCTGGCAC	1	24
AAAACAAGCAGAATTCTGGGT	1	21
AAAACAATGGCGGATTATTA	1	20
AAAACAATTATTGCTTGGTCCTCA	1	24
AAAACACAGCACTCTGCAA	1	19
AAAACACAGCACTCTGCAAAC	2	21
AAAACACAGCACTCTGCAAACA	1	22
AAAACACAGCACTCTGCAAACAC	1	23
AAAACACAGCACTCTGCAAACACGAA	1	26
AAAACACCTTAGAGACCTGATGC	1	23
AAAACACCTTAGAGACCTGATGCCAC	1	26
AAAACACCTTCATCGTCGTGC	1	21
AAAACACGGTGACCTAGTTTAT	1	22
AAAACACTCGATTACCGGAATTTT	1	24
AAAACAGAAAAGAAGTCGGCTA	1	22
AAAACAGAAAGGTCTTGGCTA	1	21
AAAACAGAACATGAGTATTAAGC	1	23
AAAACAGAGAATAATGATGG	1	20
AAAACAGAGATGTACGTGGTG	1	21
AAAACAGAGTGGAGCAGGAGCAGG	1	24
AAAACAGATGAAGCTTATAAT	1	21
AAAACAGGAGGATTTAGAAGATG	1	23
AAAACAGGTGGTTTTTCACAAA	1	22
AAAACAGTACTGAATCAATAA	1	21
AAAACAGTCAGGATGTTG	4	18
AAAACAGTCAGGATGTTGG	1	19
AAAACAGTCAGGATGTTGGCT	1	21
AAAACAGTCAGGATGTTGGCTTA	1	23
AAAACAGTCAGGATGTTGGCTTAGA	2	25
AAAACAGTGGAGAAGAACAAA	1	21
AAAACAGTGTCGTTTCGAAAC	1	21
AAAACATAAACTTTGAAGCTCAA	1	23
AAAACATAACCCGTCAGAG	1	19
AAAACATAACCCGTCAGAGA	1	20
AAAACATAACCCGTCAGAGAT	21	21
AAAACATAACCCGTCAGAGATC	1	22
AAAACATAACCCGTCAGAGATCTT	1	24
AAAACATATGAAGATTGCT	2	19
AAAACATCTCTGTCAGCTGAAGAA	1	24
AAAACATGATTGAAGACACCT	1	21
AAAACATGGATTGGTGCAGTAAAAG	1	25
AAAACATGTCGGAAATCTT	1	19
AAAACATTCGGTTGTGGATCGGC	2	23
AAAACATTCGGTTGTGGATCGGCG	1	24
AAAACATTGAACCAATAGATGAGA	1	24
AAAACATTGAGAAGGTTCTGG	1	21
AAAACCAAAAAAAAGCTTATTTTA	1	24
AAAACCAAAATCGTCGGCTAATT	1	23
AAAACCAAAATCGTCGGCTAATTA	1	24
AAAACCAACGAAGTCAAGGAT	1	21
AAAACCAAGACAGTAGAAGA	1	20
AAAACCAATTAGCGGCAGAGAC	1	22
AAAACCACACAAGACCGTATA	1	21
AAAACCACCATAGGCACGGTTCAC	1	24
AAAACCAGAACCCAAGCCACC	1	21
AAAACCAGCTCTGACCTTCCTCCAG	1	25
AAAACCAGTTAGCACAGTA	1	19
AAAACCATTTTTTTAGAGG	1	19
AAAACCCAGAAAGAAACAGCC	1	21
AAAACCCCATACAGACAACACA	1	22
AAAACCCGGAATTTTCATCAAGG	1	23
AAAACCCTAATGCCAGAGACGATG	1	24
AAAACCCTGAAAAATTGTGCCATA	1	24
AAAACCCTGGCATGGCATCTCAT	1	23
AAAACCGATCTCCTCACAAGCGAA	1	24
AAAACCGATGAAGGGACATGG	1	21
AAAACCGCGTCCGGTTTGT	1	19
AAAACCGCGTCCGGTTTGTG	1	20
AAAACCGCGTCCGGTTTGTGG	1	21
AAAACCGGATATGGTGTTATA	1	21
AAAACCGGGTTTACTGGG	1	18
AAAACCGGGTTTACTGGGGA	2	20
AAAACCGGGTTTACTGGGGATTG	1	23
AAAACCTAACAAGGTGGTGCAA	1	22
AAAACCTGAGAATCAGAACGG	2	21
AAAACCTTGAATAACGGG	1	18
AAAACCTTGAATAACGGGTCGGAC	1	24
AAAACGAAACTAGCTCACAAAGGG	1	24
AAAACGAAAGGTCGATTGGCTA	2	22
AAAACGAACACTCAAGAAGAAGTA	1	24
AAAACGAAGATGTGAATGGACCT	1	23
AAAACGAAGTGGGAAGGCTAAAACA	1	25
AAAACGAATTTGGATCGGGGGAAG	14	24
AAAACGAATTTGGATCGGGGGAAGT	1	25
AAAACGACCATGAAGATACTGAAAC	1	25
AAAACGACGGGAGAAGAAGATGA	1	23
AAAACGAGAATAAAAACGACT	1	21
AAAACGAGACACAACAACAGCAGC	1	24
AAAACGATAGGGTGGCCT	1	18
AAAACGCCAGCGTATATTT	2	19
AAAACGGAAATTTGGACTGACGGG	1	24
AAAACGGAAGAAGCATAGATTTGA	1	24
AAAACGGACCTTAACAAACAGA	1	22
AAAACGGAGGTGGGGTATA	1	19
AAAACGGATACGACGGAGCTA	1	21
AAAACGGCGTCGCTCTTCCC	1	20
AAAACGGCTATAGCTCCTATAT	1	22
AAAACGGCTGAACCAGTGCTCGGA	1	24
AAAACGGGTGATTCTTGGAATA	1	22
AAAACGGTTACAGTCTCTGCCGGTT	1	25
AAAACGTCGAATTTGTCGGCC	1	21
AAAACGTTGACATTTGGGCAT	1	21
AAAACTAGAAGCGTACATGGATC	1	23
AAAACTAGCTCACAAAGCGAAACT	1	24
AAAACTCAAAGAAAATTCTAC	1	21
AAAACTCAGACTCATACCTAA	1	21
AAAACTCGTGGGGATTTTATTGT	1	23
AAAACTCTTGATCTTTTGAT	1	20
AAAACTCTTGGATCCGGG	1	18
AAAACTGAAGGACTTGGCGCA	1	21
AAAACTGACTACTTCCTACAAT	1	22
AAAACTGACTGTTGGTTAGCA	1	21
AAAACTGACTGTTTCAAAGGAGAC	1	24
AAAACTGAGGCATTCGATGAGC	1	22
AAAACTGATCGAAATTATTGGACT	1	24
AAAACTGATTCGAACACGCCACAA	1	24
AAAACTGCGGAACTGATGTGG	1	21
AAAACTGGATAGGATGTTA	1	19
AAAACTGGATAGGATGTTATA	1	21
AAAACTGGGAAACATCGTGACGGG	2	24
AAAACTGGGAAACATCGTGACGGGCA	1	26
AAAACTGGTCGTGCTTCGGGCGTT	1	24
AAAACTGGTGGTGGGAGT	1	18
AAAACTGTAGAAAATGAAGGGTGATG	1	26
AAAACTGTCTGGCTAGAGT	1	19
AAAACTGTCTGGCTAGAGTG	1	20
AAAACTGTCTGGCTAGAGTGC	1	21
AAAACTGTCTGGCTAGAGTGCGG	2	23
AAAACTGTGAGTACTCCGTTGG	1	22
AAAACTGTGAGTACTCCGTTGGC	8	23
AAAACTGTGAGTACTCCGTTGGCA	93	24
AAAACTGTGTGATGTCGCAAGCA	1	23
AAAACTGTGTTTGGTTGAAT	1	20
AAAACTGTGTTTGGTTGAATGT	2	22
AAAACTGTGTTTGGTTGAATGTA	9	23
AAAACTGTGTTTGGTTGAATGTAA	10	24
AAAACTGTGTTTGGTTGAATGTT	1	23
AAAACTGTTAGCATACATGCTGAT	1	24
AAAACTGTTAGGCATGAGGG	1	20
AAAACTTAAAGAACACGGTAA	5	21
AAAACTTGAAGCTGTTGATGG	1	21
AAAACTTGAATATGAATAGTGAA	1	23
AAAACTTGAATATGAATAGTGAAG	1	24
AAAACTTGAGGAACACGGTGAA	1	22
AAAACTTGGAGGTCAAAG	1	18
AAAACTTTGGCAAAGATT	1	18
AAAACTTTGGCAAAGATTT	1	19
AAAACTTTGGCAAAGATTTGT	6	21
AAAACTTTGGCAAAGATTTGTG	4	22
AAAACTTTGGCAAAGATTTGTGG	2	23
AAAACTTTGGCAAAGATTTGTGGT	9	24
AAAACTTTGGCAAAGATTTGTGGTT	2	25
AAAACTTTTTTGGTTGAG	1	18
AAAAGAAAAAAAAAAGTTGGG	1	21
AAAAGAAAAAAGCTCAAGTTT	1	21
AAAAGAAAAAGAGAGTTGGAG	1	21
AAAAGAAAAGGCATGAACTTG	1	21
AAAAGAAAATCCGACAACTAC	1	21
AAAAGAAAATGGAGGCTGAAAT	1	22
AAAAGAAAATGTAGGCAT	2	18
AAAAGAAAATGTAGGCATAAGTA	1	23
AAAAGAAAATGTAGGCATAAGTAAC	1	25
AAAAGAAAATGTAGGCATAAGTAACG	1	26
AAAAGAAAATTGGTTGCTTGAATT	1	24
AAAAGAAACGAAGGAAAGCT	3	20
AAAAGAAACGAAGGAAAGCTC	7	21
AAAAGAAACTAACAAGGATT	1	20
AAAAGAAACTAACTAGGATT	1	20
AAAAGAAAGGATACAAAACTG	1	21
AAAAGAAAGGGAGGGGAGATTTGC	1	24
AAAAGAAAGTTTTTATCGTCT	1	21
AAAAGAAATAGATATGATCAT	1	21
AAAAGAAATGATGGTATGAACG	1	22
AAAAGAAATTGGTACCGTTTGG	1	22
AAAAGAACCGGCAATCTGCAA	1	21
AAAAGAACGGACGCCACATGG	1	21
AAAAGAACGTTTATCGTCGTAA	1	22
AAAAGAACTAATAGAGTGCAT	1	21
AAAAGAACTTTGAAGAGAGAG	1	21
AAAAGAACTTTGGAGACCCTC	1	21
AAAAGAAGATCTCTGACGG	1	19
AAAAGAAGATCTCTGACGGG	1	20
AAAAGAAGATCTCTGACGGGT	4	21
AAAAGAAGATCTCTGACGGGTT	15	22
AAAAGAAGATCTCTGACGGGTTA	4	23
AAAAGAAGATCTCTGACGGGTTAT	4	24
AAAAGAAGATCTCTGACGGGTTATG	1	25
AAAAGAAGATCTTGAAGGCTATCA	1	24
AAAAGAAGATGAAACAGCCAA	8	21
AAAAGAAGCATGTTGTGGGAA	1	21
AAAAGAAGCGGAGGCTGTTATGT	1	23
AAAAGAAGCTGCGGCATG	1	18
AAAAGAAGGAGAAGAAGGG	1	19
AAAAGAAGGATACAAATGACGTGG	1	24
AAAAGAAGGATGAAGATGGATTT	1	23
AAAAGAAGTATCTCGTTCCTG	1	21
AAAAGAAGTATGAAGCTCTGGTGA	1	24
AAAAGAAGTATGCGGAGCAGATT	1	23
AAAAGAAGTTAGTAAGCTGAT	1	21
AAAAGAAGTTGACGAATCTAG	1	21
AAAAGAAGTTGAGGGACAAAATG	1	23
AAAAGAAGTTGGGTGGATATATG	1	23
AAAAGAATATGGGCCTGACAT	1	21
AAAAGAATGAACAAGCGGATAA	1	22
AAAAGAATGAGTTTACACAAG	1	21
AAAAGAATTCAACAACAAGTCCTG	1	24
AAAAGAATTCCTGCCAAGA	1	19
AAAAGAATTCCTGCCAAGATG	1	21
AAAAGAATTCCTGCCAAGATGA	8	22
AAAAGAATTTGCTGTTTTCTA	1	21
AAAAGACACTTCGTAGACT	1	19
AAAAGACAGAATATCATACAAATC	1	24
AAAAGACCATTAAACAAGAAAGAA	1	24
AAAAGACCGTGGAAGCGTA	2	19
AAAAGACCTTGCCATGCATCTGCT	1	24
AAAAGACGAGACCTCAAATT	1	20
AAAAGACGAGGAAGAAGAAGCG	1	22
AAAAGACGAGTCGGAAATCAG	1	21
AAAAGACGGGCCTTGAAGATGTT	1	23
AAAAGACGGTTCTGAAGAA	1	19
AAAAGACGGTTCTGAAGAAAGA	1	22
AAAAGACGTTATTATAGAATA	2	21
AAAAGACTAATCGAACCGTCTAGTAG	1	26
AAAAGACTACTCAATGGCAAC	2	21
AAAAGACTCATTGGACCAAAACGT	1	24
AAAAGACTCCATACTGCGGTCACTC	1	25
AAAAGACTGAAAATGGAATGGCTT	1	24
AAAAGACTGAAATAATCTTAC	1	21
AAAAGACTGGAATAGGAAAC	1	20
AAAAGACTGGACAAGAAGAATTGG	1	24
AAAAGACTGTTGATGGTCCTT	1	21
AAAAGAGAACTTGGTCAGGCTAG	1	23
AAAAGAGAATACCGGCTGCAA	1	21
AAAAGAGACGGAATAGCCAAACAA	1	24
AAAAGAGACGTGATCTAAGAGTT	1	23
AAAAGAGACGTTGCCATTCAC	1	21
AAAAGAGAGAAAAACAGAGAGTGA	1	24
AAAAGAGATAATTACGAACTCTGA	1	24
AAAAGAGATCATCGAGGTTTGA	1	22
AAAAGAGATGCTGGTATAATATG	1	23
AAAAGAGATGTTGCCATTCT	1	20
AAAAGAGATTGAAATCGAGGTTAT	1	24
AAAAGAGCCAACGGTTTTAGTC	1	22
AAAAGAGCTAACTGCTGCGGGAGA	1	24
AAAAGAGCTCTGTTTCCAAACAGA	2	24
AAAAGAGCTGAGCGTTAGCGG	1	21
AAAAGAGGAAGGAAGCAAACTG	1	22
AAAAGAGGATATAGAATTGGCCAAC	1	25
AAAAGAGGATGATGGAAGTGA	1	21
AAAAGAGGATGTTGCACGATAAAA	1	24
AAAAGAGGGCTTAAAGTTGATC	1	22
AAAAGAGGGGAGAGAATT	1	18
AAAAGAGGTAAAGGATCAG	1	19
AAAAGAGTTGGAATTATC	1	18
AAAAGAGTTGGAATTATCT	1	19
AAAAGAGTTGGCAATCAATG	1	20
AAAAGAGTTGGCAATCAATGTA	2	22
AAAAGAGTTTAGGGGATGTAAC	1	22
AAAAGATAAAGCGGCCTCATTGA	1	23
AAAAGATAGGGGAGTAAAGTGCA	1	23
AAAAGATAGGGGAGTAAAGTGCAA	1	24
AAAAGATAGTTGACAGCAC	1	19
AAAAGATATAGAACAATCAGTTGA	1	24
AAAAGATCCTTAAAATTGAA	1	20
AAAAGATCGAGAATGGCTTTT	1	21
AAAAGATCGTATTGCATTTTCT	1	22
AAAAGATCGTTACAACATT	1	19
AAAAGATCGTTAGTCATGG	1	19
AAAAGATCTACAATGAACGGAGG	1	23
AAAAGATGAAGAGCATCATTG	1	21
AAAAGATGCAGATCTTCGTTAAG	1	23
AAAAGATGCTATATATCGTGTGAC	1	24
AAAAGATGGAAACTCCGGTTG	2	21
AAAAGATGGAGGGGAGAAAGTGAA	1	24
AAAAGATGGATTTTGAGATTA	1	21
AAAAGATGGTGCTTGTTTT	1	19
AAAAGATGTCATCAAGTGAAGA	1	22
AAAAGATTCAAGCACTTACAA	1	21
AAAAGATTCGAGCATTCTTCAATA	1	24
AAAAGATTGAAGAGAAGTTA	1	20
AAAAGATTGTTTGAGTGGAAGA	1	22
AAAAGATTTACAGAATTTGGAGA	1	23
AAAAGATTTCCTCAGGTAGATGG	1	23
AAAAGATTTGGTACTACAATGTT	1	23
AAAAGCAAAACGAGGACATCCCT	1	23
AAAAGCAAAACGGTTAGAAGAACT	1	24
AAAAGCAAAGAAACAGATAAGAGT	1	24
AAAAGCAAAGATTGTAGCT	1	19
AAAAGCAAATGTAGGCAT	1	18
AAAAGCAAATGTAGGCATA	4	19
AAAAGCAAATGTAGGCATAA	1	20
AAAAGCAACAGCAACACAGCC	1	21
AAAAGCAACCCAGCAACTAATGACT	1	25
AAAAGCAACCCCCAGCAAAGATGT	1	24
AAAAGCAAGCCAGGAAATG	1	19
AAAAGCAATAGAACAAGAAGGAGA	1	24
AAAAGCAATGAAGAACACCC	1	20
AAAAGCAATGAAGAACTGACT	6	21
AAAAGCAATGAAGAACTGACTC	4	22
AAAAGCACTGATCTTTCGT	1	19
AAAAGCACTTTGGAAAGAGA	1	20
AAAAGCACTTTGGAAAGAGAG	2	21
AAAAGCACTTTTTGAAAGCAATAC	1	24
AAAAGCAGCAAATGTCTCACA	11	21
AAAAGCAGCAAATGTCTCACAT	10	22
AAAAGCAGCAAATGTCTCACATT	1	23
AAAAGCAGCAAATGTCTCACATTC	3	24
AAAAGCAGTAGAAACACATAG	1	21
AAAAGCAGTCTCGGACCTATG	2	21
AAAAGCATACTTTAAACTCTC	1	21
AAAAGCATCATCCACAGAATT	1	21
AAAAGCATTGTCTGGTAA	1	18
AAAAGCATTGTCTGGTAAAG	1	20
AAAAGCATTGTCTGGTAAAGA	1	21
AAAAGCATTGTCTGGTAAAGAT	2	22
AAAAGCATTGTCTGGTAAAGATAA	2	24
AAAAGCATTTGCAGGATTCATGGA	4	24
AAAAGCATTTGGTCGGATCGAT	1	22
AAAAGCCAGAAGAACAAGAGCC	1	22
AAAAGCCCCCTCGCCGTAA	1	19
AAAAGCCCGCACGCCGTAA	1	19
AAAAGCCGAAGAGATTGGGAA	1	21
AAAAGCCGCATCAAAATAGAT	1	21
AAAAGCGACGAACCTTGCAGCTGC	1	24
AAAAGCGGTAAATCATAGA	1	19
AAAAGCGTAGTCGATGGAAAACAG	2	24
AAAAGCGTGACGAGAATAATTT	1	22
AAAAGCGTGACGAGAATAATTTTCT	1	25
AAAAGCGTGGGTGATCATCAGGCCA	1	25
AAAAGCTAAGACCTGAAA	1	18
AAAAGCTCAACGTCGAAGTCAG	1	22
AAAAGCTCAAGAAACTCGGCA	1	21
AAAAGCTCGAACTCGGATATTGTGTG	1	26
AAAAGCTCGAAGGACATCAG	1	20
AAAAGCTCGATTGATTCTGA	1	20
AAAAGCTCGTAGTTGGACTTACG	1	23
AAAAGCTCGTTTGATTCTCATT	1	22
AAAAGCTTATGGACTTGGCCGGCA	1	24
AAAAGCTTCTTCATATCATTAA	1	22
AAAAGCTTTCTTCATGTGCAT	1	21
AAAAGCTTTCTTGCTGACGTTCGA	1	24
AAAAGGAAAAGATCTTCGCT	1	20
AAAAGGAAACGCACTCACCAA	1	21
AAAAGGAAAGAAAACCCTTCCTCC	1	24
AAAAGGAAAGAGCGAAGCGAATGA	1	24
AAAAGGAACAGGAGCAGATATAAGC	1	25
AAAAGGAACTCTACAAGATGG	1	21
AAAAGGAAGAATGCCAACCAA	10	21
AAAAGGAAGACTTACCGTTCT	1	21
AAAAGGAAGGCAAAACATTTGTGC	1	24
AAAAGGAATCGTTTACTT	1	18
AAAAGGAATCGTTTACTTGT	2	20
AAAAGGACGCTAAAGAAGA	1	19
AAAAGGACGCTAAAGAAGAG	1	20
AAAAGGACGGCGAAAGGCAAG	1	21
AAAAGGAGAAGAATGTCGGGATCT	1	24
AAAAGGAGAAGATTATTTT	1	19
AAAAGGAGACGGGGCATTTGG	1	21
AAAAGGAGACTTTAGCTTTTTTCATG	1	26
AAAAGGAGAGAACCAAGACCGG	1	22
AAAAGGAGATAATAGAATAACGGG	1	24
AAAAGGAGATGTGGAAACG	1	19
AAAAGGAGCAGAAAGAGATATT	1	22
AAAAGGAGGTTTTCAATT	1	18
AAAAGGATCAGAACCAGAATGGAAC	1	25
AAAAGGATCAGTATGCAATAACGA	1	24
AAAAGGATCATCGAACAGCTAC	1	22
AAAAGGATCGATAGGCCACG	2	20
AAAAGGATCGATAGGCCACGC	8	21
AAAAGGATGAAGACGGATTTCTGTA	1	25
AAAAGGATGAAGTAGTAGCAGTTG	1	24
AAAAGGATGACATGCTAGA	5	19
AAAAGGATGACATGCTAGAA	6	20
AAAAGGATGACATGCTAGAAA	24	21
AAAAGGATGACATGCTAGAAAG	45	22
AAAAGGATGACATGCTAGAAAGA	16	23
AAAAGGATGACATGCTAGAAAGAG	77	24
AAAAGGATGACATGCTAGAAAGAGCA	1	26
AAAAGGATGACTGCAATTGAAGAA	1	24
AAAAGGATGAGTTCAAACGG	1	20
AAAAGGATGCAGCGAGTCATGTA	1	23
AAAAGGATGGGATGAAGGTGT	1	21
AAAAGGATTGCATCCCATTATG	1	22
AAAAGGATTGTTGGTGTTTC	1	20
AAAAGGATTTAGATTACAGAAG	1	22
AAAAGGCAAAGAACAGTACAAG	1	22
AAAAGGCAAAGCTGAAAGAG	1	20
AAAAGGCAAAGGAAGTAGT	1	19
AAAAGGCACAACATCATGAGGCAT	1	24
AAAAGGCACAGTGGATTA	1	18
AAAAGGCACCCAATGTTCCTC	1	21
AAAAGGCAGCCAGGTATGAACATG	1	24
AAAAGGCAGTCCAGTATTTGG	1	21
AAAAGGCATGGCTGTCCAC	3	19
AAAAGGCATGGTTTATGTAAA	1	21
AAAAGGCCAAGCTCATTAAGG	1	21
AAAAGGCCCAGCTGCAGAAGCAGT	1	24
AAAAGGCCCAGGCGACTGTTTA	1	22
AAAAGGCCTAGGAGCAGATGGAAG	1	24
AAAAGGCCTGTTGATATGTCTA	1	22
AAAAGGCGAGTTTAGGTC	1	18
AAAAGGCGCTTACTATCTGTTCTT	1	24
AAAAGGCGGGAGAATCATGGTG	1	22
AAAAGGCTAAAGAAAACGGGCAA	1	23
AAAAGGCTAAAGAAAACGGGCAAC	1	24
AAAAGGCTCCTATCCTTCCGACT	1	23
AAAAGGCTGATAAAAAGGAT	1	20
AAAAGGCTGCAGAGGATAAGA	1	21
AAAAGGCTGCATATCGTCTAC	2	21
AAAAGGCTGCATATCGTCTACTTA	1	24
AAAAGGCTGCTGCTGCTTTGAA	1	22
AAAAGGGAAGAATTTTGGTGA	1	21
AAAAGGGAATGAAGTCATAT	1	20
AAAAGGGACGGAGGGTATTAACA	3	23
AAAAGGGATGAAGGACGCATT	1	21
AAAAGGGATGGGAATACACCAAGA	1	24
AAAAGGGCGGTGATGAAGAAAGCA	1	24
AAAAGGGGAGACTGTTAATAT	1	21
AAAAGGGGCTCGTTGTAACAGCAG	1	24
AAAAGGGGGGACAATTTT	1	18
AAAAGGGGTAATCTATGCATAG	1	22
AAAAGGGTGGCGGCAGAAACGGTG	1	24
AAAAGGGTGGGTTTGGACGGG	1	21
AAAAGGGTTAGTCGAAAAGATTGT	1	24
AAAAGGTAGTAGGAATAAGAGG	1	22
AAAAGGTCCCATTTTGTCGGAGGT	1	24
AAAAGGTGCTCCAATAAGTT	1	20
AAAAGGTGTAGTGACAACGGC	1	21
AAAAGGTGTTGACTGCCATT	1	20
AAAAGGTTACTTGGAAGA	1	18
AAAAGGTTCAGGGATCGGAGGTAC	1	24
AAAAGGTTCTTCAACGCT	2	18
AAAAGGTTCTTCAACGCTT	2	19
AAAAGGTTCTTCAACGCTTC	2	20
AAAAGGTTCTTCAACGCTTCG	1	21
AAAAGGTTCTTCAACGCTTCGG	13	22
AAAAGGTTCTTCAACGCTTCGGC	2	23
AAAAGGTTCTTCAACGCTTCGGCA	5	24
AAAAGGTTGATGTGTTCTCT	1	20
AAAAGGTTGGAAGATGGAAAG	1	21
AAAAGGTTTTGGAATCGGACCA	1	22
AAAAGTAAAGTCCCGCAATCATC	1	23
AAAAGTAAATTTTCGGCCCATC	1	22
AAAAGTAAATTTTCGGCCCATCAC	2	24
AAAAGTAACAGCGCCGGAGGAA	1	22
AAAAGTAATGGAACTGGCAT	1	20
AAAAGTACAAGGATGCGATTTACATG	1	26
AAAAGTAGCAAATTGGCTTA	1	20
AAAAGTAGTTGAACATATAAAATA	6	24
AAAAGTATCGTGAAGGTCCTTGT	1	23
AAAAGTATGAAGGACCACGCAC	1	22
AAAAGTATTGATGGGGACCTT	1	21
AAAAGTCAAAGATTGTAGGTA	4	21
AAAAGTCAAAGATTGTAGGTATC	3	23
AAAAGTCAAAGATTGTAGGTATCC	1	24
AAAAGTCAAAGTAATGTCGGA	1	21
AAAAGTCAGACCTATACAGGAG	1	22
AAAAGTCCGAGGTAAGAAAAGT	1	22
AAAAGTCTCGTTGGAAGTTT	1	20
AAAAGTCTCGTTGGAAGTTTA	27	21
AAAAGTCTCGTTGGAAGTTTAAGG	7	24
AAAAGTCTGAACCTCCAGGCATA	1	23
AAAAGTCTGGTGATGAAAT	1	19
AAAAGTCTTCGGATGACCT	6	19
AAAAGTGAAGGTTTTAAG	1	18
AAAAGTGCGACGTAAGCGGAAT	1	22
AAAAGTGCTTTCCTACCCTT	1	20
AAAAGTGCTTTTAAATGGAACAGAC	1	25
AAAAGTGGGAAACATCGTGA	1	20
AAAAGTGTGTTGTTGTCCA	1	19
AAAAGTTAAACTATAAAGCAGTAA	1	24
AAAAGTTCTAATGATCTCGATCTA	2	24
AAAAGTTGATGGATGAGATAA	1	21
AAAAGTTGCAGGGTAGTATTAA	1	22
AAAAGTTGGTCCATATATTTCAGA	1	24
AAAAGTTTCGGCATCAAAA	1	19
AAAAGTTTGGATCTGGTTT	1	19
AAAAGTTTGGATCTGGTTTTT	1	21
AAAAGTTTGTGCTGATTT	1	18
AAAATAAACAGTTTGTGCCATT	1	22
AAAATAAAGAGATGCTCAGG	1	20
AAAATAAAGGTGGCTCTACT	1	20
AAAATAACCAGGAGCGACTTTGAC	2	24
AAAATAAGCTCAGGTCGGAT	1	20
AAAATAAGCTCAGGTCGGATA	6	21
AAAATAAGCTCAGGTCGGATAG	1	22
AAAATAAGCTGGAAGAACTA	1	20
AAAATAAGGAAGGAAATCGGATG	1	23
AAAATAAGTGGAAAATTGGAAGAC	1	24
AAAATAATATTGTTAGGT	1	18
AAAATAATGAAAAACAATGG	1	20
AAAATACAACAGTGAAATCC	1	20
AAAATACAACAGTGAAATCCT	4	21
AAAATACAACAGTGAAATCCTG	1	22
AAAATACAAGAGCGCTGCTGA	1	21
AAAATACAATCAGCTGATCAA	1	21
AAAATACATATACCGATTGATATT	1	24
AAAATACATCATGTGATCAGTCGA	5	24
AAAATACATCATGTGATCAGTCGAA	1	25
AAAATACCCTTTTTTTATTTCACC	1	24
AAAATACGATCTTCTTCGGTCA	1	22
AAAATACGCATGGACAACGAGAG	1	23
AAAATACTAGGCCAACAACT	1	20
AAAATACTGTAACAAAGGCCT	2	21
AAAATAGACCTACTTGTAAAGTTA	1	24
AAAATAGTTACACATGACATAA	1	22
AAAATAGTTGATACATCT	1	18
AAAATAGTTGGTTCTGTCATAT	1	22
AAAATAGTTTCAGTTTATGGCG	2	22
AAAATAGTTTCAGTTTATGGCGCA	1	24
AAAATATCCATTTTGAGACTCGAC	1	24
AAAATATCGTGATCGTTCCTCAA	1	23
AAAATATCGTTTGGTTGC	1	18
AAAATATGATCTGAGGTAAATAAA	2	24
AAAATATGGCAAGAACAGAA	1	20
AAAATATTACAAACACAAAAAGTT	1	24
AAAATATTACACCGTTGGCGACTAT	1	25
AAAATATTACGTTTGGGAAGC	1	21
AAAATATTATCATTCATTCAA	2	21
AAAATATTCGAGGATGACGGTTAA	1	24
AAAATATTGAAACTCATGCAG	1	21
AAAATATTGTAGAAGACAATCTG	1	23
AAAATATTTATCTTGGCAAGGATC	1	24
AAAATATTTCTTAGGGTCAGGTTC	1	24
AAAATATTTGTAATCTTCGTAT	1	22
AAAATCAACTGTAAACAAACGGAG	7	24
AAAATCACAAACCTTTCCTTTATC	1	24
AAAATCAGAATGGGGTCATGCAT	1	23
AAAATCAGATGTTTCATG	2	18
AAAATCAGATGTTTCATGAA	2	20
AAAATCAGATGTTTCATGAACGG	7	23
AAAATCAGATGTTTCATGAACGGA	66	24
AAAATCATACTTGGTGCTGTCGCG	1	24
AAAATCATCGTGAGTTAC	1	18
AAAATCATTGAAAGCAGCATC	1	21
AAAATCATTGAAATGCAG	1	18
AAAATCATTGAAATGCAGTCG	1	21
AAAATCATTTATTTTGGCTTTTGA	1	24
AAAATCCATTAGCATTAGATAA	1	22
AAAATCCGAGACTTTGGCTAG	1	21
AAAATCGATGATGAGGAC	2	18
AAAATCGATGATGAGGACCA	25	20
AAAATCGATGATGAGGACCAA	195	21
AAAATCGATGATGAGGACCAAG	31	22
AAAATCGATGATGAGGACCAAGC	9	23
AAAATCGATGATGAGGACCAAGCA	21	24
AAAATCGATGATGAGGACCAAGCAA	1	25
AAAATCGATGATGAGGACCAAGCAAT	1	26
AAAATCGGATAATACATGCTA	1	21
AAAATCGGATCATCGTAGGGCAG	1	23
AAAATCGGCAAAGATGCT	1	18
AAAATCGGGGGTATACTTAAG	1	21
AAAATCGTTCGTCTGACTTG	1	20
AAAATCGTTCGTCTGACTTGGGTA	5	24
AAAATCGTTCTGAATCATTCG	1	21
AAAATCTAGACTCCGGCATCAGAC	2	24
AAAATCTCTGATTTCGGTTTGTCT	1	24
AAAATCTGAAAGAGAGCAT	1	19
AAAATCTGAGACCGTGGAGTCGGC	1	24
AAAATCTGATTTGTCATATTCCTA	1	24
AAAATCTTCAATTGCCGGTGTT	1	22
AAAATCTTGATGATGCTGCAT	22	21
AAAATCTTTGAGATCTTGGATCAG	1	24
AAAATCTTTTATGATCAG	2	18
AAAATGAAAGGGCAGTATTTG	1	21
AAAATGAAATGACGGGATTATGGG	1	24
AAAATGAAGAAAGGCTTGTCGG	1	22
AAAATGAAGACTTGGAGCAAT	6	21
AAAATGAAGACTTGGAGCAATA	2	22
AAAATGAAGATCTGGAAGA	1	19
AAAATGAAGATTAATGATTGT	1	21
AAAATGAAGGATTGCAAGCCA	1	21
AAAATGAGAACTGAGAAGAAGATG	1	24
AAAATGAGAATATACACCTCT	1	21
AAAATGAGAATATACACCTCTGGAT	1	25
AAAATGAGACTGAAGGTGACA	1	21
AAAATGAGCGGCAGAAAGAAGAGC	1	24
AAAATGAGGGATACATCAAT	1	20
AAAATGAGTAGCTATGGTA	1	19
AAAATGATATCTGACATCAAT	5	21
AAAATGATATCTGACATCAATG	1	22
AAAATGATATCTGACATCAATGTG	5	24
AAAATGATCTCCGAGTAGATG	1	21
AAAATGATGATTGTTGAT	1	18
AAAATGATGGGCTTTTTA	1	18
AAAATGCAGACACTGTTTTAA	1	21
AAAATGCAGGAACCGGAACTAG	1	22
AAAATGCAGGAACCGGAACTAGC	1	23
AAAATGCATGAAGACGGATCTGAA	1	24
AAAATGCCACACCGAATATATCAGAG	1	26
AAAATGCTCAGCAACAGT	1	18
AAAATGCTTGAAGGAGATC	1	19
AAAATGCTTGAAGGAGATCT	2	20
AAAATGGAAAGGAGGTCCT	1	19
AAAATGGACACCAACAACCAT	5	21
AAAATGGACACCAACAACCATC	5	22
AAAATGGACACCAACAACCATCC	1	23
AAAATGGACTATAGGAAAGATG	1	22
AAAATGGAGCTGGCAATAACT	1	21
AAAATGGATGGATGACAAAC	1	20
AAAATGGATGGATGTTTACCT	1	21
AAAATGGATGGCGCTCAAGCGT	5	22
AAAATGGATGGCGCTGAAGCG	1	21
AAAATGGCACCGTAACTT	1	18
AAAATGGCACCGTAACTTC	4	19
AAAATGGCAGCAACAACCAAACA	1	23
AAAATGGCTAAAACAATCG	1	19
AAAATGGGACCATTGATTTTC	1	21
AAAATGGGAGCAGAAGCTAG	1	20
AAAATGGGATGGAGATGA	1	18
AAAATGGGGATTCGATTGTTGCT	1	23
AAAATGGTCGACGAGAGG	1	18
AAAATGTAACGGGGCTAAA	3	19
AAAATGTAGAGACTAAGCAG	1	20
AAAATGTAGAGGGGGCGAAATCA	1	23
AAAATGTAGATTTACTTCAGATAA	1	24
AAAATGTAGGCATAAGTA	3	18
AAAATGTAGGCATAAGTAAC	3	20
AAAATGTAGGCATAAGTAACG	2	21
AAAATGTAGGCATAAGTAACGA	1	22
AAAATGTAGGCATAAGTAACGAT	3	23
AAAATGTAGGCATAAGTAACGATA	7	24
AAAATGTAGGCATAAGTAACGATAA	2	25
AAAATGTGGGACGATGTA	1	18
AAAATGTTATATGCATCAGTTGT	1	23
AAAATGTTGCGAATACCTCCC	1	21
AAAATGTTGGTAGGGGTAGGGGGT	1	24
AAAATGTTGTCTTGATTG	1	18
AAAATGTTTTCTACTGTAATC	1	21
AAAATTAATGTCGGAGTTAG	1	20
AAAATTAATTTTGATGCGTCGTAT	1	24
AAAATTAGGAACTTCAGATAATGG	1	24
AAAATTAGGACAGGGGTATGGCAT	1	24
AAAATTAGGGGATGAGCTG	1	19
AAAATTAGGGGATGAGCTGT	3	20
AAAATTAGGGGATGAGCTGTGGGTA	4	25
AAAATTAGTAGTATTGGCTAA	1	21
AAAATTAGTTGGCTACTCAGA	1	21
AAAATTATCAGAAGAAACCAG	1	21
AAAATTATCGTCACTTCTAT	1	20
AAAATTATCTTTACAAATGC	1	20
AAAATTATTCTCGTCACGCTTT	3	22
AAAATTCAATATAATAAGG	1	19
AAAATTCAGGCATTGGCAAC	2	20
AAAATTCGCTTTGGATTTCT	1	20
AAAATTCGGCAAGAGATGG	1	19
AAAATTCGGCATACTGTTAA	1	20
AAAATTCTATCGGCCGACA	1	19
AAAATTCTGATAAGAAATGG	2	20
AAAATTCTGATAAGAAATGGT	16	21
AAAATTCTGATAAGAAATGGTT	5	22
AAAATTCTGATAAGAAATGGTTT	1	23
AAAATTCTTGGATTTATGAAAGAC	1	24
AAAATTGAAATCGGATAATTAGC	1	23
AAAATTGACATGACTACAAATTAA	1	24
AAAATTGACGGAATTCTTTTC	1	21
AAAATTGAGAAGGACATACAG	1	21
AAAATTGATCGGAAGAGAC	1	19
AAAATTGCAACCATGAACATAGCA	1	24
AAAATTGCAAGAGTTTGAATCAG	1	23
AAAATTGCAGACGAGTTGGAC	1	21
AAAATTGCAGAGTTTATAGGTTAT	1	24
AAAATTGGACTTAATGGCA	1	19
AAAATTGGTAGTGGATTGT	2	19
AAAATTGGTAGTGGATTGTT	1	20
AAAATTGGTAGTGGATTGTTG	3	21
AAAATTGGTAGTGGATTGTTGT	4	22
AAAATTGGTAGTGGATTGTTGTT	1	23
AAAATTGGTAGTGGATTGTTGTTG	1	24
AAAATTGGTCTCTGCACATCAAGC	1	24
AAAATTGTAGTCGTTTGACTTTTT	1	24
AAAATTGTTGTCTCATTG	1	18
AAAATTTACTGTAACGGAAAATAA	13	24
AAAATTTAGGTCAAGGGAAACG	1	22
AAAATTTCTAATGTAGAAGGTCAT	2	24
AAAATTTCTCTGGAAACAAAG	1	21
AAAATTTGAAGACACTATTGAAGT	1	24
AAAATTTGCATCATATCGTTGGTT	1	24
AAAATTTGGGGATGAGCTGT	1	20
AAAATTTGGTCAAAGGTCATTTTA	1	24
AAAATTTGGTCAAAGGTCATTTTAT	1	25
AAAATTTTAAGGAGGAAAGAAGAA	1	24
AAAATTTTCTTGGCAGCACCC	13	21
AAAATTTTGGGCATGGATAT	1	20
AAAATTTTGGGCATGGATATT	11	21
AAAATTTTGGGCATGGATATTC	3	22
AAAATTTTGGGCATGGATATTCAC	2	24
AAACAAAAACCAGCTCTGACCTTCC	1	25
AAACAAAACAAGCACTGG	1	18
AAACAAAACCCACTGGCACT	1	20
AAACAAAAGATCTCAGGAGATGCTTT	1	26
AAACAAAAGCACTTGGACGAG	1	21
AAACAAAATTTAAACTCATAAATG	1	24
AAACAAACACACCGATCTTCGT	1	22
AAACAAACCTGGAAATAGCT	1	20
AAACAAACTTGGAAATAGC	1	19
AAACAAACTTGGAAATAGCT	2	20
AAACAAAGAACAGGACAGAGAGG	1	23
AAACAAAGAACAGGACAGAGAGGA	1	24
AAACAAAGAATCATTACACCT	1	21
AAACAAATAAAGAAGAGGGAC	1	21
AAACAAATCAAATTGGACATTA	1	22
AAACAAATGCAAGATGGAATTTTT	1	24
AAACAAATTTCCAAGGACCAA	1	21
AAACAACAAAAGGAATAGTAGGC	1	23
AAACAACAAAGAAACTCGGCA	1	21
AAACAACAAAGTCGGGCCTAC	1	21
AAACAACAACTGAGAAGTGATGCA	1	24
AAACAACAGTCCAATTACAAAATA	1	24
AAACAACCCAGACCGCCAGC	2	20
AAACAACCCAGACCGCCAGCTAAG	1	24
AAACAACCCAGACCGTCAG	1	19
AAACAACCCAGACCGTCAGCT	1	21
AAACAACCCAGACCGTCAGCTA	1	22
AAACAACCCAGACCGTCAGCTAA	3	23
AAACAACCTCTGATTGTCGAA	1	21
AAACAACGCCGAGATCGTCAC	1	21
AAACAACTGGAAGACGGAAGGA	1	22
AAACAAGAAATTTCAAACCGTCGC	1	24
AAACAAGAACTAGACATTCAT	1	21
AAACAAGACAAAGAAGAATAGAAC	1	24
AAACAAGACTGCATTCACCACCAA	1	24
AAACAAGAGTTTTGATCCCATAACT	1	25
AAACAAGATCACGGAATGCCGG	1	22
AAACAAGCACGGTAGAATCAAG	1	22
AAACAAGCAGAGATTCAAAGGTTT	1	24
AAACAAGCAGGGAGATTGGTG	1	21
AAACAAGCATACGGTAGTCCT	1	21
AAACAAGCTGCTACCACTTTT	2	21
AAACAAGGACTTGAAGGC	1	18
AAACAAGTAGCTGAATCCCCGA	1	22
AAACAAGTTTGGATCGTACTATCA	1	24
AAACAATCAAGAGCGTCGAG	2	20
AAACAATCAAGAGCGTCGAGGTC	1	23
AAACAATCGGATGGCTGCACACCT	1	24
AAACAATCTTGCCAGACAGTGACG	1	24
AAACAATGACAGGCATTCGGCTCA	1	24
AAACAATGACGTCTTCAGCT	1	20
AAACAATGGCGTCCTCGGATC	1	21
AAACAATGGCGTCTTCAGCT	1	20
AAACAATGGTGTTTGGCGTA	1	20
AAACAATTATTGCTTGGTCCT	1	21
AAACAATTATTGCTTGGTCCTC	6	22
AAACAATTATTGCTTGGTCCTCA	2	23
AAACAATTCATCTGTTGCT	1	19
AAACACACTTTGATCCGCAG	1	20
AAACACAGCACTCTGCAAAC	1	20
AAACACAGCACTCTGCAAACA	2	21
AAACACAGCACTCTGCAAACAC	4	22
AAACACAGCACTCTGCAAACACG	1	23
AAACACAGCACTCTGCAAACACGA	2	24
AAACACAGGAGTTAGGGGGAGC	1	22
AAACACAGTTTTACTATTACGCCT	2	24
AAACACATTGATGTCAGA	1	18
AAACACATTGATGTCAGAT	4	19
AAACACATTGATGTCAGATA	1	20
AAACACATTGATGTCAGATAT	35	21
AAACACATTGATGTCAGATATC	1	22
AAACACATTGATGTCAGATATCAT	33	24
AAACACATTGATTGTAGAAG	1	20
AAACACCAGATAGATGAAGACTAA	1	24
AAACACCTATTTCTCCCAAAATAT	1	24
AAACACCTTAGAGACCTGATGCCA	1	24
AAACACGAAAGTGGACGTATAG	2	22
AAACACGAAAGTGGACGTATAGGGTG	1	26
AAACACGATGCCAATAACCAG	1	21
AAACACGTGCGTACTTACTGAA	1	22
AAACACTCGAACCGGATCCAA	1	21
AAACACTGATCTTAAAGACAC	1	21
AAACACTGCCAGATCTGTCTT	1	21
AAACACTGTGAAGGGCAAGGAAA	1	23
AAACACTGTGAAGGGCAAGGAAAT	2	24
AAACACTGTTTTGATTTTTGG	1	21
AAACACTTGTAGCCATAAT	1	19
AAACACTTGTAGCCATAATTT	1	21
AAACACTTGTAGCCATAATTTG	9	22
AAACAGAACCAGACTCAGGAGCGTA	1	25
AAACAGAAGAGACTGAGCTGGTACTA	1	26
AAACAGAATCGTGGCGAAG	1	19
AAACAGAATGGAAAGCTTGGAA	1	22
AAACAGAGTCGTCGAGTTAAG	1	21
AAACAGATAAGAGTCCACA	1	19
AAACAGATACTATGGCGAAG	1	20
AAACAGATCAAGGATGGGTTT	1	21
AAACAGATCAAGGATGGTTTTGCT	1	24
AAACAGATGTGGGTGTTGTATG	1	22
AAACAGATTTACACGACCATTGC	1	23
AAACAGATTTGTCCATCAGTA	1	21
AAACAGCAACTCGACCAAGAAA	1	22
AAACAGCCCTGACCTACAGCTAA	1	23
AAACAGCGGCTGTCACAAGA	1	20
AAACAGCTTCAGGACAGATGA	1	21
AAACAGGAAAATGTCAAGAA	1	20
AAACAGGACGTTGCCATAA	1	19
AAACAGGAGCTGGCTGATAATTCG	1	24
AAACAGGATCTGGAAGAGTTAATGA	1	25
AAACAGGATTATCAGGAA	1	18
AAACAGGCAAGAATACTCGT	1	20
AAACAGGCACAAAAGAGTAGACTA	1	24
AAACAGGCTCAAGCTCAACAA	1	21
AAACAGGGACGCAGGTAGGAAG	1	22
AAACAGGGTCTCGCTTTTTTCG	1	22
AAACAGGTGGTTTAGGCTCAGGCT	1	24
AAACAGGTGTACCTTCCTCC	1	20
AAACAGGTGTACCTTCCTCCA	82	21
AAACAGGTGTACCTTCCTCCAT	13	22
AAACAGGTGTACCTTCCTCCATC	1	23
AAACAGGTTCAACACAAGGTG	1	21
AAACAGTCAAGAGCGTCGAGG	1	21
AAACAGTCAGGATGTTGGCT	2	20
AAACAGTCAGGATGTTGGCTTA	2	22
AAACAGTCAGGATGTTGGCTTAG	5	23
AAACAGTCAGGATGTTGGCTTAGAAG	1	26
AAACAGTCGGGTAAACAGCGG	1	21
AAACAGTGAACGGTCGTTTG	1	20
AAACAGTGAACGGTCGTTTGT	2	21
AAACAGTGGAATTAAGGG	1	18
AAACAGTGGATATCTGGTTGTTGT	1	24
AAACAGTTGCTGCCAATACT	2	20
AAACATAACCCGTCAGAGATC	3	21
AAACATAACCCGTCAGAGATCT	3	22
AAACATAACCCGTCAGAGATCTTC	4	24
AAACATATCCGATTGGAGC	1	19
AAACATATCCTTAGACAGTAA	1	21
AAACATATCGTTCCCGACAAG	1	21
AAACATCAATCCGATCAT	1	18
AAACATCAGCGCTAACCGGATTTC	1	24
AAACATCATCAACAGGGAGAA	1	21
AAACATCCAATTCATAAATAGT	1	22
AAACATCGTGAAGGGCAAGGAAAT	2	24
AAACATGATGGAATAGTGAAAGG	1	23
AAACATGATTACTTTTCGGAGGCA	1	24
AAACATGCTTTATTAGTGCAG	1	21
AAACATGGTTGCAACGGGTA	1	20
AAACATTATGGACCAGAAGCA	1	21
AAACATTCAAAGAGCGAAGGA	1	21
AAACATTGAACCCAACTGAAGCCTT	1	25
AAACATTGCATGTAATCTATCCGTG	1	25
AAACATTGTAGGAAACGTT	1	19
AAACATTGTTGGGCAATATCTT	1	22
AAACATTTGAGGAACATGCAAAC	1	23
AAACATTTGGTTTCGGATTTA	1	21
AAACATTTGTGCCAGAAAATATGG	1	24
AAACATTTTCCTTGGTTTTCTGAA	1	24
AAACCAAACACGCAGATGACTTAA	1	24
AAACCAAGTCGACGCTGAAGGCT	1	23
AAACCAATTGGGCTGGATAAAT	1	22
AAACCACAGCTATCAGAGGACGGG	1	24
AAACCACCAGTGTATGGACCACCA	1	24
AAACCACCATAGGCACGGTTCA	1	22
AAACCAGAAATGTCATGTGAAG	1	22
AAACCAGAACTGAAGGCTAGCA	1	22
AAACCAGAGACGTTGCCTGATG	1	22
AAACCAGAGGCTTCGGGTGG	1	20
AAACCAGATCCAGTATGCAGTAGA	1	24
AAACCAGATTGATAACAAGAAG	1	22
AAACCAGGTTGTTTTCGATAG	1	21
AAACCAGGTTGTTTTCGATAGT	1	22
AAACCATAAGCTTGCATATTCT	1	22
AAACCATATTGTGAGGACGACG	1	22
AAACCATCAATGTCGGATCTCGGG	2	24
AAACCATCCCAAATGCAA	1	18
AAACCATGATTACAGGGGTGATGCT	1	25
AAACCATGTAGCAGTCGCAGCAGA	1	24
AAACCATTGCATACATCACG	4	20
AAACCATTGCATACATCACGC	16	21
AAACCATTGCATACATCACGCT	31	22
AAACCATTGCATACATCACGCTT	4	23
AAACCATTGCATACATCACGCTTC	7	24
AAACCCAAACTGCTTACTAG	4	20
AAACCCAAACTGCTTACTAGA	20	21
AAACCCAAACTGCTTACTAGAC	6	22
AAACCCAAACTGCTTACTAGACC	2	23
AAACCCAAACTGCTTACTAGACCT	31	24
AAACCCAAGATTGTCACGGTT	1	21
AAACCCACTCCAAGCATAATC	1	21
AAACCCACTCCAAGCATAATCTAG	3	24
AAACCCAGAACGGAGGATTTC	1	21
AAACCCATCAACTAAGGAAATGTC	1	24
AAACCCCTACGCGTAATGAAA	1	21
AAACCCGTACCGTAAACCGACACA	1	24
AAACCCTAGCAATTGAGGGGTT	1	22
AAACCCTAGGCAAATGTTGTAA	1	22
AAACCCTAGTCTGCATAATAATTA	1	24
AAACCCTCCTTTCACCAAAGTC	1	22
AAACCCTGAAATGTCGGACGA	1	21
AAACCCTTGAATGGACCATCGA	1	22
AAACCGACACAGGTGGACTGGTA	1	23
AAACCGAGAGCTCGATGAAAGAAC	1	24
AAACCGAGCAAGAATTTGACT	1	21
AAACCGCGACGGTGGAACAACGGT	2	24
AAACCGGAAGACAATGGAGTG	1	21
AAACCGGAATCAACAGTA	1	18
AAACCGGACACTCGCCAACT	1	20
AAACCGGACGCGGTTTTCTCA	1	21
AAACCGGACGCGGTTTTCTCAT	10	22
AAACCGGAGGAAGGTGGG	2	18
AAACCGGAGGAAGGTGGGG	1	19
AAACCGGAGGAAGGTGGGGA	16	20
AAACCGGAGGAAGGTGGGGAT	19	21
AAACCGGAGGAAGGTGGGGATG	57	22
AAACCGGAGGAAGGTGGGGATGA	6	23
AAACCGGAGGAAGGTGGGGATGAC	7	24
AAACCGGAGGAAGGTGGGGATGACG	22	25
AAACCGGAGGAAGGTGGGGATGACGT	32	26
AAACCGGATTGACGGAGACGGGT	1	23
AAACCGGGAAACACTGTGAAGGGC	1	24
AAACCGGTGGCTTAGGTTCAGGCT	1	24
AAACCGTGTGATCTACCC	2	18
AAACCGTTGGGAGTTTAGTAT	1	21
AAACCGTTTCTCGCGGCCAAAA	1	22
AAACCTAATTGTTTATACACGGA	1	23
AAACCTATAAGCAATGACT	1	19
AAACCTATATTGTCTTCTGGTTGC	1	24
AAACCTCAATATTTCATGC	1	19
AAACCTCACGGATTCAAATGC	1	21
AAACCTGAGGACTGGGATG	1	19
AAACCTGGATGCTCTTTACGGTT	1	23
AAACCTGGCAAGTCATGGACGA	1	22
AAACCTGTAACTCATAGTAGGGAC	1	24
AAACCTTAGAACGTTTAACGG	1	21
AAACCTTAGAACGTTTAACGGTAG	1	24
AAACCTTATAGAACGATGTCTT	1	22
AAACCTTGCAGATCTGACCCC	1	21
AAACCTTGGTTTTTATACT	1	19
AAACCTTTCTCGCGGGCATTACAA	1	24
AAACGAAAAAATATGAGATC	1	20
AAACGAAGGAGATCTTATAATGG	1	23
AAACGAAGGGACTGTAACAGCA	1	22
AAACGAAGTGGGAAGGCTAAAA	1	22
AAACGAAGTGGGAAGGCTAAAAC	1	23
AAACGAAGTGGGAAGGCTAAAACA	1	24
AAACGAAGTTAAGGCTGCTGC	1	21
AAACGAAGTTGCTGAAAAATGGGT	1	24
AAACGAATTGTACGGAGC	1	18
AAACGAATTGTACGGAGCATATTTT	1	25
AAACGAATTTGGATCGGGGGAAGT	3	24
AAACGAATTTGGATCGGGGGAAGTC	2	25
AAACGACAGTAGATGTGGCA	2	20
AAACGACAGTAGATGTGGCAAA	1	22
AAACGACAGTAGATGTGGCAAATA	2	24
AAACGACATCGTCAAAATACT	1	21
AAACGACATCGTGCTGACATCGCC	1	24
AAACGACTTGGATGTACTTGGCA	1	23
AAACGAGAATCATGATTGTCCA	1	22
AAACGAGAGGAACTGGTTCA	1	20
AAACGAGGCCAAGTAGAAAATAGA	1	24
AAACGAGTAGATTGGTGAACTGT	1	23
AAACGAGTGTGTTTGTTGTCGTA	1	23
AAACGATATGGTCGAGTACTTT	1	22
AAACGATCGGATTTCAATT	2	19
AAACGATGATAACTAGCTGTCC	1	22
AAACGATGATAACTAGCTGTCCG	1	23
AAACGATTGTTGGGCTATAAG	3	21
AAACGCGGCGTGTTCAAATT	1	20
AAACGCGTTGGGTTGACCGGGTT	1	23
AAACGCTAAGAACTCGGAAGGCTT	2	24
AAACGGAAAGATGACTTATTAT	1	22
AAACGGAAGCAATTACTGTAAT	1	22
AAACGGAAGCGTGAACATGAG	1	21
AAACGGAAGGGGAGGAAGTGGAAG	1	24
AAACGGAGACGAATATTTTGG	1	21
AAACGGAGAGAAACAAATAAG	1	21
AAACGGAGCTTATCATTTC	1	19
AAACGGATTGTATTCAGG	1	18
AAACGGCAAGGAATAAATTAAT	1	22
AAACGGCGGCGTTGAAACAA	1	20
AAACGGCTACCACATCCC	1	18
AAACGGCTACTACATCCA	1	18
AAACGGGCAACTTTTCACCT	1	20
AAACGGGCCGTATATGTATC	1	20
AAACGGGCTGATGAAAGATGGG	1	22
AAACGGGCTTGGCAGAATC	1	19
AAACGGGCTTGGCAGAATCA	1	20
AAACGGGCTTGGCAGAATCAG	1	21
AAACGGGGAAAAGAAAAGATAGGGG	1	25
AAACGGTGCTGTCGTTACGGCT	1	22
AAACGGTGGCAATAATAATTT	1	21
AAACGGTTACAGAGTAAAACGG	1	22
AAACGTAAGAGGTAGGCTGCATCC	1	24
AAACGTAGGTGTAACGGTGAGGTG	3	24
AAACGTATCGAGGAGAAGTATACATG	1	26
AAACGTGATTTTGTGTCGTCAA	1	22
AAACTAAGGGAAAGGAAGTCCA	3	22
AAACTAATGAATTTATAACA	1	20
AAACTAATGAATTTATAACAC	1	21
AAACTAATGGGATTTATAC	1	19
AAACTACAGACCTGTCCGACG	1	21
AAACTACAGCCAAGGGAACGG	1	21
AAACTAGAAGAAAATGAGCAC	1	21
AAACTAGAAGTCTCAGAAGACGAA	1	24
AAACTAGAGCATGAAAACGAACTT	1	24
AAACTAGAGCCTTCAACCAGA	1	21
AAACTAGCTCACAAAGGGAAACTT	1	24
AAACTAGCTGGAAGATCACTTT	1	22
AAACTAGTTGTGATTGAGGTTAAA	1	24
AAACTATAATCAGTTGGAAACT	1	22
AAACTATGTGAGACTATTT	1	19
AAACTATTAGCCTACAGCCTC	1	21
AAACTATTGGGATTCGAATAGTA	1	23
AAACTATTTTTCCCGGTAAAT	1	21
AAACTATTTTTCCCGGTAAATTTC	1	24
AAACTCAAACTTCAAGCTTG	1	20
AAACTCAACGGCGTCGTTTGC	1	21
AAACTCAACTGGAACGGAAAGG	1	22
AAACTCAGAAGAAGAAGAAAAACC	1	24
AAACTCAGGACTTAAGGGCAAAAC	4	24
AAACTCCAAAGCATCTTCAAC	1	21
AAACTCCGAATACCGACGA	1	19
AAACTCCGAATGCTATATAAT	1	21
AAACTCGACTGAAGATTGCTAG	1	22
AAACTCGAGTTTGTCGGCGAAG	1	22
AAACTCGATTGATTGCGGAGTA	1	22
AAACTCGGAGTCAGCGGAAGCCAT	1	24
AAACTCGGTGTAATGCGTCATA	1	22
AAACTCTCTGCAGAGTTGTCACCA	2	24
AAACTCTGAAGCCACGGTGT	1	20
AAACTCTGAAGGACTGGCCC	1	20
AAACTGAAACCGCACTATTCCC	1	22
AAACTGAAACTATTTTTC	2	18
AAACTGAAACTATTTTTCC	1	19
AAACTGAAACTATTTTTCCC	1	20
AAACTGAAACTATTTTTCCCG	4	21
AAACTGAAACTATTTTTCCCGG	2	22
AAACTGAAACTATTTTTCCCGGT	2	23
AAACTGAAACTATTTTTCCCGGTA	1	24
AAACTGAAGAGTTTGATC	1	18
AAACTGAAGAGTTTGATCA	15	19
AAACTGAAGAGTTTGATCAT	54	20
AAACTGAAGAGTTTGATCATG	38	21
AAACTGAAGAGTTTGATCATGG	111	22
AAACTGAAGAGTTTGATCATGGC	3	23
AAACTGAAGAGTTTGATCATGGCT	26	24
AAACTGAAGAGTTTGATCATGGCTC	6	25
AAACTGAAGAGTTTGATCATGGCTCA	2	26
AAACTGAATCGTGGACTTT	1	19
AAACTGAGAAGACTTAACT	1	19
AAACTGAGTGGGGCAAAGAGAT	2	22
AAACTGATAAGTCAACACCT	1	20
AAACTGATGAGCGTCAACGG	1	20
AAACTGCAAGAAGGGACGA	1	19
AAACTGCAGAAAAAGAAGT	1	19
AAACTGCAGACCCTTGGCCGT	1	21
AAACTGCGCGCTAACCTA	1	18
AAACTGCGCGCTAACCTAG	1	19
AAACTGCGGGAGTAACTAT	1	19
AAACTGCTGAAGAAGTTGCTG	1	21
AAACTGCTTACTAGACCTTTC	4	21
AAACTGCTTACTAGACCTTTCA	3	22
AAACTGCTTACTAGACCTTTCAT	2	23
AAACTGCTTACTAGACCTTTCATC	4	24
AAACTGGAAGACACTAATCAT	1	21
AAACTGGAAGAGAAGCTAACGCAG	1	24
AAACTGGAAGATGATCAGGCAC	1	22
AAACTGGACATAATGAAGATGCT	1	23
AAACTGGACTACTTCTCACCGG	1	22
AAACTGGAGAGTTTGATCCT	1	20
AAACTGGAGAGTTTGATCCTGG	1	22
AAACTGGAGCAAATTGAT	1	18
AAACTGGAGCAGCTACGTG	1	19
AAACTGGATAGGATGTTATAA	2	21
AAACTGGGAAACATCGTGACGGGC	1	24
AAACTGGGTTTTCTGACAGATGAT	1	24
AAACTGGTGAAACGGAGCCTAT	1	22
AAACTGGTGAAGGTATTGCT	1	20
AAACTGTAAACAGAAGGCCGA	1	21
AAACTGTAATTTTTCGTTGTT	1	21
AAACTGTCGGTAAAATATACAGC	2	23
AAACTGTCGGTAAAATATACAGCA	1	24
AAACTGTGAAACTTTGTCAGTTGT	1	24
AAACTGTGAGTACTCCGTTGG	9	21
AAACTGTGAGTACTCCGTTGGC	12	22
AAACTGTGAGTACTCCGTTGGCA	34	23
AAACTGTGAGTACTCCGTTGGCAC	31	24
AAACTGTGAGTACTCCGTTGGCACC	3	25
AAACTGTGCAACACGGAG	1	18
AAACTGTGGATGATCATTGTGG	1	22
AAACTGTGGCCGGAGAAGGTG	1	21
AAACTGTGGGGCTAGATGG	1	19
AAACTGTGTGCCTAAGAGGAGAA	1	23
AAACTGTGTTTGGTTGAATGT	8	21
AAACTGTGTTTGGTTGAATGTA	3	22
AAACTGTGTTTGGTTGAATGTAAT	22	24
AAACTGTGTTTGGTTGAATGTAATA	1	25
AAACTGTTAGAAGGCTTATTTCCT	2	24
AAACTGTTGACAGAGATGCACCCT	1	24
AAACTGTTGATGGATAGAGAAAA	1	23
AAACTGTTTGCAGATGCTCGA	1	21
AAACTGTTTGGAAAGGGAAAAT	1	22
AAACTTATCGATTGGATGACT	1	21
AAACTTCACGAATGCGGTCTG	1	21
AAACTTGAACTAATGGCATGC	1	21
AAACTTGAATATGAATAGTGAAGA	3	24
AAACTTGAGAGCTTTCGGCA	1	20
AAACTTGATATTCTGTGCGGGTGA	1	24
AAACTTGGAAATAGCTGGTTC	8	21
AAACTTGGAAATAGCTGGTTCT	2	22
AAACTTGGTGATCAAAGTTAC	1	21
AAACTTGGTTTTTAATTTACT	2	21
AAACTTGTGGGGACATATC	1	19
AAACTTTAAATGGGTAAGA	1	19
AAACTTTAACAAGGGATTCAG	1	21
AAACTTTATGCTTTGTTGGAC	1	21
AAACTTTGCGAGCAAAGAAC	1	20
AAACTTTGGCAAAGATTT	1	18
AAACTTTGGCAAAGATTTGT	1	20
AAACTTTGGCAAAGATTTGTG	3	21
AAACTTTGGCAAAGATTTGTGGT	2	23
AAACTTTGGCAAAGATTTGTGGTT	5	24
AAACTTTGGCAAAGATTTGTGGTTG	1	25
AAACTTTGTAGTTTGTGTGTTAGT	2	24
AAACTTTGTGATCTATCCATGG	1	22
AAACTTTTTGCGCCTGACATCGGT	1	24
AAAGAAAAAGGTAATGTAGAGAAGA	1	25
AAAGAAAAATATCAGGCTTTA	1	21
AAAGAAAACGGGCAACTTTTC	1	21
AAAGAAAACGGGCAACTTTTCACC	1	24
AAAGAAAAGATTGATGGTCTAA	1	22
AAAGAAAAGTTGGAACAATTG	1	21
AAAGAAAATGTAGGCATA	1	18
AAAGAAAATGTAGGCATAA	2	19
AAAGAAAATGTAGGCATAAGTA	2	22
AAAGAAAATGTAGGCATAAGTAAC	2	24
AAAGAAAATGTGGAAGTGG	1	19
AAAGAAAATTGGATGGGATGG	1	21
AAAGAAACAGGAGCTGGCTGATAA	1	24
AAAGAAACCACAGCTTAAATCTC	1	23
AAAGAAACCATGTAGCAGTCGCAG	1	24
AAAGAAACGAAGGAAAGCTCA	1	21
AAAGAAACGCAAGGCAGGCTGT	1	22
AAAGAAACGGCTTTGAGACA	1	20
AAAGAAACTGGCGATTGAAGACTG	1	24
AAAGAAACTGTGTGAAAGAAGA	1	22
AAAGAAACTGTGTGAAAGAAGAA	1	23
AAAGAAACTTAGCAGGATT	1	19
AAAGAAAGAAGACAAGCTC	1	19
AAAGAAAGAAGACAAGCTCAG	19	21
AAAGAAAGAAGACAAGCTCAGGT	2	23
AAAGAAAGAAGACAAGCTCAGGTA	4	24
AAAGAAAGAGAAAATGAGAAGCCT	1	24
AAAGAAAGAGAAGCTTGAACACAAAC	1	26
AAAGAAAGAGACCCTGCATGT	1	21
AAAGAAAGAGACCCTGCATGTAT	1	23
AAAGAAAGCAGACTTGAGATTCGC	1	24
AAAGAAAGCGGCGGAGGATACTAAG	1	25
AAAGAAAGTTGCAGAATCGAG	1	21
AAAGAAAGTTTTGTTACACTAG	1	22
AAAGAAAGTTTTTATCGTCTGG	1	22
AAAGAAATAAGAGAAGCAACGTG	1	23
AAAGAAATAGCATTTGAGCAAA	1	22
AAAGAAATCAACCGAGATTCCC	1	22
AAAGAAATCGAACCAGCTTTGA	1	22
AAAGAAATGAGGGAGTTCGAATG	1	23
AAAGAAATGCAACAGGCTG	1	19
AAAGAAATGGTTGAGCTCCCAGTG	1	24
AAAGAAATTGAGCATCTCTGC	1	21
AAAGAACAAATTAACGGACTGGCA	2	24
AAAGAACAACAAAGGACGAAGAGC	1	24
AAAGAACACAAGAGATTTA	1	19
AAAGAACACAAGAGATTTAA	1	20
AAAGAACACAAGAGATTTAAC	2	21
AAAGAACACAAGAGATTTAACGA	2	23
AAAGAACACAAGAGATTTAACGAG	1	24
AAAGAACAGATGGAAGTG	1	18
AAAGAACAGCACCCATGATGG	1	21
AAAGAACAGCAGTAGTGTTAT	1	21
AAAGAACCAAAGTGAAAACCTGCA	1	24
AAAGAACCCAAATCGGTCGTTTA	1	23
AAAGAACCCAGACCATCAGCTA	1	22
AAAGAACCCAGACCATCAGCTAA	1	23
AAAGAACCCAGACCATCAGCTAAG	2	24
AAAGAACCCAGACCATCAGCTAAGG	1	25
AAAGAACCCAGACCATCAGCTAAGGT	1	26
AAAGAACCCGAGGCATCGGCG	1	21
AAAGAACCCGAGGCATCGGCGTCA	1	24
AAAGAACCCTAGCCGCATGTCTGC	1	24
AAAGAACCGTCGTGGAGGAGGCA	1	23
AAAGAACGTCTGGTGGTA	1	18
AAAGAACTAAAGAAGGCTGCA	1	21
AAAGAACTAAGCATCTTTCTT	1	21
AAAGAACTACCTAAGGAGATG	1	21
AAAGAACTCACAAGATTGAATTCG	57	24
AAAGAACTCACAAGATTGAATTCGA	1	25
AAAGAACTCAGATTTGAACTTTAA	1	24
AAAGAACTGTCGGTGTTCGT	1	20
AAAGAACTTATAGATGAGCAACAT	1	24
AAAGAACTTGTTTATAAATCGGCT	2	24
AAAGAACTTTTTGGTTATACTAGCTG	1	26
AAAGAAGAAATCGAAGCGTGC	1	21
AAAGAAGAACAAGTTTACAG	1	20
AAAGAAGAAGGAAGAATTAGT	1	21
AAAGAAGAAGTGATTGTATCT	1	21
AAAGAAGAATGGATATGGAGATA	1	23
AAAGAAGAATGGATATGGAGATAT	3	24
AAAGAAGACAAGCTCAGGTAG	11	21
AAAGAAGACAAGCTCAGGTAGG	2	22
AAAGAAGACAGAAGAAAATGCAG	1	23
AAAGAAGACATCAAATGCAGGTGG	1	24
AAAGAAGACATCTCCGAGCTTAC	1	23
AAAGAAGACATGGGAAGGA	1	19
AAAGAAGACATTCACAGACTCGA	1	23
AAAGAAGACCAAGGCCAGTGAAG	1	23
AAAGAAGACGAAAACAACGCAG	1	22
AAAGAAGACGATTCCGAGGACATG	1	24
AAAGAAGACGATTCCGAGGACATGCT	1	26
AAAGAAGACTGGTCCACCAAGCAA	1	24
AAAGAAGAGAACAATGACGGT	1	21
AAAGAAGAGGATGTGGCAGAAGAA	1	24
AAAGAAGAGGTGCAGACAAGAACCA	1	25
AAAGAAGATCTCTGACGGGTT	22	21
AAAGAAGATCTCTGACGGGTTA	13	22
AAAGAAGATCTCTGACGGGTTAT	2	23
AAAGAAGATCTCTGACGGGTTATG	6	24
AAAGAAGATGAAACAGCCAAT	3	21
AAAGAAGATGAAGCTGACCTG	1	21
AAAGAAGATGACAGGGCTGTTTT	1	23
AAAGAAGCAGCAGAACCTCAG	4	21
AAAGAAGCATTGTGGATGA	3	19
AAAGAAGCATTGTGGATGAA	4	20
AAAGAAGCATTGTGGATGAAA	18	21
AAAGAAGCATTGTGGATGAAAG	6	22
AAAGAAGCATTGTGGATGAAAGG	4	23
AAAGAAGCATTGTGGATGAAAGGT	22	24
AAAGAAGCTCCTTTAAGCATT	1	21
AAAGAAGCTGAGGAGAAGAATAGT	1	24
AAAGAAGCTGGAGCTGATCT	1	20
AAAGAAGGAAGAGCAGCCGCCAT	1	23
AAAGAAGGAGAAGCCTGAGCCAA	1	23
AAAGAAGGAGATAAGATTGA	1	20
AAAGAAGGAGTAGAAGGA	1	18
AAAGAAGGATGAAGAAGAGCA	2	21
AAAGAAGGGACCGATTTGC	1	19
AAAGAAGGGATACGATGGAGCTAAG	1	25
AAAGAAGGGATGTTTTACTATTT	1	23
AAAGAAGTAGATCCGCGGTGG	1	21
AAAGAAGTATCTCGTTCCT	1	19
AAAGAAGTGAGATAACTGCAG	1	21
AAAGAAGTGGTAGAACAAGTA	1	21
AAAGAATAAGGAAGATGAGTGGCT	1	24
AAAGAATATGACGAGCATGATTTG	1	24
AAAGAATCTCTCAACAACAAGT	1	22
AAAGAATGAATAGCACCGGCA	11	21
AAAGAATGAATAGCACCGGCAC	1	22
AAAGAATGAGTTCGTCAAGGAGT	1	23
AAAGAATGATGTAACAGAAGAATA	1	24
AAAGAATGCGTCAGGATACCACCA	1	24
AAAGAATGGGTGGAAACGAGA	1	21
AAAGAATGTCGACAATGTTCGGAG	1	24
AAAGAATTATCTGACCAGCATA	1	22
AAAGAATTCCTGCCAAGATGA	5	21
AAAGAATTCGAGCAGGCAAAGCA	1	23
AAAGAATTGAGAGCAAAGA	1	19
AAAGACAACATTCAGATGTAGACA	3	24
AAAGACAAGAATGCAACAATCAAC	1	24
AAAGACAAGACATGCCAGTT	1	20
AAAGACAAGGAATCAGAAGAG	1	21
AAAGACAAGGAGGAGTTAACGTA	1	23
AAAGACACATTGAAGGCATGATCA	1	24
AAAGACAGCAGGACGGTG	1	18
AAAGACAGCTATAGAGAGCAT	1	21
AAAGACAGGACAGCAGTACACAGA	1	24
AAAGACAGGGAACAGGCTGAGCATG	1	25
AAAGACAGGTAGAGAACTTGC	1	21
AAAGACAGTCAAGGATGGTATT	1	22
AAAGACAGTTGACTCAGCCGA	1	21
AAAGACATCAGGCCTCGTCGA	1	21
AAAGACATCATTACTGCGAATCTT	1	24
AAAGACATGTCTGTAAACACCA	1	22
AAAGACCAAACAGTAACAAAGATG	1	24
AAAGACCCATTGGATCCGAGGT	1	22
AAAGACCCCATGAACCTTTA	1	20
AAAGACCCCGTGAACCTTTA	1	20
AAAGACCCCGTGAACCTTTACT	1	22
AAAGACCCGATGGAAGGAT	1	19
AAAGACCGTGGAAGCGTA	3	18
AAAGACCTTGTCGGACGAG	1	19
AAAGACGAATTATCAGCCAGCTCC	1	24
AAAGACGACATTGTTAAGAGGAAT	2	24
AAAGACGACGGCGACTTCTCT	1	21
AAAGACGATATAACAGGAAGGGC	1	23
AAAGACGCACACACATCGATTTA	1	23
AAAGACGCAGACTGTCCAGCT	1	21
AAAGACGCTTCTCTCCTCAT	1	20
AAAGACGCTTTTCTACATCTGGAT	1	24
AAAGACGGAAAGACCCCATGAA	1	22
AAAGACGGAAAGACCCCATGAACC	1	24
AAAGACGGAAAGACCCCATGAACCT	1	25
AAAGACGGAACTATTGATTGA	1	21
AAAGACGGCAGAGATTTGGGT	1	21
AAAGACGGTAAGACCAAGCCAT	1	22
AAAGACGGTTCTGAAGAAAG	2	20
AAAGACGTCCATGAGAACAAA	1	21
AAAGACGTGTGTGTTTTT	1	18
AAAGACTAATCTCATCCTTTA	1	21
AAAGACTACGTAGAGTTAGAATTGCA	1	26
AAAGACTAGAACAAAAAAGAAGAG	1	24
AAAGACTAGATCCACAGG	1	18
AAAGACTATTTGATTTTCTGC	1	21
AAAGACTCAGAACCCCAGGCTA	1	22
AAAGACTCATGCAGAAGCTGA	1	21
AAAGACTCTATGCCCTGA	1	18
AAAGACTCTATGCCCTGAA	3	19
AAAGACTCTATGCCCTGAAG	2	20
AAAGACTCTATGCCCTGAAGA	320	21
AAAGACTCTATGCCCTGAAGAT	10	22
AAAGACTCTATGCCCTGAAGATG	171	23
AAAGACTCTATGCCCTGAAGATGG	552	24
AAAGACTCTATGCCCTGAAGATGGA	8	25
AAAGACTGACCAGTGACGAG	1	20
AAAGACTGATGACTGATGTGCCTTTT	1	26
AAAGACTGCAGAGGAGGCTAT	1	21
AAAGACTGCCATTGTTTC	1	18
AAAGACTGGAAGTTTGTATCGAT	1	23
AAAGACTGGTGAATCAGGCAA	1	21
AAAGACTGTCAGGAAGGCCAAAA	1	23
AAAGACTGTCAGGAAGGCCAAAAG	1	24
AAAGACTGTTGATGGTCCTTCCA	1	23
AAAGACTGTTGGTGTGTCTAA	1	21
AAAGACTGTTTCAGAGAGGGA	1	21
AAAGACTTACCTGCATTCCTGTT	1	23
AAAGACTTGATACCGAAACGTTGACC	1	26
AAAGACTTGTACGGTAACATTGTA	1	24
AAAGAGAAATTTGGGCAGG	1	19
AAAGAGAACCAGAGCATGCAAA	1	22
AAAGAGAAGAAATGAGTGCAG	1	21
AAAGAGAAGATTTTGGGATGA	4	21
AAAGAGAAGATTTTGGGATGAT	1	22
AAAGAGAAGCATGGACCCAAA	1	21
AAAGAGAAGCCAGAACCAAAACC	2	23
AAAGAGAAGCCAGAACCCAAGCCA	1	24
AAAGAGAAGCCTGAACCCAAGC	1	22
AAAGAGAAGCCTGAACCCAAGCC	1	23
AAAGAGAAGCCTGAACCCAAGCCA	1	24
AAAGAGAAGCTCGGTATGAAAG	1	22
AAAGAGAAGGAAGCGAAGGCTGAG	1	24
AAAGAGAAGGACCCAAAGGCT	1	21
AAAGAGAAGGATCTGATGTACCT	1	23
AAAGAGAAGTCTAGTTTGG	1	19
AAAGAGAATAACAGCTGATGA	1	21
AAAGAGACAAGTAGCTGGGAG	1	21
AAAGAGACACCGGGAGCAA	1	19
AAAGAGACACCGGGAGCAAACT	1	22
AAAGAGACGACCATCTGTAACA	1	22
AAAGAGACGTGTATGGAGGA	1	20
AAAGAGACTGAAGCAAAGA	1	19
AAAGAGAGATGGAGAGAAA	1	19
AAAGAGAGCGTAGGGGTGTCT	1	21
AAAGAGAGCTTCAAGAGACT	1	20
AAAGAGAGGAGGTCTGAAGATAGG	1	24
AAAGAGAGGAGTGGAAGTTCGA	1	22
AAAGAGAGGAGTGGAAGTTCGATA	1	24
AAAGAGAGTTGATGGGAGC	1	19
AAAGAGATAAAAGAGGTCATA	1	21
AAAGAGATAGTGCGCCTAAG	1	20
AAAGAGATAGTGCGCCTAAGG	1	21
AAAGAGATCGCGTTTCAG	1	18
AAAGAGATGGGTTTAAAGTATG	1	22
AAAGAGATTGTAAAGGAAGAAGC	1	23
AAAGAGATTGTAAAGGAAGAAGCG	2	24
AAAGAGCAATGCTAATGGTAT	1	21
AAAGAGCATACTGCAAGTAGA	1	21
AAAGAGCATGGAGGCTACTGC	1	21
AAAGAGCCCCGAAGATAATGCCAC	1	24
AAAGAGCCGACATCGAAGGAT	1	21
AAAGAGCCGACATCGAAGGATCAA	1	24
AAAGAGCGACGTGTATAGCTAT	1	22
AAAGAGCTCAAATGTTTCTA	1	20
AAAGAGCTCTCAGGGTAATAG	1	21
AAAGAGCTCTGTTTCCAAACAGA	1	23
AAAGAGCTTTTGCGGGAATGG	1	21
AAAGAGGAATCAGTGTGGTATT	1	22
AAAGAGGACAACAAAGTA	1	18
AAAGAGGACTCTTTGCTCATA	1	21
AAAGAGGACTGCGGATTACG	1	20
AAAGAGGATGTTGCACGATAAAAG	1	24
AAAGAGGCAAAGAAATCGAAAAGA	1	24
AAAGAGGCAATGGATAGAGCAG	1	22
AAAGAGGCGCTGTTACGTTCCATT	1	24
AAAGAGGCGGAGGAGAGCGTG	1	21
AAAGAGGCTTTCTAATGAAAATGT	1	24
AAAGAGGGCTGCTGAAAGAGTCATG	1	25
AAAGAGGGCTGTTCTTGGCAGTGTG	1	25
AAAGAGGGGACCTAACTCATCC	1	22
AAAGAGGGTTGAGAAGGCTAT	1	21
AAAGAGGTATGGAACATAGCAG	1	22
AAAGAGGTCCCTGATGGTCGAT	1	22
AAAGAGGTTACAGAATATTAA	1	21
AAAGAGGTTGATCCAAGTACTG	1	22
AAAGAGTAACGGAGGAGCAC	1	20
AAAGAGTAACGGAGGAGCACGA	2	22
AAAGAGTAACGGAGGAGCACGAA	1	23
AAAGAGTAACGGAGGAGCACGAAG	1	24
AAAGAGTAACGGAGGAGCACGAAGG	1	25
AAAGAGTAGAAATTAGAAAGATGG	1	24
AAAGAGTAGAAGTAGTAAACTAGG	1	24
AAAGAGTATCCAGACAGGATTCTGA	1	25
AAAGAGTCTCGGAAGCATTTGGCA	1	24
AAAGAGTGAATGTGGATGAG	1	20
AAAGAGTTAGTTAGGATTTG	1	20
AAAGAGTTGGAATTATCT	1	18
AAAGAGTTGGCATTATTGG	1	19
AAAGATAAAGTAGCTGAGGG	1	20
AAAGATAAATTACCAAGC	1	18
AAAGATAAATTACCAAGCA	1	19
AAAGATAAATTACCAAGCACG	3	21
AAAGATAAATTACCAAGCACGC	40	22
AAAGATAAATTACCAAGCACGCT	21	23
AAAGATAAATTACCAAGCACGCTT	43	24
AAAGATAACGCAGGTGTCTTAAG	1	23
AAAGATAACGTGGATATGTTG	1	21
AAAGATACAACGTCGGAAATAAAT	1	24
AAAGATACCGATTCTGAGGAGGA	1	23
AAAGATAGAAGGGAGACTTGA	1	21
AAAGATAGATCAGGACACAGT	1	21
AAAGATAGGGGAGTAAAGTGCAAA	1	24
AAAGATATGGTCGATCGTTTCAGC	1	24
AAAGATATTGTAGAAGCAGAAGAA	1	24
AAAGATCAAGGCCCTTCACCAGTA	1	24
AAAGATCAAGGTTTTGAG	1	18
AAAGATCAATATGTATATAGG	1	21
AAAGATCAATGGTTAAAGC	1	19
AAAGATCACGCTGTGAAGCT	1	20
AAAGATCAGAAGACAAGCG	1	19
AAAGATCAGACAAAGCTG	1	18
AAAGATCAGACAAAGCTGC	4	19
AAAGATCAGACAAAGCTGCA	11	20
AAAGATCAGACAAAGCTGCAG	21	21
AAAGATCAGACAAAGCTGCAGT	5	22
AAAGATCAGACAAAGCTGCAGTC	3	23
AAAGATCAGACAAAGCTGCAGTCA	21	24
AAAGATCAGACACTAGGAGT	1	20
AAAGATCAGCCTATGCCTGA	1	20
AAAGATCAGGGAAGTTGCGGGAG	1	23
AAAGATCATGCAACAGGGGTTTG	1	23
AAAGATCATGCTTGAGATTC	1	20
AAAGATCATGGAAACGAAAC	1	20
AAAGATCCAGGGACGCACATG	1	21
AAAGATCGAATCACTATGCATA	1	22
AAAGATCGAGCGAAGTTTGCAG	1	22
AAAGATCGATACTCTATA	2	18
AAAGATCGATACTCTATAGCA	2	21
AAAGATCGATACTCTATAGCAGCC	2	24
AAAGATCGATACTCTATAGCAGCT	3	24
AAAGATCGATATTCAATAGC	1	20
AAAGATCGATATTCTATGTCAGCA	1	24
AAAGATCGTTACAACATT	1	18
AAAGATCTCCAAGTACAGCTGAA	1	23
AAAGATCTCGAGAAAGATCACGGC	1	24
AAAGATCTCGAGAAAGATCACGGCG	1	25
AAAGATCTTGAGATTGGACAA	2	21
AAAGATCTTGAGATTGGACAAG	1	22
AAAGATCTTGAGATTGGACAAGT	1	23
AAAGATCTTTGGGTAGTAGGTGG	1	23
AAAGATGAAAAGCACTTT	1	18
AAAGATGAACGAGGCAAG	2	18
AAAGATGAAGGATGACAAGGCT	1	22
AAAGATGAATAGTGGCAGA	1	19
AAAGATGAATAGTGGCAGAAAG	4	22
AAAGATGAATAGTGGCAGAAAGT	1	23
AAAGATGAATAGTGGCAGAAAGTT	3	24
AAAGATGACATCTGAAAT	1	18
AAAGATGAGGAGAACCGGACTTTCA	1	25
AAAGATGATTGTATGTAAATA	1	21
AAAGATGCATGGAGTCACT	1	19
AAAGATGCTGGAGAGTAC	2	18
AAAGATGCTGGAGAGTACT	3	19
AAAGATGGAACAATAAGTA	1	19
AAAGATGGAGAAGGAAGACGAAG	1	23
AAAGATGGAGAAGGAAGACGAAGC	13	24
AAAGATGGAGAGACCAGAAAAACA	1	24
AAAGATGGATAACAGATGGC	1	20
AAAGATGGCGAACTATGCC	1	19
AAAGATGGCGAACTATGCCT	6	20
AAAGATGGCGAACTATGCCTG	3	21
AAAGATGGCGAACTATGCCTGAG	9	23
AAAGATGGCGAACTATGCCTGAGCG	1	25
AAAGATGGCGATGTCAGCACGATG	3	24
AAAGATGGCGGACTGTCTAG	1	20
AAAGATGGGAAAACTCGGTTT	1	21
AAAGATGGGAGAGACAGACAAA	1	22
AAAGATGGGAGAGACAGACAAAG	12	23
AAAGATGGGAGAGACAGACAAAGA	2	24
AAAGATGGGAGAGACAGACAAAGAC	1	25
AAAGATGGGAGTTATCAAGTCGGC	1	24
AAAGATGGGATGCAAGGACTGAATGG	1	26
AAAGATGGGATGTACTTTT	1	19
AAAGATGGGGCTTATTTTGAAGAA	1	24
AAAGATGGTATGGATGGCTT	1	20
AAAGATGGTCTTTTTTTCTGG	1	21
AAAGATGGTGAACTATGCCC	4	20
AAAGATGGTTGATTGCAAAGCT	1	22
AAAGATGGTTGTAATTGGGG	1	20
AAAGATGGTTTGAAAAGAAATCTAG	1	25
AAAGATGGTTTTAGAATATAGGTA	1	24
AAAGATGTAGAATGGGAGGAT	1	21
AAAGATGTCGTCAAATCCACCGAAG	1	25
AAAGATGTTCATCGAGGAAGT	1	21
AAAGATGTTGTAGGAGCAGAAGAA	1	24
AAAGATTAAGTATAAGATCTAT	1	22
AAAGATTACATGTCGAAAAAGTG	1	23
AAAGATTAGCCACCGGTGT	1	19
AAAGATTAGTGAGGGTGCT	1	19
AAAGATTAGTGGCATTGGCT	1	20
AAAGATTATGAAGAAGTCGGAGCC	1	24
AAAGATTCAAGGGATGTATACAAA	1	24
AAAGATTGAAGATGCTATT	1	19
AAAGATTGATTTCAACTTGTTGCA	1	24
AAAGATTGCGTCATGGATACT	1	21
AAAGATTGGAGATGGGGTTTT	1	21
AAAGATTGGCTAAGTGGAAAA	1	21
AAAGATTGGCTAAGTGGAAAAC	1	22
AAAGATTGGCTAAGTGGAAAACG	5	23
AAAGATTGGCTAAGTGGAAAACGA	3	24
AAAGATTGGCTAAGTGGAAAACGAA	2	25
AAAGATTGGGGTGTTGTG	1	18
AAAGATTGTAAGCATGTGTAG	1	21
AAAGATTGTAGGTATCCAAT	1	20
AAAGATTGTGTTCATATTGTA	1	21
AAAGATTGTTTGGGTGATATCAT	1	23
AAAGATTGTTTTACTGAAGAAGAA	1	24
AAAGATTTGAAGACGTTT	1	18
AAAGATTTGAAGATGAATGCAATA	1	24
AAAGATTTGGTGAAGCATTGAA	1	22
AAAGATTTGTGAGCTTTCAATAAA	1	24
AAAGATTTGTGGTTGAAAA	1	19
AAAGATTTGTGGTTGAAAAT	4	20
AAAGATTTGTGGTTGAAAATG	13	21
AAAGATTTGTGGTTGAAAATGG	53	22
AAAGATTTGTGGTTGAAAATGGA	88	23
AAAGATTTGTGGTTGAAAATGGAC	332	24
AAAGATTTGTGGTTGAAAATGGACA	2	25
AAAGCAAAAGATCAGTAGCCAT	1	22
AAAGCAAAGTTGGAGGAGCAAGA	1	23
AAAGCAAATGCCGAGGACTTTTCT	1	24
AAAGCAAATGGAGCTGGAAGTTT	1	23
AAAGCAAATGTAGGCATAA	1	19
AAAGCAAATGTAGGCATAAGT	1	21
AAAGCAACCTGCTTTCACTCAAGC	1	24
AAAGCAAGCTGAAGGTCACTCTCAAA	1	26
AAAGCAAGCTTAAGAACATAAATA	1	24
AAAGCAAGGACTTTGCCT	2	18
AAAGCAAGGAGACAATTGGTGGAGCA	1	26
AAAGCAAGGCTCGACAAAACA	1	21
AAAGCAAGGCTCGACAAAACAG	1	22
AAAGCAAGGCTCGACAAAACAGA	3	23
AAAGCAAGGCTCGACAAAACAGAA	2	24
AAAGCAAGTGGAATTCATGA	1	20
AAAGCAAGTTTGGAACATCCGGAC	2	24
AAAGCAATGAAGAACTGACT	1	20
AAAGCAATGAAGAACTGACTC	3	21
AAAGCAATTGTAGCAGCTCCGGCA	1	24
AAAGCACAAGACTCGAAACAAC	1	22
AAAGCACACGACGGAAAGAAAACAA	1	25
AAAGCACTGAAGACCATTA	1	19
AAAGCACTTCCGGATATGCAT	1	21
AAAGCACTTCCGGATATGCATTCC	2	24
AAAGCACTTTAAGTTGGGAGG	1	21
AAAGCAGAAACCTTGGGACTT	1	21
AAAGCAGAACATCTTCGTAT	1	20
AAAGCAGAACTAGAACGAGATGG	1	23
AAAGCAGAGAGCCCATGAACGATA	1	24
AAAGCAGAGGTTATGAACCCA	1	21
AAAGCAGATCCCAAGATGAAGTT	1	23
AAAGCAGATGGAACTCCATTGTGG	1	24
AAAGCAGCAAATGTCTCACA	2	20
AAAGCAGCAAATGTCTCACAT	28	21
AAAGCAGCAAATGTCTCACATT	9	22
AAAGCAGCAAATGTCTCACATTC	2	23
AAAGCAGCAAATGTCTCACATTCC	4	24
AAAGCAGCGTCTTACAGCACT	1	21
AAAGCAGCTACACCAATCCAT	1	21
AAAGCAGCTATGGATCATCCTTAT	1	24
AAAGCAGGAAAGCAGAACTAGAA	1	23
AAAGCAGGGATCTTGAGAAGGCAT	1	24
AAAGCAGGTAGTTGAAGTTATG	1	22
AAAGCAGTATGAACTCAATGGGA	1	23
AAAGCAGTGGCCAAAAAGACTCTCAC	1	26
AAAGCATAACTGAACCACT	1	19
AAAGCATATGACAGGGTTGAATGG	1	24
AAAGCATATGATATCGATCGTGAA	1	24
AAAGCATATTATTCTACTAATTTA	1	24
AAAGCATGAGAAACCTGTTCGGAT	1	24
AAAGCATTCCATCCTCATCAAAAT	1	24
AAAGCATTGTCTGGTAAA	1	18
AAAGCATTGTCTGGTAAAG	5	19
AAAGCATTGTCTGGTAAAGA	2	20
AAAGCATTGTCTGGTAAAGAT	43	21
AAAGCATTGTCTGGTAAAGATA	1	22
AAAGCATTGTCTGGTAAAGATAA	1	23
AAAGCATTTACTTCACAAGGCAT	1	23
AAAGCATTTGCAGGATTCATGGAG	1	24
AAAGCCCGCACGCCGTAAGCC	1	21
AAAGCCCGCACGCCGTAAGCCCA	1	23
AAAGCCCGCTCGCCGGAAGACCAAGG	1	26
AAAGCCCGCTTTTATCGTCGCCAA	1	24
AAAGCCCGGAAACGTCGACAA	1	21
AAAGCCCGGCATCTGACTCCC	1	21
AAAGCCGAAGAGATTGGGAAG	1	21
AAAGCCGGGGAAGACAAGATCA	1	22
AAAGCCGTCGAAATGTCCGGCGAT	1	24
AAAGCCGTTGAAAGTGGAGACATT	1	24
AAAGCCTGATCCAGCCATGCCGCGTG	1	26
AAAGCCTGGGATGAACACT	1	19
AAAGCGAAAACTGTGAGTA	1	19
AAAGCGAAAACTGTGAGTAC	1	20
AAAGCGAAAACTGTGAGTACT	10	21
AAAGCGAAAACTGTGAGTACTC	6	22
AAAGCGAAAAGAAGAGAA	1	18
AAAGCGAAACCCAAGTACCATT	1	22
AAAGCGAAACTGATAGGTTGG	1	21
AAAGCGAAAGGATTGGCGGTT	1	21
AAAGCGAACGCGGCGAAC	3	18
AAAGCGAACGCGGCGAACTG	1	20
AAAGCGAACGCGGCGAACTGA	3	21
AAAGCGAACGCGGCGAACTGAA	2	22
AAAGCGAACGCGGCGAACTGAAAC	7	24
AAAGCGAACGCGGCGAACTGAAACAT	2	26
AAAGCGAAGAACGGACATTA	1	20
AAAGCGAAGATGACTACTGCAAT	1	23
AAAGCGAAGGGCCCAACGCT	1	20
AAAGCGAATGATTAGAGGT	1	19
AAAGCGACAGAGAAAGAGAGCAGT	1	24
AAAGCGACTTAAGTGGAAAT	1	20
AAAGCGAGCTATTAAATG	1	18
AAAGCGAGTCTGAATAGG	1	18
AAAGCGAGTCTGAATAGGG	7	19
AAAGCGAGTGTAGAGTACATAGAC	1	24
AAAGCGATCTGTTTTTGCTCACGG	3	24
AAAGCGATCTGTTTTTGCTCACGGA	8	25
AAAGCGCCAGATACCTCCCAC	1	21
AAAGCGGAATTCTGTCGATGG	1	21
AAAGCGGAGGAAGAGAAGAGTAAG	1	24
AAAGCGGATCTTGAAGGAG	1	19
AAAGCGGCTTTGGAGGAATCGGT	1	23
AAAGCGGTGGTGGGACGAAAAGGC	1	24
AAAGCGGTTGAAAGAAAGATCAAGA	1	25
AAAGCGTAATAGCTCACTAGT	2	21
AAAGCGTAATAGCTCACTGATCGA	1	24
AAAGCGTAGTCGATGGAAAACA	2	22
AAAGCGTAGTCGATGGAAAACAG	2	23
AAAGCGTGACGAGAATAATTT	1	21
AAAGCGTGACGAGAATAATTTT	2	22
AAAGCGTGCGCAGGCGGT	1	18
AAAGCGTGCGCAGGCGGTT	3	19
AAAGCGTGCGCAGGCGGTTT	1	20
AAAGCGTGCTTGGTAATTTAT	23	21
AAAGCGTGCTTGGTAATTTATC	1	22
AAAGCGTGCTTGGTAATTTATCT	1	23
AAAGCGTGGGGAGCAAACA	1	19
AAAGCGTGGGGAGCAAACAG	2	20
AAAGCGTGGGGAGCAAACAGG	2	21
AAAGCTAAACGCACCGTACCGCACC	1	25
AAAGCTAACGGTACTGGAAGTAC	1	23
AAAGCTAGTTGGCAATCT	1	18
AAAGCTATGTCTCAGACTGTTGTTC	1	25
AAAGCTCAAGAAACTCGGCAA	1	21
AAAGCTCAGGTAGGATAGCAC	9	21
AAAGCTCATGGCATGCTTAGA	1	21
AAAGCTCCTATAGATTGTGTA	2	21
AAAGCTCGAAAAACGGATGACAAG	1	24
AAAGCTCGCTCTTTGACAATATCA	1	24
AAAGCTCGTAGTTGGACTTAC	1	21
AAAGCTCGTTTGATTCTCAT	1	20
AAAGCTCGTTTGATTGATTT	1	20
AAAGCTCTCATCAATGGTG	1	19
AAAGCTGAAAGTTTTTGGACCC	1	22
AAAGCTGAGATTTACATAGTGA	1	22
AAAGCTGCAGATATATGGAA	1	20
AAAGCTGCAGTCACAGGGCA	1	20
AAAGCTGCAGTCACAGGGCAA	13	21
AAAGCTGCAGTCACAGGGCAAT	9	22
AAAGCTGCAGTCACAGGGCAATTC	8	24
AAAGCTGCAGTCACAGGGCAATTCA	1	25
AAAGCTGCTATAGAGTATCGA	1	21
AAAGCTGCTATAGAGTATCGATCT	1	24
AAAGCTGCTTCACCTTACAAC	1	21
AAAGCTGGAGACCTCAAACTCAAA	1	24
AAAGCTGGATCCGTTAAGA	1	19
AAAGCTGGATCCGTTAAGAC	1	20
AAAGCTGGCTGATGTTGTATATGG	1	24
AAAGCTGGTACGTAGTAAACGTC	1	23
AAAGCTGTGTTACAGTCTACC	1	21
AAAGCTGTGTTACAGTCTACCGT	1	23
AAAGCTTAATATCTCTGATCCGAAC	1	25
AAAGCTTAGAATATGGCCACATG	1	23
AAAGCTTCAGTTGCAGTACGTTTT	1	24
AAAGCTTCGTGATTACAATCCAAACT	1	26
AAAGCTTGCACAAATACT	1	18
AAAGCTTGGAAACATTGAAAT	1	21
AAAGCTTGTCGACCTTTC	1	18
AAAGCTTGTGGGACGGCTAT	1	20
AAAGCTTTCTTCATGTGCATA	1	21
AAAGCTTTGTGCGGTTATGT	1	20
AAAGGAAAAAGATGAAGCAGC	1	21
AAAGGAAAAATTACATGGGCAG	1	22
AAAGGAAAACGGATGCCG	1	18
AAAGGAAAAGGATATGCAGTG	1	21
AAAGGAAACAGAAGAACGCT	1	20
AAAGGAAAGATCAGTCTCCGG	1	21
AAAGGAAAGTTTGAGGTTGAGGAAG	1	25
AAAGGAACAGGAAAGTAGGCAT	1	22
AAAGGAACGCTAATACCGCAT	1	21
AAAGGAACTATCGATGATGGA	1	21
AAAGGAAGAAATTAGCACTAC	1	21
AAAGGAAGAAGACTAACAACAGGG	1	24
AAAGGAAGAAGGAGATAAGGA	1	21
AAAGGAAGAAGGATGCCGTGAAAT	1	24
AAAGGAAGAGATACTGAGAG	1	20
AAAGGAAGATGGTGGAGTCCTTA	1	23
AAAGGAAGCCGTTGGATGG	1	19
AAAGGAAGCGAGGTTCTTG	1	19
AAAGGAAGCTTCTGACATGGTGT	1	23
AAAGGAAGGAACATAAACAGGCT	1	23
AAAGGAAGGAGAAGTCGTA	1	19
AAAGGAAGGTTGCAAGAGGAC	1	21
AAAGGAAGTGATCGAGTGA	1	19
AAAGGAAGTGGTTAACATTAGTAA	1	24
AAAGGAATGGGAGGTTGTTGCT	1	22
AAAGGAATTCGCCGGTGGCT	1	20
AAAGGAATTGAATATGGTACG	1	21
AAAGGAATTGACGGAAGGGCAA	1	22
AAAGGAATTGACGGAAGGGCAAC	3	23
AAAGGACAAGGGAGAAGAA	2	19
AAAGGACAGAAAGAATCATTCACT	1	24
AAAGGACAGAAGCCGCAACAT	1	21
AAAGGACAGCATGAATGGTGC	1	21
AAAGGACCGATAAGAGATTACC	1	22
AAAGGACGAAGATGGTTCATCAA	1	23
AAAGGACGGCTTTCCGCAGGAACG	1	24
AAAGGACTGAGTCACCAGCAA	1	21
AAAGGACTTGAAAAAGGA	1	18
AAAGGACTTGAAAAAGGAG	1	19
AAAGGACTTGAGGTGGTTCGTGT	1	23
AAAGGACTTGATGCATCACTC	1	21
AAAGGACTTTCATACAGATGAG	1	22
AAAGGACTTTGAAAAAGA	1	18
AAAGGACTTTGTTGGAGGGTGG	1	22
AAAGGAGAAAGGTTGAATT	1	19
AAAGGAGAAGATTTTGGGATAAT	1	23
AAAGGAGAAGATTTTGGGATAATA	2	24
AAAGGAGAAGGTTGTCAGGGTT	1	22
AAAGGAGAATCGAAACTAGT	1	20
AAAGGAGACAGGCTGAAGCTG	1	21
AAAGGAGACTTTAGCTTTTT	1	20
AAAGGAGAGACGCCGAGGCT	1	20
AAAGGAGAGACTACTTATCT	1	20
AAAGGAGAGAGAACAAACA	1	19
AAAGGAGAGCATTAAAACTCAAAAG	1	25
AAAGGAGAGGAGGAACATCAA	1	21
AAAGGAGAGGAGGAACATCAACAT	1	24
AAAGGAGATAATAGAATAACGGGG	1	24
AAAGGAGATCCCGGGATT	1	18
AAAGGAGATCCGCTTCTGAATTGA	1	24
AAAGGAGATGAGATATTGAAA	1	21
AAAGGAGATGTAGTTGCGGTC	1	21
AAAGGAGCAGTAGATGATCTTGAT	1	24
AAAGGAGCGTCTTACCATTAATGC	1	24
AAAGGAGCTCAGGATCAGATTCCC	1	24
AAAGGAGCTGGGAAGACGCCA	1	21
AAAGGAGCTGTGGAAAGGGTTTCA	2	24
AAAGGAGGATAAGATTGCT	1	19
AAAGGAGGTATGGTTCTA	1	18
AAAGGAGGTGAATCGAGCAAAGGC	5	24
AAAGGAGGTGAATCGAGCAAAGGCA	1	25
AAAGGAGTACTTTGAGACGA	1	20
AAAGGAGTATGACAAAGGATT	1	21
AAAGGAGTTAGAATTGACGTGCTT	1	24
AAAGGATAAAGGCCCAGCAGAAAT	1	24
AAAGGATAATGAATAGGGCAC	1	21
AAAGGATACTGGCAGTTTGATAT	1	23
AAAGGATAGAGAAACGGA	1	18
AAAGGATAGAGAAACGGAAGGGG	2	23
[truncated: 77,996 more rows]
